# Supplementary material for: Influence of CO2 Degassing on the Microbial Community in a Dry Mofette Field in Hartoušov, Czech Republic (Western Eger Rift)
Source: Front Microbiol. 2018 Nov 21;9:2787. doi: 10.3389/fmicb.2018.02787 (PMC6258768; doi:10.3389/fmicb.2018.02787)
Supplement: Supplementary file 1 [file Data_Sheet_1.CSV]

Sampling depth (cm)	sulfate (mg/L)	Na (mg/L)	NH4 (mg/L)	K (mg/L)	Mg (mg/L)	Ca (mg/L)	TOC (%)	13C(TOC)	pH	conductivity (mg/L)	water content (%)	16s rRNA Gene copy number/g	dsrB Gene copy number/g	mcrA Gene copy number/g	Shannon H index	Shannon EH index
2	30.74667	2.498437	2.866087	4.420464	1.012026	2.073254	3.742302	-26.7	3.599	114	0.258735	562288756.5	249313.7518	19577.5855	7.078859	0.643648
7	47.60629	2.751145	3.0309	3.98561	1.241713	3.42928	3.914368	-27.0	3.599	114	0.258735	628858078.2	258002.2046	0	7.357534	0.663423
12	69.44879	3.068305	3.633096	3.49269	1.229297	5.792483	5.602908	-27.6	3.766	79	0.276367	1212408770	14865384.58	715882.713	7.741364	0.68469
17	76.18201	2.888613	2.649455	2.574079	0.994812	3.223089	1.992045	-26.6	3.766	79	0.276367	751821890.3	952308.8533	611.476896	7.714792	0.682824
22	86.66964	2.768895	2.703781	2.4244	0.98707	6.510471	6.402853	-26.4	3.948	93	0.347953	1177408357	3361364.384	804310.827	7.888649	0.707815
27	123.9814	2.64977	3.342325	2.717842	1.344143	6.827071	4.558467	-26.6	3.948	93	0.347953	350615481.8	1477876.636	114737.941	7.796005	0.692694
32	148.1352	2.880137	6.871019	3.920805	2.806668	11.20447	1.430363	-26.9	3.735	128	0.271665	316079510	2497468.785	133209.225	7.983077	0.710665
37	125.2605	2.367249	6.73116	6.489827	2.746056	13.59172	1.477616	-26.9	3.735	128	0.271665	490107730.9	1293359.873	74091.446	7.869801	0.702583
42	92.22874	3.769213	3.075335	5.687752	1.530145	6.793413	3.22143	-27.6	4.034	185	0.329659	519035340.3	770569.8133	22652.3619	7.178205	0.657226
47	140.7691	3.240918	4.085545	4.987974	1.826994	9.704082	4.247388	-27.0	4.034	185	0.329659	118427183.2	1350175.457	307907.259	8.142505	0.710554
52	127.4506	3.371724	3.758492	5.283778	2.3757	8.341366	3.608395	-27.1	4.033	148	0.240724	41140669.22	669398.5938	111122.416	8.310008	0.720051
57	105.2001	2.781917	3.168144	4.730791	2.116692	9.366746	4.20365	-27.1	4.033	148	0.240724	66116645.26	1368393.67	46836.7018	7.656013	0.673982
75	136.8162	2.74105	4.834795	8.479321	7.286508	22.38793	7.057262	-26.9	4.044	192	0.304649	24511650.32	331880.3599	8205.43121	7.830848	0.693673
85	177.918	2.907367	5.559038	7.956192	9.608119	37.33305	9.645165	-26.5	3.937	199	0.344915	13164031.51	18081.02262	0	8.954136	0.78109
95	122.2579	2.898658	4.57957	4.936083	4.553158	18.23699	5.213825	-26.9	4.128	147	0.424823	16372739.49	353403.385	4065.05538	9.084924	0.786506
105	10.46721	2.575051	1.965323	3.881498	1.035749	3.409587	4.44121	-26.8	4.503	83	0.435484	48904276.33	1035763.313	39029.1276	9.341243	0.77012
125	22.21294	2.818237	1.461694	5.57964	1.543657	4.720769	1.76812	-25.3	4.701	43	0.434031	50451717.3	3274078.157	56876.5929	8.83835	0.751966
145	69.56223	2.794492	1.833001	7.947785	3.737391	15.71717	6.271005	-26.9	4.389	126	0.381785	37041734.05	1637798.328	47116.6956	8.910381	0.755456
175	7.134982	2.773463	1.108037	5.226088	1.293153	5.177421	4.910984	-26.7	4.638	24	0.488351	33989051.94	2923384.277	40027.2485	8.693821	0.747183
215	49.73263	2.803331	1.202568	4.391394	2.341924	12.00996	10.54964	-25.9	4.258	39	0.422115	25335647.12	813375.1316	76409.7552	8.038128	0.708202
245	34.74597	3.56505	1.093513	4.287949	2.48327	9.643358	20.12082	-27.1	4.466	16	0.51773	114871671.6	1206735.671	78005.776	7.794581	0.705613
275	13.39381	3.605103	1.161895	3.727604	2.09863	5.916427	6.129008	-27.1	4.502	16	0.447968	24968242.74	905359.5476	92813.0473	7.727003	0.701718
