# Supplementary material for: Influence of CO2 Degassing on the Microbial Community in a Dry Mofette Field in Hartoušov, Czech Republic (Western Eger Rift)
Source: Front Microbiol. 2018 Nov 21;9:2787. doi: 10.3389/fmicb.2018.02787 (PMC6258768; doi:10.3389/fmicb.2018.02787)
Supplement: Supplementary file 2 [file Data_Sheet_2.CSV]

Sampling depth (cm)	sulfate (mg/L)	Na (mg/L)	NH4 (mg/L)	K (mg/L)	Mg (mg/L)	Ca (mg/L)	TOC (%)	13C(TOC)	pH	conductivity (mg/L)	water content (%)	16s rRNA Gene copy number/g	dsrB Gene copy number/g	mcrA Gene copy number/g	Shannon H index	Shannon EH index
2	21.9425	3.468312	1.576602	11.12495	2.797689	13.86369	11.14419	-28.5	4.111	78	0.186275	11615957363	1909702.442	0	9.950744	0.850084
7	25.74047	3.105714	1.016253	6.013892	2.325145	11.17423	5.581323	-28.0	4.111	78	0.186275	29126929989	16746499.2	11961.3166	9.728121	0.833164
12	21.59247	2.653803	0.444432	3.897974	2.637348	9.134726	4.432146	-27.8	4.216	41	0.170476	20432095079	18481460.18	8608.22911	9.848054	0.832627
17	20.12752	2.431947		3.814483	1.961616	6.897064	2.92683	-28.3	4.216	41	0.170476	17556534252	17628899.42	44370.6165	9.833709	0.830091
22	13.38857	2.371153		3.848162	1.365393	3.254265	2.653095	-28.4	4.563	56	0.170341	58282307548	4166283.26	4588.12299	9.686438	0.816598
27	19.15895	2.779659	0.294656	4.242671	1.931993	5.222155	2.834119	-28.5	4.563	56	0.170341	43345845434	2682245.352	36343.591	9.558956	0.807397
32	12.10966	2.657721		3.466888	1.55458	2.822115	1.434273	-27.7	4.525	36	0.138446	33538199860	5802457.237	778194.336	9.404814	0.806233
37	20.92407	3.04075		4.98165	1.420544	2.368747	1.174168	-27.6	4.525	36	0.138446	14434838542	5734084.702	240373.352	9.219711	0.793572
42	10.19129	2.851377		3.163042		2.411744	1.281903	-27.7	4.478	30	0.164329	5734339946	7658885.779	848153.05	9.310108	0.796672
47	24.93883	3.323721		4.712047	1.391048	3.065591	1.008792	-27.2	4.478	30	0.164329	4169785408	9401146.513	166976.963	8.856175	0.766897
52	25.19404	3.240408		6.945434	1.503942	2.869934	1.056936	-27.2	4.267	47	0.227184	1720968412	6355035.41	248268.326	8.909852	0.771231
57	24.92299	3.064356		6.407645	1.394499	2.799076	0.931066	-26.8	4.238	32	0.214073	2313101570	3326409.686	162378.979	9.347336	0.793158
75	8.252841	2.828218		2.436017			0.720123	-25.9	4.175	29	0.172332	269934966	1180582.464	48220.4856	9.09922	0.777559
85	11.42248	2.864489		3.559111		1.829361	0.530485	-27.2	4.011	24	0.184158	743570143.6	1753511.67	84226.2499	9.816203	0.828748
95	4.695523	2.372365		1.65718			0.832586	-26.9	4.064	32	0.208993	4588789589	411129.1983	72379.0777	9.786495	0.819557
105	1.960596	2.377689		2.669942			0.383768	-27.3	4.149	9	0.213373	17287194.49	4624.668835	0	10.09616	0.855734
125	2.16494	2.691086		0.786624			0.349863	-26.7	3.617	5	0.194419	956621.7621	158.052975	0	9.240839	0.813229
145	2.7781	2.651428		1.075652			0.348756	-26.5	3.91	8	0.216312	543939.7271	2557.512967	0	8.549841	0.763243
175	3.352138	2.663947		1.882604			0.216078	-26.8	3.996	11	0.182359	5911937.88	2575.364514	0	9.855518	0.841485
215	4.656761	2.684361		1.65753			0.230494	-27.0	4.109	11	0.179655	28433816.42	15331.78654	0	10.06884	0.848823
245	3.973322	2.722061		2.102217			0.204061	-26.7	4.215	12	0.1645	11863286.06	85809.09373	0	9.483592	0.810329
275	4.006585	3.251761		2.706644			0.173684	-26.5	4.195	12	0.173496	17524281.9	34917.86737	0	9.82227	0.834335
