# Supplementary material for: Influence of CO2 Degassing on the Microbial Community in a Dry Mofette Field in Hartoušov, Czech Republic (Western Eger Rift)
Source: Front Microbiol. 2018 Nov 21;9:2787. doi: 10.3389/fmicb.2018.02787 (PMC6258768; doi:10.3389/fmicb.2018.02787)
Supplement: Supplementary file 3 [file Data_Sheet_3.CSV]

Num samples: 132
Num observations: 78032
Total count: 10201992
Table density (fraction of non-zero values): 0.079
Counts/sample summary:
Min: 21143.0
Max: 160896.0
Median: 72598.000
Mean: 77287.818
Std. dev.: 30404.079
Sample Metadata Categories: None provided
Observation Metadata Categories: taxonomy
SHx=internal code
M= Mofette
R= Reference site
Numbers= Depth (cm)
x1	x2	x3=numbers of the replicate
Counts/sample detail:
SHxM90x2: 21143.0
SHxR80x1: 28586.0
SHxM90x3: 28717.0
SHxR80x3: 30375.0
SHxR70x2: 32875.0
SHxR270x3: 36154.0
SHxR70x3: 38708.0
SHxR50x3: 39220.0
SHxM270x1: 39393.0
SHxR140x3: 39927.0
SHxM210x2: 41435.0
SHxR270x1: 41761.0
SHxM270x3: 43539.0
SHxR80x2: 43548.0
SHxR240x2: 43624.0
SHxR55x2: 43935.0
SHxR50x2: 44655.0
SHxM55x2: 44679.0
SHxR70x1: 45990.0
SHxR140x1: 46227.0
SHxR270x2: 46608.0
SHxM270x2: 47533.0
SHxM170x3: 48348.0
SHxR55x1: 48958.0
SHxR120x2: 49441.0
SHxM140x1: 49802.0
SHxR240x3: 50204.0
SHxM210x3: 50805.0
SHxR170x3: 51592.0
SHxR210x2: 52248.0
SHxM240x3: 52306.0
SHxR170x2: 53502.0
SHxR100x2: 53857.0
SHxM140x2: 54549.0
SHxM50x3: 54665.0
SHxR140x2: 54946.0
SHxM140x3: 56503.0
SHxM55x3: 56529.0
SHxR120x3: 56903.0
SHxR210x1: 57094.0
SHxR240x1: 57109.0
SHxR5x3: 57279.0
SHxM120x3: 57582.0
SHxM210x1: 58428.0
SHxM170x2: 59567.0
SHxM120x1: 60299.0
SHxM100x3: 60561.0
SHxR5x1: 60619.0
SHxR50x1: 61886.0
SHxM240x1: 62188.0
SHxR55x3: 63409.0
SHxR0x3: 63466.0
SHxM55x1: 63762.0
SHxR90x3: 64000.0
SHxR100x1: 65472.0
SHxM80x3: 65563.0
SHxM45x1: 65605.0
SHxR0x2: 65644.0
SHxR45x3: 67681.0
SHxM45x3: 67902.0
SHxM90x1: 68013.0
SHxM240x2: 68161.0
SHxR25x3: 68512.0
SHxR120x1: 69711.0
SHxR0x1: 70710.0
SHxR45x1: 72309.0
SHxM40x3: 72887.0
SHxR5x2: 73976.0
SHxM80x2: 74166.0
SHxM45x2: 74937.0
SHxM170x1: 75056.0
SHxM35x2: 76323.0
SHxR170x1: 77411.0
SHxR90x2: 77497.0
SHxR40x2: 78629.0
SHxR25x1: 78802.0
SHxM70x3: 79804.0
SHxR210x3: 79986.0
SHxM70x1: 80340.0
SHxM80x1: 80622.0
SHxR20x2: 80695.0
SHxM30x3: 81089.0
SHxM120x2: 81191.0
SHxM15x2: 82873.0
SHxR100x3: 83104.0
SHxM100x2: 83191.0
SHxR40x3: 86399.0
SHxM50x2: 87847.0
SHxM50x1: 88028.0
SHxM5x1: 88090.0
SHxR45x2: 88487.0
SHxM35x1: 90065.0
SHxM100x1: 92256.0
SHxR30x3: 92491.0
SHxR25x2: 93653.0
SHxM35x3: 94370.0
SHxR35x2: 95021.0
SHxM15x3: 96910.0
SHxM30x2: 97564.0
SHxM25x1: 97944.0
SHxR15x2: 99779.0
SHxM10x3: 100302.0
SHxR20x3: 100536.0
SHxM0x1: 100597.0
SHxR35x1: 100818.0
SHxR10x3: 103731.0
SHxR15x1: 105017.0
SHxM70x2: 106133.0
SHxM25x3: 106972.0
SHxM15x1: 107522.0
SHxM40x1: 107821.0
SHxM20x1: 108466.0
SHxR30x2: 108952.0
SHxR40x1: 108963.0
SHxR10x2: 111974.0
SHxR90x1: 113075.0
SHxM20x3: 115025.0
SHxM0x3: 115292.0
SHxR20x1: 116827.0
SHxM40x2: 118847.0
SHxM25x2: 122521.0
SHxM5x2: 127243.0
SHxM10x2: 127726.0
SHxR35x3: 137022.0
SHxM30x1: 138958.0
SHxM5x3: 139723.0
SHxM0x2: 143934.0
SHxR10x1: 146987.0
SHxM20x2: 149859.0
SHxR15x3: 150278.0
SHxR30x1: 152170.0
SHxM10x1: 160896.0
