# Supplementary material for: Influence of CO2 Degassing on the Microbial Community in a Dry Mofette Field in Hartoušov, Czech Republic (Western Eger Rift)
Source: Front Microbiol. 2018 Nov 21;9:2787. doi: 10.3389/fmicb.2018.02787 (PMC6258768; doi:10.3389/fmicb.2018.02787)
Supplement: Supplementary file 4 [file Data_Sheet_4.CSV]

;sequences per sample;iteration;mofette_2 cm_1;mofette_2 cm_2;mofette_2 cm_3;mofette_7 cm_1;mofette_7 cm_2;mofette_7 cm_3;mofette_12 cm_1;mofette_12 cm_2;mofette_12 cm_3;mofette_17 cm_1;mofette_17 cm_2;mofette_17 cm_3;mofette_22 cm_1;mofette_22 cm_2;mofette_22 cm_3;mofette_27 cm_1;mofette_27 cm_2;mofette_27 cm_3;mofette_32 cm_1;mofette_32 cm_2;mofette_32 cm_3;mofette_37 cm_1;mofette_37 cm_2;mofet…
alpha_rarefaction_10_0.txt;10;0;3.321928095;2.446439345;3.121928095;3.121928095;3.121928095;2.646439345;3.321928095;2.921928095;3.321928095;3.121928095;2.521928095;3.321928095;3.321928095;3.321928095;3.321928095;3.121928095;3.121928095;2.846439345;3.321928095;3.321928095;3.121928095;3.121928095;3.321928095;3.121928095;3.121928095;3.121928095;2.846439345;3.321928095;3.321928095;3.321928095;3.12192…
alpha_rarefaction_10_1.txt;10;1;3.121928095;3.121928095;3.121928095;3.121928095;2.846439345;2.521928095;3.321928095;3.121928095;3.321928095;3.321928095;3.121928095;3.121928095;3.121928095;3.121928095;2.921928095;3.121928095;3.121928095;3.321928095;3.121928095;3.321928095;3.121928095;3.121928095;3.321928095;2.921928095;3.121928095;3.321928095;3.121928095;3.121928095;3.321928095;3.321928095;2.84643…
alpha_rarefaction_10_2.txt;10;2;3.321928095;2.521928095;3.321928095;3.121928095;3.321928095;2.646439345;2.921928095;3.121928095;3.321928095;3.121928095;3.321928095;3.121928095;3.321928095;2.921928095;3.321928095;3.321928095;3.121928095;2.846439345;3.321928095;3.121928095;3.321928095;3.121928095;2.846439345;3.321928095;2.846439345;3.121928095;3.121928095;3.321928095;3.321928095;2.846439345;3.12192…
alpha_rarefaction_10_3.txt;10;3;3.121928095;2.646439345;3.121928095;3.321928095;3.321928095;3.121928095;3.121928095;2.921928095;3.121928095;2.846439345;2.921928095;3.121928095;3.321928095;2.846439345;3.121928095;2.846439345;3.121928095;3.121928095;2.321928095;3.121928095;2.921928095;3.121928095;3.321928095;3.321928095;3.121928095;3.321928095;2.921928095;2.521928095;3.321928095;2.846439345;3.12192…
alpha_rarefaction_10_4.txt;10;4;3.321928095;3.121928095;3.321928095;2.521928095;2.921928095;2.160964047;3.121928095;2.646439345;3.321928095;3.321928095;3.121928095;2.921928095;3.121928095;3.321928095;3.121928095;3.321928095;3.321928095;3.321928095;3.321928095;3.321928095;3.321928095;3.321928095;3.321928095;3.121928095;3.121928095;3.321928095;3.121928095;3.321928095;3.121928095;3.121928095;2.92192…
alpha_rarefaction_10_5.txt;10;5;3.121928095;2.521928095;3.321928095;2.521928095;2.846439345;3.321928095;2.921928095;2.370950594;2.846439345;3.121928095;2.846439345;3.121928095;3.121928095;3.321928095;3.121928095;3.321928095;3.321928095;3.121928095;3.121928095;3.321928095;2.646439345;3.321928095;2.846439345;2.846439345;2.921928095;3.321928095;3.321928095;3.121928095;2.846439345;3.321928095;2.16096…
alpha_rarefaction_10_6.txt;10;6;2.921928095;3.121928095;3.121928095;2.846439345;3.321928095;2.846439345;3.121928095;3.121928095;3.321928095;2.921928095;3.121928095;2.846439345;2.521928095;2.921928095;3.321928095;3.321928095;3.321928095;3.121928095;3.121928095;3.321928095;2.846439345;3.321928095;3.121928095;3.121928095;3.321928095;3.321928095;3.321928095;3.321928095;3.121928095;2.921928095;3.12192…
alpha_rarefaction_10_7.txt;10;7;3.121928095;1.960964047;3.121928095;2.846439345;2.846439345;2.846439345;3.121928095;2.921928095;3.321928095;3.321928095;2.846439345;2.646439345;2.846439345;2.921928095;3.321928095;3.321928095;3.121928095;3.321928095;2.921928095;3.121928095;3.321928095;3.321928095;3.121928095;2.321928095;3.121928095;3.321928095;3.321928095;3.121928095;3.121928095;3.321928095;3.32192…
alpha_rarefaction_10_8.txt;10;8;2.721928095;3.321928095;3.321928095;2.846439345;3.121928095;3.321928095;3.121928095;3.121928095;2.921928095;2.846439345;3.321928095;3.121928095;2.921928095;3.321928095;3.321928095;3.321928095;3.321928095;3.321928095;3.121928095;3.121928095;3.321928095;3.121928095;3.121928095;3.121928095;2.921928095;3.321928095;3.321928095;3.121928095;3.121928095;2.170950594;2.92192…
alpha_rarefaction_10_9.txt;10;9;3.321928095;2.846439345;2.846439345;3.121928095;3.121928095;2.521928095;3.321928095;3.121928095;3.121928095;3.321928095;3.321928095;3.121928095;3.121928095;3.321928095;3.121928095;3.121928095;3.121928095;3.121928095;2.846439345;3.121928095;3.321928095;2.846439345;3.121928095;3.121928095;3.321928095;3.321928095;2.846439345;2.846439345;3.121928095;3.321928095;3.32192…
alpha_rarefaction_7269_0.txt;7269;0;6.381057344;6.563352605;7.914898247;7.653695764;7.275835357;6.891613897;7.65448171;7.504655186;7.630244964;7.879731956;7.696014783;7.302739508;7.340578413;8.043586645;7.995384579;7.723109312;7.654482399;7.552800799;7.596856745;8.081974435;7.875694945;7.921720623;7.556313583;7.681258361;6.96555156;7.480072958;6.878840115;8.054416711;8.176567123;7.668112111;7.716…
alpha_rarefaction_7269_1.txt;7269;1;6.294559357;6.500089126;7.925922578;7.608367161;7.27494153;6.959331129;7.675266655;7.50729696;7.575929817;7.827340548;7.659609507;7.26942174;7.282929266;7.990402015;7.945943525;7.716585085;7.652416204;7.525730047;7.660698603;8.033857557;7.874653469;7.969419821;7.62998656;7.718509812;6.831646973;7.356071274;6.899981212;7.968731324;8.207106586;7.722109077;7.75565…
alpha_rarefaction_7269_2.txt;7269;2;6.409634441;6.566091676;7.965597767;7.430462632;7.281542419;6.910608253;7.616173176;7.538172004;7.642839403;7.832885818;7.606161852;7.213788869;7.275732315;8.095944669;7.934781519;7.693048947;7.67430985;7.567652003;7.70052675;8.069845458;7.924844736;7.852718371;7.64334646;7.696938103;6.888957556;7.467901947;6.968109429;7.991323905;8.214182779;7.758564035;7.7023…
alpha_rarefaction_7269_3.txt;7269;3;6.373710069;6.583742563;7.950978342;7.566920084;7.340765339;6.885870832;7.701457931;7.631050212;7.64959846;7.839572975;7.630670418;7.216607188;7.345922839;8.007952493;7.93687425;7.735928377;7.688060109;7.557103015;7.63791164;8.117160044;7.81537669;7.925594928;7.623504403;7.734128334;6.847531583;7.392718405;6.976903239;7.991202861;8.132761552;7.682061587;7.77454…
alpha_rarefaction_7269_4.txt;7269;4;6.431858706;6.525477402;7.980884535;7.548537825;7.26575557;6.926987013;7.629465018;7.526787308;7.59729001;7.859972955;7.583893431;7.25311421;7.310490527;8.001888469;7.926315994;7.761887248;7.629628984;7.569550005;7.66199006;8.116028632;7.919134902;7.907527311;7.508314315;7.72594342;6.874902759;7.409916188;6.875921115;7.992899528;8.201381848;7.688217103;7.736797…
alpha_rarefaction_7269_5.txt;7269;5;6.370970177;6.471131432;7.977674412;7.510445965;7.272136308;6.918893954;7.655326305;7.595964508;7.602950076;7.886376953;7.650234314;7.17567155;7.285514824;7.935836562;7.987929473;7.823243991;7.684013374;7.516062376;7.741684817;8.092199417;7.840877709;7.93360381;7.59976236;7.681744792;6.803521516;7.422744044;6.990412777;8.03140158;8.20666191;7.71053548;7.8121442…
alpha_rarefaction_7269_6.txt;7269;6;6.42974078;6.606386482;7.881507626;7.625350636;7.245049456;6.934952043;7.695381856;7.514113124;7.689511878;7.788747589;7.64438423;7.218389575;7.310534538;7.959229755;7.937963032;7.719450763;7.665925322;7.58474836;7.707512478;8.109020701;7.813249656;7.895190316;7.502298206;7.706232539;6.904024475;7.441840865;7.001029951;7.996570897;8.208970839;7.744061566;7.7334…
alpha_rarefaction_7269_7.txt;7269;7;6.44100654;6.525554514;7.922852906;7.662232913;7.256889796;6.852614341;7.643803475;7.614004429;7.593897841;7.857214851;7.678811394;7.12168799;7.322972026;7.946366558;7.929737922;7.793499816;7.65958455;7.55730558;7.656514884;8.071630635;7.903583608;7.839177528;7.586594976;7.66431469;6.842072964;7.353360383;6.890773482;8.030183494;8.191576027;7.69419008;7.8281780…
alpha_rarefaction_7269_8.txt;7269;8;6.354187412;6.611225024;7.943442954;7.579472653;7.233084561;6.931554306;7.683907367;7.559450496;7.58932192;7.791043388;7.685226148;7.121709187;7.279322902;7.979492214;7.97808447;7.784015992;7.715148859;7.601238079;7.66359244;8.122753259;7.828561013;7.88496848;7.61034238;7.752082502;6.920529904;7.39925659;6.948055897;7.989659879;8.243432102;7.771905559;7.7392537…
alpha_rarefaction_7269_9.txt;7269;9;6.434437246;6.468081828;7.95016323;7.586782567;7.293425642;6.903182325;7.656816371;7.540944434;7.593341883;7.828901141;7.601692208;7.111438574;7.355029964;8.036084137;7.922763207;7.776442464;7.653596476;7.523322374;7.646234846;8.157593433;7.813148101;7.907779778;7.580546063;7.717623287;6.829566242;7.448704665;6.884307501;7.974943561;8.171229627;7.732061306;7.81…
alpha_rarefaction_14528_0.txt;14528;0;6.508249338;6.693417158;8.071727198;7.713515162;7.360957069;7.002938712;7.806507387;7.66677073;7.678772152;7.984270732;7.753925069;7.324482993;7.396098512;8.110156675;8.067591356;7.890222563;7.798812497;7.745814088;7.804406803;8.246098836;8.002289711;8.005579576;7.763571913;7.864024623;6.927578752;7.513504441;7.036434778;8.131496306;8.32405091;7.875606133;7.9…
alpha_rarefaction_14528_1.txt;14528;1;6.497480431;6.674841999;8.070031037;7.76874378;7.441850244;6.975750047;7.796940312;7.646176377;7.742431358;7.945887682;7.810653422;7.281301988;7.447878815;8.169330798;8.076512462;7.893707173;7.848391504;7.7143704;7.813404353;8.234359022;7.997518731;8.033985574;7.692283049;7.814614866;6.990799415;7.528572742;7.035993768;8.163179696;8.35258445;7.813990886;7.916…
alpha_rarefaction_14528_2.txt;14528;2;6.437219416;6.702182194;8.109933956;7.684654239;7.40333078;7.010168543;7.800126852;7.701754637;7.713889437;8.016136053;7.769946553;7.36481155;7.389197805;8.150166496;8.083642302;7.932674993;7.801619078;7.7120816;7.807284693;8.244366816;8.039986861;8.003675558;7.707701518;7.850742224;6.987382027;7.567475313;7.058113229;8.196245539;8.360898992;7.865141444;7.950…
alpha_rarefaction_14528_3.txt;14528;3;6.507098697;6.730275786;8.070162653;7.702112714;7.424275153;6.982749871;7.8270704;7.656314647;7.715844275;7.94608938;7.757939139;7.296943492;7.395685306;8.114240174;8.131099333;7.901401572;7.80496486;7.682089948;7.832391815;8.278584691;8.040352507;8.037813802;7.744509369;7.879722045;6.969447009;7.512087274;7.103576868;8.13447594;8.329964081;7.867878255;7.9189…
alpha_rarefaction_14528_4.txt;14528;4;6.47025754;6.630937493;8.095029355;7.726880771;7.345205316;7.000783811;7.808502852;7.682409895;7.718691757;8.003843107;7.79581887;7.347173041;7.40243153;8.070427659;8.130655271;7.912487495;7.8087019;7.724020924;7.829108168;8.275714605;7.989202458;8.028733921;7.755036486;7.835671798;6.966950079;7.539152494;7.038041692;8.105211432;8.375218592;7.865019732;7.8768…
alpha_rarefaction_14528_5.txt;14528;5;6.47962297;6.666090311;8.056695524;7.741359259;7.395875905;6.981818232;7.830957031;7.698881555;7.709232539;7.998706625;7.739833273;7.340604993;7.424498933;8.155015505;8.036568037;7.870969072;7.876581089;7.7146573;7.901097582;8.27960873;8.043088946;8.029575311;7.706177887;7.800227365;6.916205565;7.582506809;7.01803725;8.191640371;8.403538698;7.848841466;7.8735…
alpha_rarefaction_14528_6.txt;14528;6;6.461298255;6.657610679;8.095321458;7.752913082;7.380040264;6.980188883;7.778179788;7.641278569;7.736965661;7.979982963;7.769306799;7.299910016;7.43996644;8.120690129;8.075397084;7.906435153;7.819332472;7.696768077;7.874368605;8.245766589;7.980758986;7.983366482;7.701536849;7.803883462;6.955565065;7.509301881;7.068667227;8.153290897;8.343692293;7.856881904;7.…
alpha_rarefaction_14528_7.txt;14528;7;6.495334481;6.68430036;8.12153493;7.688429103;7.407591185;7.044264462;7.797887531;7.659648467;7.761485262;7.962043615;7.746123911;7.317745214;7.433952965;8.125586592;8.040579367;7.875519716;7.801159724;7.696365323;7.824922133;8.258359322;7.966911375;8.008999545;7.719621209;7.833611416;6.974823742;7.523916363;6.988900388;8.127521123;8.331285991;7.881955239;7.9…
alpha_rarefaction_14528_8.txt;14528;8;6.428618315;6.717865356;8.13465195;7.72902573;7.392078954;7.009325678;7.781893611;7.655365397;7.722131555;7.952966831;7.78249452;7.334208955;7.418970205;8.112139997;8.057213585;7.885030798;7.83598482;7.679397198;7.803579638;8.228057356;7.984158525;7.996298331;7.708526446;7.846223573;7.004193581;7.536693631;7.010418167;8.146412147;8.319028528;7.924540763;7.920…
alpha_rarefaction_14528_9.txt;14528;9;6.493110098;6.673556699;8.069911572;7.691287257;7.370204271;7.011110284;7.813971026;7.684637992;7.725481569;8.011438975;7.78881401;7.344123691;7.443619706;8.130895999;8.091429924;7.878053496;7.817406956;7.692555158;7.746904925;8.254331298;7.947993929;8.027999399;7.722675473;7.858727839;6.951987627;7.547185117;7.035442279;8.167704172;8.390245393;7.869564622;7.…
