# Supplementary material for: Influence of CO2 Degassing on the Microbial Community in a Dry Mofette Field in Hartoušov, Czech Republic (Western Eger Rift)
Source: Front Microbiol. 2018 Nov 21;9:2787. doi: 10.3389/fmicb.2018.02787 (PMC6258768; doi:10.3389/fmicb.2018.02787)
Supplement: Supplementary file 5 [file Data_Sheet_5.CSV]

	Shannon EH	Shannon H	sulfate (mg/L)	Na (mg/L)	NH4 (mg/L)	K (mg/L)	Mg (mg/L)	Ca (mg/L)	TOC	pH	conductivity (mg/L)	water content	16s rRNA gene copy number/g	dsrB gene copy number/g	mcrA gene copy number/g
Shannon EH		1.30E-14	0.73368	0.5792	0.97147	0.12461	0.039349	0.022138	0.56221	0.0079595	0.90883	0.0079502	0.013485	0.013485	0.013485
Shannon H	0.97545		0.96307	0.36609	0.83316	0.13936	0.11337	0.080228	0.86525	0.0044513	0.90977	0.018703	0.012772	0.012772	0.012772
sulfate	0.07692	1.05E-02		0.90523	1.02E-06	0.12551	0.0039382	0.00087676	0.5224	0.019272	7.20E-06	0.012481	0.90776	0.90776	0.9078
Na (mg/L)	-1.25E-01	-0.20251	-0.026951		0.27591	0.80316	0.87148	0.81028	0.12634	0.27224	0.87224	0.30942	0.65494	0.65494	0.6549
NH4 (mg/L)	0.0080971	-0.047669	0.8398	-0.24297		0.19721	0.02899	0.017155	0.1072	0.0013913	2.52E-04	0.0026379	0.59146	0.59146	0.5915
K (mg/L)	0.33742	0.32549	0.33667	-0.056391	0.28584		6.06E-05	0.00019484	0.70762	0.38127	0.012987	0.99553	0.013759	0.013759	0.0138
Mg (mg/L)	0.44218	0.34721	5.89E-01	-0.036618	0.46557	0.74896		9.44E-14	0.18804	0.91066	0.01114	0.97926	0.049027	0.049027	0.049027
Ca (mg/L)	0.48503	0.38099	0.65781	-0.054315	0.5025	0.71316	9.70E-01		0.1656	0.81522	0.0091275	0.94949	0.078049	0.078049	0.078049
TOC	0.13066	0.038409	-0.14407	0.33597	-0.35289	8.48E-02	0.29153	3.06E-01		0.23663	0.18992	0.0081398	0.34213	0.34213	0.34213
pH	0.55032	0.58244	-0.49464	0.24478	-0.63827	0.1963	-2.54E-02	-0.052876	0.2632		0.029634	9.85E-06	0.0020342	0.0020342	0.0020342
conductivity (mg/L)	-0.025924	-0.025656	0.80191	-0.0364	0.70456	0.52061	0.53021	0.54227	-0.29035	-0.46394		0.0029662	0.83163	0.83163	0.83163
water content	0.55039	0.49668	-0.52313	0.22711	-0.60883	0.0012677	0.0058852	0.014343	0.54902	0.79497	-0.60311		0.039269	0.039269	0.039269
16s rRNA gene copy number/g	-0.51822	-0.52167	-2.62E-02	-0.10093	0.12107	-0.51693	-0.42435	-0.38355	-0.21262	-0.62114	-0.048112	-0.44234		1.81E-98	1.81E-98
dsrB gene copy number/g	-0.51822	-0.52167	-0.026229	-0.10093	0.12107	-0.51693	-0.42435	-0.38355	-0.21262	-6.21E-01	-0.048112	-0.44234	1		1.80E-98
mcrA gene copy number/g	-0.51822	-0.52167	-0.026229	-0.10093	0.12107	-0.51693	-0.42435	-0.38355	-0.21262	-0.62114	-0.048112	-0.44234	1	1
