# Supplementary material for: Influence of CO2 Degassing on the Microbial Community in a Dry Mofette Field in Hartoušov, Czech Republic (Western Eger Rift)
Source: Front Microbiol. 2018 Nov 21;9:2787. doi: 10.3389/fmicb.2018.02787 (PMC6258768; doi:10.3389/fmicb.2018.02787)
Supplement: Supplementary file 6 [file Data_Sheet_6.CSV]

	Shannon EH	Shannon H	sulfate	Na (mg/L)	NH4 (mg/L)	K (mg/L)	Mg (mg/L)	Ca (mg/L)	TOC	pH	conductivity (mg/L)	water content	16s rRNA gene copy number/g	dsrB gene copy number/g	mcrA gene copy number/g
Shannon EH		6.11E-13	0.30892	0.28652	0.087342	8.76E-01	8.04E-01	2.26E-01	0.12667	2.66E-01	7.81E-01	0.88331	0.72288	0.99915	0.13728
Shannon H	0.96374		0.51105	0.22049	0.17393	7.96E-01	0.70636	0.2498	0.17318	0.71024	0.57209	0.72266	0.49345	0.8652	0.19878
sulfate (mg/L)	-0.22734	-1.48E-01		0.010346	4.20E-02	9.87E-06	2.28E-07	1.39E-04	9.58E-03	0.029074	2.99E-05	0.64276	0.078144	0.00047421	0.58834
Na (mg/L)	-2.38E-01	-0.27214	5.35E-01		3.14E-02	0.00052736	1.27E-01	8.84E-02	9.60E-02	0.62243	1.19E-01	0.90877	0.33418	0.77658	0.72118
NH4 (mg/L)	0.37297	0.30067	4.37E-01	0.45949		1.51E-04	0.0011561	1.31E-07	2.94E-11	0.70774	1.08E-04	0.91796	0.28834	0.22452	0.37544
K (mg/L)	0.035326	5.85E-02	7.95E-01	0.67785	7.21E-01		3.27E-05	2.17E-05	2.02E-05	0.17819	1.17E-05	0.85035	0.29956	0.16024	0.78953
Mg (mg/L)	0.056289	0.085147	8.64E-01	0.33541	6.46E-01	7.66E-01		2.32E-08	2.43E-05	0.064718	8.81E-07	0.37789	0.0033043	0.00035911	0.95985
Ca (mg/L)	0.26921	0.25619	7.24E-01	0.37187	0.87124	0.77629	8.93E-01		1.32E-10	0.45811	2.64E-07	0.59212	0.033168	0.00099778	0.80127
TOC	0.3357	3.01E-01	5.39E-01	0.36388	0.9462	7.78E-01	7.73E-01	9.37E-01		0.72969	3.11E-06	0.75079	0.070834	0.073356	0.59424
pH	-0.24801	-0.083973	0.46536	0.11114	-0.084731	0.29786	4.01E-01	0.16681	0.078115		0.06104	3.60E-03	0.0038092	0.191	0.017795
conductivity (mg/L)	0.062978	0.1274	0.76813	0.34238	0.73184	0.79105	0.84228	0.86138	0.81929	0.40568		0.58803	0.0010057	0.012222	0.81003
water content	-0.033222	-0.080227	-0.10473	-0.02594	0.023319	0.042699	-0.19767	-0.12086	-0.071818	-0.5934	-0.12219		0.05943	0.24399	0.086448
16s rRNA gene copy number/g	0.080161	0.15413	3.83E-01	-0.21606	0.23696	0.23167	0.59774	0.45545	0.39244	0.59053	0.65214	-0.40801		8.23E-02	6.45E-01
dsrB gene copy number/g	-0.00024113	0.038421	0.68185	0.064186	0.26987	0.31005	0.69206	0.65247	0.38926	2.90E-01	0.52445	-0.25925	0.37866		4.87E-01
mcrA gene copy number/g	-0.32712	-0.28488	0.12209	0.080673	-0.19867	0.060379	0.011399	-0.056944	-0.12017	0.50005	0.054387	-0.37395	0.10409	0.15649
