# Supplementary material for: Influence of CO2 Degassing on the Microbial Community in a Dry Mofette Field in Hartoušov, Czech Republic (Western Eger Rift)
Source: Front Microbiol. 2018 Nov 21;9:2787. doi: 10.3389/fmicb.2018.02787 (PMC6258768; doi:10.3389/fmicb.2018.02787)
Supplement: Supplementary file 7 [file Data_Sheet_7.CSV]

#OTU ID	mofette_2 cm_1	mofette_2 cm_2	mofette_2 cm_3	mofette_7 cm_1	mofette_7 cm_2	mofette_7 cm_3	mofette_12 cm_1	mofette_12 cm_2	mofette_12 cm_3	mofette_17 cm_1	mofette_17 cm_2	mofette_17 cm_3	mofette_22 cm_1	mofette_22 cm_2	mofette_22 cm_3	mofette_27 cm_1	mofette_27 cm_2	mofette_27 cm_3	mofette_32 cm_1	mofette_32 cm_2	mofette_32 cm_3	mofette_37 cm_1	mofette_37 cm_2	mofette_37 cm_3	mofette_42 cm_1	mofette_42 cm_2	mofette_42 cm_3	mofette_47 cm_1	mofette_47 cm_2	mofette_47 cm_3	mofette_52 cm_1	mofette_52 cm_2	mofette_52 cm_3	mofette_57 cm_1	mofette_57 cm_2	mofette_57 cm_3	mofette_75 cm_1	mofette_75 cm_2	mofette_75 cm_3	mofette_85 cm_1	mofette_85 cm_2	mofette_85 cm_3	mofette_95 cm_1	mofette_95 cm_2	mofette_95 cm_3	mofette_105 cm_1	mofette_105 cm_2	mofette_105 cm_3	mofette_125 cm_1
D_0__Archaea;D_1__Aenigmarchaeota;D_2__Aenigmarchaeota Incertae Sedis;D_3__Unknown Order;D_4__Unknown Family;D_5__Candidatus Aenigmarchaeum	0	0	0	0	0	0	0	0	0	0	0	0	0	0	0	0	0	0	0	0	0	0	0	0	0	0	0	0	0	0	0	0	0	0	0	0	0	0	0	0	0	0	0	0	0	0	0	0	0
D_0__Archaea;D_1__Aenigmarchaeota;D_2__Deep Sea Euryarchaeotic Group(DSEG);D_3__uncultured archaeon;D_4__uncultured archaeon;D_5__uncultured archaeon	2.98E-05	1.39E-05	6.07E-05	2.27E-05	2.36E-05	2.15E-05	2.49E-05	2.35E-05	1.99E-05	8.37E-05	2.41E-05	1.03E-05	9.22E-06	1.33E-05	3.48E-05	0.000102099	1.63E-05	9.35E-06	2.88E-05	3.07E-05	6.17E-05	7.77E-05	7.86E-05	1.06E-05	0	2.52E-05	0.000150919	3.05E-05	9.34E-05	2.95E-05	7.95E-05	1.14E-05	5.49E-05	0.00014115	0.000179055	1.77E-05	0	3.77E-05	8.77E-05	1.24E-05	5.39E-05	4.58E-05	1.47E-05	9.46E-05	0.000104468	5.42E-05	1.20E-05	8.26E-05	1.66E-05
D_0__Archaea;D_1__Aenigmarchaeota;D_2__Deep Sea Euryarchaeotic Group(DSEG);D_3__uncultured euryarchaeote;D_4__uncultured euryarchaeote;D_5__uncultured euryarchaeote	0	0	0	0	0	0	0	0	9.97E-06	0	0	0	0	0	0	0	0	9.35E-06	0	0	0	0	0	0	0	0	0	0	0	1.47E-05	0	0	0	0	0	0	0	9.42E-06	0	0	0	1.53E-05	0	0	0	0	0	0	1.66E-05
D_0__Archaea;D_1__Altiarchaeales;D_2__uncultured euryarchaeote;D_3__uncultured euryarchaeote;D_4__uncultured euryarchaeote;D_5__uncultured euryarchaeote	0	0	0	0	0	0	0	0	0	0	0	0	0	0	0	0	0	0	0	0	0	0	0	0	0	0	0	0	0	0	0	0	0	0	0	0	0	0	0	0	0	0	0	0	0	0	0	0	0
D_0__Archaea;D_1__Bathyarchaeota;Ambiguous_taxa;Ambiguous_taxa;Ambiguous_taxa;Ambiguous_taxa	7.95E-05	9.73E-05	0.00019082	0.000181632	0.00015718	0.000121669	0.000696102	0.00094734	0.000568284	0.000241811	0.000386133	0.000185739	3.69E-05	0.000146805	0.000373832	0.000326717	0.000277503	0.000261751	0.00106507	0.000522734	0.000715263	0.000310887	0.00035376	0.000211932	3.71E-05	0.000159869	0.000192078	0.00033534	0.000413681	0.000368178	0.000340801	0.00079684	0.000237812	0.0005646	0.001320531	0.000689911	0.001207369	0.000716083	0.000801965	0.000372107	0.00078203	0.000152525	0.000485201	0.000425673	0.000313403	0.000292664	0.000576985	0.000561417	0.001144298
D_0__Archaea;D_1__Bathyarchaeota;D_2__uncultured archaeon;D_3__uncultured archaeon;D_4__uncultured archaeon;D_5__uncultured archaeon	0.00029822	0.000896244	0.001431149	0.001248723	0.000644436	0.000765801	0.004443864	0.005300409	0.004247174	0.003664366	0.002859798	0.00224951	0.000267365	0.000707332	0.000999783	0.001735686	0.001452812	0.001262012	0.0030153	0.003156902	0.002441762	0.00308666	0.001795003	0.001727244	0.000157669	0.000681549	0.001097589	0.0018901	0.001534622	0.002650879	0.002306084	0.003893132	0.002798866	0.004595213	0.004498758	0.003679527	0.002091113	0.002478023	0.00286953	0.00254273	0.00400453	0.00134222	0.004175672	0.004587807	0.004909984	0.003978061	0.003125338	0.003533627	0.002653444
D_0__Archaea;D_1__Bathyarchaeota;D_2__uncultured crenarchaeote;D_3__uncultured crenarchaeote;D_4__uncultured crenarchaeote;D_5__uncultured crenarchaeote	0	0	0	0	0	0	0	7.83E-06	0	0	0	0	0	0	0	0	0	0	0	0	0	0	0	0	0	0	0	0	0	0	0	0	0	0	0	0	0	0	0	1.24E-05	0	0	0	0	3.48E-05	0	0	0	0
D_0__Archaea;D_1__Bathyarchaeota;Other;Other;Other;Other	0.000347923	0.000541915	0.001214308	0.001055738	0.000636577	0.000372165	0.004282269	0.003507508	0.002193376	0.001190454	0.002618464	0.000846146	0.000377999	0.000834117	0.001277983	0.001919464	0.000914129	0.000878735	0.000935534	0.001260711	0.000900245	0.001010381	0.000864746	0.000953693	0.000166943	0.000580578	0.000548795	0.00094505	0.001067563	0.001237077	0.002203844	0.002629572	0.001189061	0.001427182	0.001745787	0.000866812	0.001431416	0.00228958	0.002105158	0.002282255	0.004894426	0.000899898	0.003278785	0.001749988	0.001671484	0.004823535	0.004712048	0.005201367	0.010845951
D_0__Archaea;D_1__Candidate division YNPFFA;D_2__uncultured archaeon;D_3__uncultured archaeon;D_4__uncultured archaeon;D_5__uncultured archaeon	0	0	0	0	0	0	0	0	0	0	0	0	0	0	0	0	0	0	0	0	0	0	0	0	0	0	0	0	0	0	0	0	0	0	0	0	0	0	0	0	0	0	0	0	0	0	0	0	0
D_0__Archaea;D_1__Candidate division YNPFFA;D_2__uncultured crenarchaeote;D_3__uncultured crenarchaeote;D_4__uncultured crenarchaeote;D_5__uncultured crenarchaeote	0	0	0	0	0	0	0	0	0	0	0	0	0	0	0	0	0	0	0	0	0	0	0	0	0	0	0	0	0	0	0	0	0	0	0	0	0	0	0	0	0	0	0	0	0	0	0	0	0
D_0__Archaea;D_1__Candidate division YNPFFA;Other;Other;Other;Other	0	0	0	0	0	0	0	0	0	0	0	0	0	0	0	1.02E-05	0	9.35E-06	0	0	0	0	0	0	0	0	0	0	0	0	0	0	0	0	0	0	0	0	0	0	0	0	0	0	0	0	0	0	0
D_0__Archaea;D_1__Euryarchaeota;D_2__Halobacteria;D_3__Halobacteriales;D_4__Halobacteriaceae;D_5__Halobiforma	0	0	0	0	0	0	0	0	0	0	0	0	0	1.33E-05	0	0	8.16E-06	0	0	0	0	0	0	0	0	0	0	0	0	0	0	0	0	0	0	0	0	0	0	0	0	0	0	0	0	0	0	0	0
D_0__Archaea;D_1__Euryarchaeota;D_2__Halobacteria;D_3__Halobacteriales;D_4__Halobacteriaceae;D_5__uncultured	0	0	0	0	0	0	0	0	0	0	0	0	4.61E-05	6.67E-06	0	0	0	9.35E-06	0	0	0	0	0	0	0	0	0	0	0	0	0	0	0	0	0	0	0	0	0	0	0	0	0	0	0	0	0	0	0
D_0__Archaea;D_1__Euryarchaeota;D_2__Methanobacteria;D_3__Methanobacteriales;D_4__Methanobacteriaceae;D_5__Methanobacterium	6.96E-05	0	8.67E-06	0	7.86E-06	7.16E-06	0	7.83E-06	0	0	1.21E-05	1.03E-05	6.45E-05	6.67E-06	0	9.19E-05	8.16E-06	1.87E-05	0	3.07E-05	6.17E-05	2.22E-05	0	0	1.85E-05	0	0	6.10E-05	0.000133445	1.47E-05	3.41E-05	0	5.49E-05	1.57E-05	8.95E-05	0	8.71E-05	8.48E-05	5.01E-05	3.72E-05	0.000283149	1.53E-05	1.47E-05	0	3.48E-05	1.08E-05	4.81E-05	0	0.000215592
D_0__Archaea;D_1__Euryarchaeota;D_2__Methanomicrobia;D_3__Methanocellales;D_4__Methanocellaceae;D_5__Methanocella	0	0	0	0	0	0	1.86E-05	0	8.97E-05	1.86E-05	0	0	1.84E-05	0	1.74E-05	0	0.000171399	9.35E-06	1.44E-05	0	9.87E-05	1.11E-05	0	1.06E-05	0	0	0	9.15E-05	1.33E-05	7.36E-05	0	2.28E-05	5.49E-05	3.14E-05	2.24E-05	1.77E-05	2.49E-05	0	0	0	0	0	0	0	0	1.08E-05	0	0	0
D_0__Archaea;D_1__Euryarchaeota;D_2__Methanomicrobia;D_3__Methanocellales;D_4__Methanocellaceae;D_5__Rice Cluster I	0	0	0	0	0	0	0	0	9.97E-06	0	0	0	0	0	0	0	8.16E-06	0	2.16E-05	0	0	0	0	0	0	0	0	0	1.33E-05	1.47E-05	0	1.14E-05	1.83E-05	0	0	0	0	0	0	1.24E-05	0	0	0	0	0	1.08E-05	0	0	0
D_0__Archaea;D_1__Euryarchaeota;D_2__Methanomicrobia;D_3__Methanocellales;D_4__Methanocellaceae;Other	0	0	0	0	0	0	0	0	9.97E-06	0	0	0	0	0	8.69E-06	0	1.63E-05	0	0	0	1.23E-05	0	0	0	0	0	0	0	0	0	0	0	3.66E-05	0	2.24E-05	0	0	0	0	0	0	0	0	0	0	0	0	0	0
D_0__Archaea;D_1__Euryarchaeota;D_2__Methanomicrobia;D_3__Methanomicrobiales;D_4__ARC26;Other	0	0	0	0	0	0	0	0	0	0	0	0	0	0	0	0	0	0	0	0	0	0	0	0	0	0	0	0	0	0	0	0	0	1.57E-05	0	0	0	0	0	1.24E-05	0	0	0	0	0	0	0	0	6.63E-05
D_0__Archaea;D_1__Euryarchaeota;D_2__Methanomicrobia;D_3__Methanomicrobiales;D_4__Methanoregulaceae;D_5__Methanolinea	0	0	0	0	0	0	0	0	0	0	0	0	0	0	0	0	0	0	0	0	0	0	0	0	0	0	0	0	0	0	0	0	0	0	0	0	0	0	0	0	0	0	0	0	0	0	0	0	0
D_0__Archaea;D_1__Euryarchaeota;D_2__Methanomicrobia;D_3__Methanomicrobiales;D_4__Methanoregulaceae;D_5__Methanoregula	9.94E-06	0	0	0	7.86E-06	0	0	0	0	0	0	0	0	0	0	1.02E-05	0	0	0	0	0	0	1.31E-05	1.06E-05	9.27E-06	0	0	0	0	0	1.14E-05	0	0	0	0	0	0	9.42E-06	0	0	1.35E-05	1.53E-05	0	4.73E-05	0	1.08E-05	0	8.26E-05	0.000232176
D_0__Archaea;D_1__Euryarchaeota;D_2__Methanomicrobia;D_3__Methanomicrobiales;D_4__Methanoregulaceae;D_5__Methanosphaerula	9.94E-06	0	0	0	0	0	0	0	0	0	0	0	0	0	0	0	0	0	0	1.02E-05	1.23E-05	0	0	0	9.27E-06	0	0	0	0	0	0	0	0	0	0	0	0	9.42E-06	0	0	0	0	0	0	0	0	0	1.65E-05	0.00016584
D_0__Archaea;D_1__Euryarchaeota;D_2__Methanomicrobia;D_3__Methanomicrobiales;D_4__Methanoregulaceae;Other	0	0	0	0	0	0	0	0	0	0	0	0	0	0	0	0	0	0	0	0	0	0	0	0	0	0	0	0	0	0	0	0	0	0	0	0	0	0	0	0	0	0	0	0	0	0	0	0	0
D_0__Archaea;D_1__Euryarchaeota;D_2__Methanomicrobia;D_3__Methanomicrobiales;D_4__Rice Cluster II;Other	9.94E-06	0	0	0	0	0	6.22E-06	0	0	9.30E-06	0	1.03E-05	0.000147512	0	0	5.10E-05	2.45E-05	0	1.44E-05	0	1.23E-05	0	1.31E-05	3.18E-05	9.27E-06	0	0	0	1.33E-05	1.47E-05	0	0	0	1.57E-05	2.24E-05	0	3.73E-05	9.42E-06	0	2.48E-05	0	0	1.47E-05	0	3.48E-05	0.000108394	1.20E-05	1.65E-05	0.000182424
D_0__Archaea;D_1__Euryarchaeota;D_2__Methanomicrobia;D_3__Methanomicrobiales;Other;Other	0	0	0	1.14E-05	0	0	0	0	0	0	0	0	0	0	0	0	0	0	0	2.05E-05	0	0	0	1.06E-05	0	0	0	0	0	0	0	0	0	0	0	0	0	0	0	0	0	0	0	0	0	0	0	0	0.000132672
D_0__Archaea;D_1__Euryarchaeota;D_2__Methanomicrobia;D_3__Methanosarcinales;D_4__GOM Arc I;D_5__Candidatus Methanoperedens	0	0	0	0	0	0	0	0	0	0	0	0	0	0	0	0	0	0	7.20E-06	0	0	0	0	0	0	0	0	0	0	0	0	0	0	0	0	0	0	0	0	0	0	0	1.47E-05	0	0	0	0	0	0
D_0__Archaea;D_1__Euryarchaeota;D_2__Methanomicrobia;D_3__Methanosarcinales;D_4__GOM Arc I;D_5__uncultured archaeon	0	5.56E-05	1.73E-05	2.27E-05	0	2.86E-05	6.22E-05	7.83E-06	1.99E-05	0	1.21E-05	0	0	1.33E-05	0	0	8.16E-06	9.35E-06	2.16E-05	0	0	4.44E-05	0	1.06E-05	0	1.68E-05	1.37E-05	3.05E-05	0	5.89E-05	7.95E-05	0	1.83E-05	7.84E-05	0	1.77E-05	0	9.42E-06	1.25E-05	1.24E-05	2.70E-05	3.05E-05	5.88E-05	9.46E-05	3.48E-05	0.000130073	2.40E-05	4.95E-05	0
D_0__Archaea;D_1__Euryarchaeota;D_2__Methanomicrobia;D_3__Methanosarcinales;D_4__Methanosaetaceae;D_5__Methanosaeta	1.99E-05	6.95E-06	0	1.14E-05	7.86E-06	0	3.11E-05	0	5.98E-05	1.86E-05	0	1.03E-05	6.45E-05	0	8.69E-06	4.08E-05	4.08E-05	1.87E-05	0.000460571	4.10E-05	8.63E-05	1.11E-05	0	2.12E-05	6.49E-05	8.41E-06	0	9.15E-05	6.67E-05	0.000117817	6.82E-05	0	9.15E-05	6.27E-05	4.48E-05	7.08E-05	0	0	0	1.24E-05	1.35E-05	0	0	0	3.48E-05	0	1.20E-05	0.000115586	0.000298512
D_0__Archaea;D_1__Euryarchaeota;D_2__Methanomicrobia;D_3__Methanosarcinales;D_4__Methanosarcinaceae;D_5__Methanosarcina	4.97E-05	0	2.60E-05	0	1.57E-05	0	6.22E-06	0	9.97E-06	9.30E-06	2.41E-05	0	2.77E-05	8.01E-05	7.82E-05	1.02E-05	2.45E-05	9.35E-06	2.16E-05	3.07E-05	0	1.11E-05	1.31E-05	3.18E-05	4.64E-05	8.41E-06	1.37E-05	0	6.67E-05	2.95E-05	6.82E-05	0	0	0.000125467	0	0	2.49E-05	2.83E-05	2.51E-05	0	4.04E-05	6.10E-05	0	4.73E-05	0	1.08E-05	0	0	8.29E-05
D_0__Archaea;D_1__Euryarchaeota;D_2__Thermoplasmata;D_3__Thermoplasmatales;D_4__ASC21;Ambiguous_taxa	0	0	0	0	0	0	0	0	0	0	0	0	0	0	0	0	0	0	0	0	0	0	0	0	0	0	0	0	0	0	0	0	0	0	0	0	0	0	0	0	0	0	0	0	3.48E-05	0	0	0	0
D_0__Archaea;D_1__Euryarchaeota;D_2__Thermoplasmata;D_3__Thermoplasmatales;D_4__ASC21;D_5__uncultured archaeon	0	5.56E-05	3.47E-05	0.000124872	0.000102167	9.30E-05	8.08E-05	7.05E-05	0.000159518	7.44E-05	3.62E-05	4.13E-05	0	4.00E-05	5.22E-05	5.10E-05	7.35E-05	0.000140224	9.36E-05	4.10E-05	3.70E-05	7.77E-05	9.17E-05	4.24E-05	0	0.000134627	0.000150919	0.000106699	0.000213513	0.000220907	0.000306721	0.000113834	0.000109759	0.000156833	0.000134291	5.31E-05	7.47E-05	0.00013191	5.01E-05	0.000148843	0.000296632	0.000167778	0.000308765	0.000283782	0.000104468	0.0003577	0.000192328	0.000198147	0.000182424
D_0__Archaea;D_1__Euryarchaeota;D_2__Thermoplasmata;D_3__Thermoplasmatales;D_4__Marine Benthic Group D and DHVEG-1;Other	0	0	0	0	0	0	0	0	0	0	0	0	0	0	0	0	0	0	0	0	0	0	0	0	0	0	0	0	1.33E-05	0	0	0	0	0	0	0	0	0	0	0	0	0	0	0	0	0	0	0	0
D_0__Archaea;D_1__Euryarchaeota;D_2__Thermoplasmata;D_3__Thermoplasmatales;D_4__Marine Group II;D_5__uncultured archaeon	0	6.95E-06	0	0	0	0	0	0	0	0	0	0	0	0	0	0	0	0	0	0	0	0	0	0	0	0	0	0	0	0	0	0	0	0	0	0	0	9.42E-06	0	0	0	0	1.47E-05	0	0	0	0	0	0
D_0__Archaea;D_1__Euryarchaeota;D_2__Thermoplasmata;D_3__Thermoplasmatales;D_4__Marine Group II;Other	0	0	0	0	0	0	0	0	0	0	0	0	0	0	0	0	0	0	0	0	0	0	0	0	0	0	0	0	0	0	0	0	0	0	0	0	0	0	0	0	0	0	0	0	0	0	0	0	0
D_0__Archaea;D_1__Euryarchaeota;D_2__Thermoplasmata;D_3__Thermoplasmatales;D_4__Terrestrial Miscellaneous Gp(TMEG);Ambiguous_taxa	0	0	8.67E-06	0	0	0	0	0	0	0	0	0	0	0	0	0	0	0	0	0	0	0	0	0	0	0	0	0	0	0	0	0	0	0	0	0	0	0	0	0	0	0	0	0	0	0	1.20E-05	0	0
D_0__Archaea;D_1__Euryarchaeota;D_2__Thermoplasmata;D_3__Thermoplasmatales;D_4__Terrestrial Miscellaneous Gp(TMEG);D_5__uncultured archaeon	0	0	0	0	7.86E-06	0	0	0	0	0	0	0	9.22E-06	0	0	0	0	0	2.88E-05	1.02E-05	0	0	0	1.06E-05	0	0	0	0	2.67E-05	0	0	0	0	0	0	1.77E-05	1.24E-05	1.88E-05	0	1.24E-05	0	0	1.47E-05	4.73E-05	0	0.000411897	1.20E-05	0.000115586	1.66E-05
D_0__Archaea;D_1__Euryarchaeota;D_2__Thermoplasmata;D_3__Thermoplasmatales;D_4__Thermoplasmatales Incertae Sedis;D_5__Methanomassiliicoccus	0	0	0	0	0	0	2.49E-05	7.83E-06	9.97E-06	2.79E-05	0	0	0	0	2.61E-05	1.02E-05	7.35E-05	1.87E-05	5.04E-05	4.10E-05	7.40E-05	0	1.31E-05	2.12E-05	0	0	0	7.62E-05	1.33E-05	5.89E-05	3.41E-05	7.97E-05	0.000128053	0.000109783	0.000223819	0.00015921	0	5.65E-05	0	0	0	1.53E-05	0	0	0	1.08E-05	0	0	0
D_0__Archaea;D_1__Hadesarchaea;D_2__uncultured archaeon;D_3__uncultured archaeon;D_4__uncultured archaeon;D_5__uncultured archaeon	9.94E-06	0	0	0	0	0	0	0	0	0	0	2.06E-05	9.22E-06	0	0	2.04E-05	2.45E-05	9.35E-06	7.20E-06	0	0	0	0	0	0	0	0	3.05E-05	5.34E-05	0	0.00015904	2.28E-05	1.83E-05	0	0	3.54E-05	0	9.42E-06	2.51E-05	0	0	0	2.94E-05	0	0	2.17E-05	0	0	0
D_0__Archaea;D_1__Lokiarchaeota;D_2__uncultured archaeon;D_3__uncultured archaeon;D_4__uncultured archaeon;D_5__uncultured archaeon	0	0	0	0	0	0	0	0	0	0	0	0	0	0	0	0	0	0	0	0	0	0	0	0	0	0	0	0	0	0	3.41E-05	1.14E-05	0	0	0	0	0	0	0	0	0	0	0	0	0	1.08E-05	0	0	0
D_0__Archaea;D_1__Lokiarchaeota;D_2__uncultured crenarchaeote;D_3__uncultured crenarchaeote;D_4__uncultured crenarchaeote;D_5__uncultured crenarchaeote	0	0	0	0	0	0	0	0	0	0	0	1.03E-05	0	0	0	0	8.16E-06	0	0	0	0	0	0	0	0	0	0	0	0	0	0	0	0	0	0	0	0	0	0	0	0	0	0	0	0	0	0	0	0
D_0__Archaea;D_1__Miscellaneous Euryarchaeotic Group(MEG);D_2__uncultured archaeon;D_3__uncultured archaeon;D_4__uncultured archaeon;D_5__uncultured archaeon	0	0	0	0	0	0	0	0	0	0	0	0	0	0	0	0	0	0	0	0	0	0	0	0	0	0	1.37E-05	0	0	0	0	0	0	0	0	0	0	0	0	0	0	0	0	0	0	0	0	0	0
D_0__Archaea;D_1__Miscellaneous Euryarchaeotic Group(MEG);D_2__uncultured euryarchaeote;D_3__uncultured euryarchaeote;D_4__uncultured euryarchaeote;D_5__uncultured euryarchaeote	0	0	0	0	0	0	0	0	0	0	0	0	0	0	0	0	0	0	0	0	0	0	0	0	0	0	0	0	0	0	0	0	0	0	0	0	0	0	0	0	0	0	0	0	0	0	0	0	0
D_0__Archaea;D_1__Miscellaneous Euryarchaeotic Group(MEG);D_2__uncultured euryarchaeote VAL31-1;D_3__uncultured euryarchaeote VAL31-1;D_4__uncultured euryarchaeote VAL31-1;D_5__uncultured euryarchaeote VAL31-1	0	0	0	0	0	0	0	0	0	0	0	0	0	0	0	0	0	0	0	0	0	0	0	0	0	0	0	0	0	0	0	0	0	0	0	0	0	0	0	0	0	0	0	0	0	0	0	0	0
D_0__Archaea;D_1__Parvarchaeota;D_2__uncultured archaeon;D_3__uncultured archaeon;D_4__uncultured archaeon;D_5__uncultured archaeon	0	0	0	0	0	0	0	0	0	0	0	0	0	0	0	0	0	0	0	0	0	0	0	0	0	0	0	0	0	0	0	0	0	0	0	0	0	0	0	0	0	0	0	0	0	0	0	0	0
D_0__Archaea;D_1__Parvarchaeota;D_2__uncultured euryarchaeote;D_3__uncultured euryarchaeote;D_4__uncultured euryarchaeote;D_5__uncultured euryarchaeote	0	0	0	0	0	0	0	0	0	0	0	0	0	0	0	0	0	0	0	0	0	0	0	0	0	0	0	0	0	0	0	0	0	0	0	0	0	0	0	0	0	0	0	0	0	0	0	0	0
D_0__Archaea;D_1__Thaumarchaeota;D_2__AK59;Ambiguous_taxa;Ambiguous_taxa;Ambiguous_taxa	1.99E-05	4.86E-05	0.000173473	7.95E-05	8.64E-05	1.43E-05	0.000186456	0.000266195	0.000149548	0.000176708	0.0003258	5.16E-05	4.61E-05	6.01E-05	6.09E-05	0.000255248	0.000204047	5.61E-05	0.000316642	0.000286991	0.00017265	0.000122134	0.000340657	0.000137756	9.27E-06	7.57E-05	4.12E-05	0.000182913	0.00014679	0.00010309	0.00018176	0.000284586	0.000256105	0.000345033	0.000223819	0.00021228	0.000149365	0.00039573	0.000488697	0.000136439	0.000350565	6.10E-05	0.000205843	9.46E-05	0.00013929	0.000119233	0.000204349	0.00014861	0.00024876
D_0__Archaea;D_1__Thaumarchaeota;D_2__AK59;Other;Other;Other	0	0	0	0	0	0	0	0	0	0	0	0	0	0	0	0	0	0	0	0	1.23E-05	0	0	0	0	0	0	0	0	0	0	0	0	0	0	0	0	0	0	0	0	0	0	0	0	0	0	0	0
D_0__Archaea;D_1__Thaumarchaeota;D_2__FHMa11 terrestrial group;Ambiguous_taxa;Ambiguous_taxa;Ambiguous_taxa	0	0	0	0	7.86E-06	0	1.24E-05	0	0	0	1.21E-05	0	0	0	0	0	0	9.35E-06	0	1.02E-05	0	1.11E-05	0	2.12E-05	0	0	0	1.52E-05	0	0	0	0	0	0	2.24E-05	0	0	0	0	0	0	0	0	0	3.48E-05	1.08E-05	0	0	0
D_0__Archaea;D_1__Thaumarchaeota;D_2__FHMa11 terrestrial group;D_3__uncultured archaeon;D_4__uncultured archaeon;D_5__uncultured archaeon	1.99E-05	0.000152848	0.000216841	0.000124872	4.72E-05	0.000107355	9.32E-05	0.000258366	0.000199398	0.000353416	0.000156867	3.10E-05	0	8.67E-05	9.56E-05	0.000112309	1.63E-05	2.80E-05	0.00010075	0.000122996	4.93E-05	0.000188753	6.55E-05	8.48E-05	1.85E-05	0.000109384	0.000123479	0.000137185	4.00E-05	8.84E-05	0.00021584	6.83E-05	0.000146346	0.000360716	0.000201437	0.00010614	0	0.000122488	0.000137838	9.92E-05	6.74E-05	0.000106768	0.000161734	0.000283782	0.000174113	0.000205949	0.000120205	9.91E-05	4.98E-05
D_0__Archaea;D_1__Thaumarchaeota;D_2__FHMa11 terrestrial group;D_3__uncultured crenarchaeote;D_4__uncultured crenarchaeote;D_5__uncultured crenarchaeote	0	0	0	2.27E-05	0	7.16E-06	6.22E-06	0	0	0	1.21E-05	0	0	0	8.69E-06	0	0	0	7.20E-06	0	0	0	0	0	0	0	0	0	1.33E-05	1.47E-05	0	0	0	1.57E-05	0	0	0	0	0	1.24E-05	0	0	1.47E-05	0	0	0	0	0	0
D_0__Archaea;D_1__Thaumarchaeota;D_2__FHMa11 terrestrial group;D_3__uncultured thaumarchaeote;D_4__uncultured thaumarchaeote;D_5__uncultured thaumarchaeote	0	4.86E-05	5.20E-05	4.54E-05	7.07E-05	2.15E-05	1.86E-05	2.35E-05	2.99E-05	0	2.41E-05	2.06E-05	9.22E-06	6.67E-06	8.69E-06	3.06E-05	4.08E-05	9.35E-06	1.44E-05	1.02E-05	0	2.22E-05	2.62E-05	2.12E-05	0	2.52E-05	4.12E-05	3.05E-05	2.67E-05	1.47E-05	3.41E-05	0	1.83E-05	6.27E-05	6.71E-05	1.77E-05	0	1.88E-05	6.27E-05	2.48E-05	6.74E-05	1.53E-05	2.94E-05	0.000189188	6.96E-05	3.25E-05	1.20E-05	0	0
D_0__Archaea;D_1__Thaumarchaeota;D_2__FHMa11 terrestrial group;Other;Other;Other	1.99E-05	0.000257062	0.000459702	0.000703826	0.000361513	0.000508148	0.000397772	0.000180073	0.000209368	0.000455721	0.000277533	0.000206377	9.22E-06	0.000193515	0.000191263	0.000224618	0.000171399	0.000252402	0.000352625	0.000153745	0.000332967	0.000255371	0.000170329	0.000190739	2.78E-05	0.00020194	0.000288117	0.00033534	0.000266891	0.000206179	0.000443041	0.000147985	0.000182932	0.000439133	0.000290964	0.0001769	7.47E-05	0.000169599	0.000250614	0.000235668	0.000215732	0.000198283	0.000235249	0.000614861	0.000452694	0.000401058	0.00022839	0.000181635	3.32E-05
D_0__Archaea;D_1__Thaumarchaeota;D_2__Group C3;Ambiguous_taxa;Ambiguous_taxa;Ambiguous_taxa	9.94E-06	2.78E-05	5.20E-05	0	2.36E-05	0	2.49E-05	3.13E-05	9.97E-06	1.86E-05	0.000120667	3.10E-05	0	3.34E-05	8.69E-06	0.000122519	4.90E-05	9.35E-06	2.16E-05	2.05E-05	3.70E-05	0	5.24E-05	3.18E-05	0	5.05E-05	4.12E-05	3.05E-05	0.000133445	1.47E-05	0.0001704	5.69E-05	7.32E-05	1.57E-05	4.48E-05	3.54E-05	0	2.83E-05	6.27E-05	9.92E-05	0.001078661	4.58E-05	0.000132328	9.46E-05	3.48E-05	9.76E-05	0.000108185	0.000247684	0.001028209
D_0__Archaea;D_1__Thaumarchaeota;D_2__Group C3;D_3__uncultured archaeon;D_4__uncultured archaeon;D_5__uncultured archaeon	0	0	8.67E-06	0	7.86E-06	0	6.22E-06	0	0	0	1.21E-05	0	0	0	0	1.02E-05	0	0	0	0	0	0	0	0	0	0	0	0	1.33E-05	0	2.27E-05	0	0	0	0	0	0	0	0	2.48E-05	0	0	0	0	0	0.000379379	3.61E-05	1.65E-05	0.000132672
D_0__Archaea;D_1__Thaumarchaeota;D_2__Marine Benthic Group A;D_3__uncultured archaeon;D_4__uncultured archaeon;D_5__uncultured archaeon	0	0	0	0	0	0	0	0	0	0	0	0	0	0	0	0	0	0	0	0	0	0	0	0	0	0	0	0	0	0	0	0	0	0	0	0	0	0	0	0	0	0	0	0	0	0	0	0	0
D_0__Archaea;D_1__Thaumarchaeota;D_2__Marine Group I;D_3__uncultured archaeon;D_4__uncultured archaeon;D_5__uncultured archaeon	0	0	0	0	0	0	0	0	0	0	0	0	0	0	0	0	0	0	0	0	0	0	0	0	0	0	0	0	0	0	0	1.14E-05	0	0	0	0	0	0	0	0	0	0	0	0	0	0	0	0	0
D_0__Archaea;D_1__Thaumarchaeota;D_2__Soil Crenarchaeotic Group(SCG);Ambiguous_taxa;Ambiguous_taxa;Ambiguous_taxa	0	0	0	0	0	0	0	0	0	0	0	0	0	0	0	0	0	0	0	0	0	0	0	0	0	0	0	0	0	0	0	0	0	0	0	0	0	0	0	0	0	0	0	0	0	0	0	0	0
D_0__Archaea;D_1__Thaumarchaeota;D_2__Soil Crenarchaeotic Group(SCG);D_3__uncultured archaeon;D_4__uncultured archaeon;D_5__uncultured archaeon	0	6.25E-05	8.67E-06	5.68E-05	1.57E-05	0	2.49E-05	4.70E-05	9.97E-06	3.72E-05	9.65E-05	0.000103189	0	3.34E-05	0	4.08E-05	2.45E-05	2.80E-05	3.60E-05	4.10E-05	0	3.33E-05	6.55E-05	2.12E-05	0	3.37E-05	5.49E-05	1.52E-05	2.67E-05	4.42E-05	5.68E-05	1.14E-05	1.83E-05	3.14E-05	0.000111909	0.00010614	0	2.83E-05	1.25E-05	2.48E-05	4.04E-05	1.53E-05	2.94E-05	0.000331079	0.000243758	5.42E-05	4.81E-05	0	3.32E-05
D_0__Archaea;D_1__Thaumarchaeota;D_2__Soil Crenarchaeotic Group(SCG);Other;Other;Other	0	6.95E-05	5.20E-05	5.68E-05	7.86E-05	7.16E-06	3.73E-05	3.13E-05	0	4.65E-05	0.0001448	0.000134145	0	4.00E-05	8.69E-06	4.08E-05	4.08E-05	2.80E-05	5.04E-05	4.10E-05	3.70E-05	2.22E-05	5.24E-05	0.000127159	0	4.21E-05	4.12E-05	9.15E-05	5.34E-05	2.95E-05	0.00010224	2.28E-05	5.49E-05	3.14E-05	0.000134291	0.00019459	2.49E-05	4.71E-05	1.25E-05	3.72E-05	4.04E-05	3.05E-05	0	0.00047297	0.000243758	3.25E-05	7.21E-05	1.65E-05	1.66E-05
D_0__Archaea;D_1__Thaumarchaeota;D_2__South African Gold Mine Gp 1(SAGMCG-1);D_3__Unknown Order;D_4__Unknown Family;D_5__Candidatus Nitrosotalea	0	4.17E-05	5.20E-05	2.27E-05	6.29E-05	2.86E-05	4.97E-05	3.13E-05	3.99E-05	3.72E-05	6.03E-05	7.22E-05	0	6.67E-06	5.22E-05	2.04E-05	7.35E-05	9.35E-06	6.48E-05	2.05E-05	4.93E-05	2.22E-05	3.93E-05	4.24E-05	0	3.37E-05	6.86E-05	3.05E-05	8.01E-05	0	5.68E-05	2.28E-05	3.66E-05	4.70E-05	6.71E-05	8.85E-05	0	9.42E-05	5.01E-05	3.72E-05	4.04E-05	1.53E-05	0	0.000331079	3.48E-05	9.76E-05	3.61E-05	1.65E-05	6.63E-05
D_0__Archaea;D_1__Thaumarchaeota;D_2__South African Gold Mine Gp 1(SAGMCG-1);D_3__uncultured archaeon;D_4__uncultured archaeon;D_5__uncultured archaeon	0.000407567	0.002063446	0.002688825	0.006277671	0.008346235	0.004222641	0.001839698	0.000884706	0.000717832	0.002892431	0.006600461	0.00234238	0.001216971	0.00090752	0.000617257	0.001602957	0.001656859	0.001841603	0.00126657	0.00194744	0.001652505	0.001931938	0.003629312	0.004185652	0.000649224	0.001438825	0.000521355	0.000746894	0.001387832	0.000338723	0.000533921	0.000307353	0.000201226	0.000250933	0.000425256	0.000548391	6.22E-05	0.000320353	0.000300737	0.000806232	0.000808996	0.000198283	0.000352874	0.00094594	0.000696452	0.000227627	0.00045678	0.000429319	0.001127714
D_0__Archaea;D_1__Thaumarchaeota;D_2__South African Gold Mine Gp 1(SAGMCG-1);D_3__uncultured crenarchaeote;D_4__uncultured crenarchaeote;D_5__uncultured crenarchaeote	0	0	8.67E-06	0	0	0	0	0	0	0	0	0	0	0	0	0	0	0	0	0	0	0	0	0	0	0	0	0	0	0	0	0	0	0	0	0	0	0	0	0	0	0	0	0	0	0	0	0	0
D_0__Archaea;D_1__Thaumarchaeota;D_2__South African Gold Mine Gp 1(SAGMCG-1);Other;Other;Other	0	0	8.67E-06	0	0	0	0	0	0	0	0	0	0	0	0	0	0	0	0	1.02E-05	0	0	1.31E-05	1.06E-05	0	8.41E-06	0	0	0	0	0	0	0	0	0	0	0	0	0	0	0	1.53E-05	0	0	0	0	0	0	0
D_0__Archaea;D_1__Thaumarchaeota;D_2__pSL12;D_3__uncultured archaeon;D_4__uncultured archaeon;D_5__uncultured archaeon	0	0	0	0	0	0	0	0	0	0	0	0	0	0	0	0	0	0	0	0	0	0	0	0	0	0	0	0	0	0	0	0	0	0	0	0	0	0	0	0	0	0	0	0	0	0	0	0	0
D_0__Archaea;D_1__Woesearchaeota (DHVEG-6);D_2__Nanoarchaeota archaeon SCGC AAA011-D5;D_3__Nanoarchaeota archaeon SCGC AAA011-D5;D_4__Nanoarchaeota archaeon SCGC AAA011-D5;D_5__Nanoarchaeota archaeon SCGC AAA011-D5	0	0	0	0	0	0	0	0	0	0	0	0	0	0	0	0	0	0	0	0	1.23E-05	1.11E-05	0	0	0	0	0	0	0	0	0	2.28E-05	0	0	0	0	0	0	0	0	0	0	0	0	0	0	0	0	0
D_0__Archaea;D_1__Woesearchaeota (DHVEG-6);D_2__uncultured archaeon;D_3__uncultured archaeon;D_4__uncultured archaeon;D_5__uncultured archaeon	9.94E-06	6.95E-06	0	0	7.86E-06	0	0	0	0	0	0	0	2.77E-05	0	0	2.04E-05	0	0	1.44E-05	0	1.23E-05	0	0	0	0	0	0	0	0	0	1.14E-05	1.14E-05	1.83E-05	0	0	0	0	9.42E-06	0	0	1.35E-05	1.53E-05	0	0	0	0.000119233	1.20E-05	9.91E-05	0.000298512
D_0__Archaea;D_1__Woesearchaeota (DHVEG-6);D_2__uncultured archaeon WCHD3-30;D_3__uncultured archaeon WCHD3-30;D_4__uncultured archaeon WCHD3-30;D_5__uncultured archaeon WCHD3-30	0	0	0	0	7.86E-06	0	0	1.57E-05	0	0	1.21E-05	0	0.000138292	0	1.74E-05	0	0	0	0	5.12E-05	0	1.11E-05	0	3.18E-05	0	8.41E-06	0	0	1.33E-05	0	1.14E-05	0.000147985	0	0	0	0	0	9.42E-06	0	0	6.74E-05	0	0	4.73E-05	3.48E-05	0.000704561	0.000192328	0.000198147	0.000215592
D_0__Archaea;D_1__Woesearchaeota (DHVEG-6);D_2__uncultured bacterium;D_3__uncultured bacterium;D_4__uncultured bacterium;D_5__uncultured bacterium	0	0	0	0	0	7.16E-06	0	0	0	0	0	0	0	0	0	0	0	0	0	0	0	0	0	0	0	0	0	0	0	0	0	0	0	0	0	0	0	0	0	0	0	0	0	0	0	0	0	0	0
D_0__Archaea;D_1__Woesearchaeota (DHVEG-6);D_2__uncultured euryarchaeote;D_3__uncultured euryarchaeote;D_4__uncultured euryarchaeote;D_5__uncultured euryarchaeote	0	0	1.73E-05	2.27E-05	0	0	6.22E-06	0	0	9.30E-06	2.41E-05	1.03E-05	0	0	0	0	0	0	0	0	1.23E-05	1.11E-05	1.31E-05	0	0	0	0	0	0	1.47E-05	1.14E-05	2.28E-05	1.83E-05	0	0	0	0	0	0	0	0	0	0	0	0	1.08E-05	6.01E-05	3.30E-05	0.000199008
D_0__Archaea;D_1__Woesearchaeota (DHVEG-6);D_2__uncultured methanogenic archaeon;D_3__uncultured methanogenic archaeon;D_4__uncultured methanogenic archaeon;D_5__uncultured methanogenic archaeon	0	0	8.67E-06	0	0	0	0	2.35E-05	9.97E-06	0	4.83E-05	0	0	6.67E-06	8.69E-06	0.000102099	4.08E-05	3.74E-05	0.000208696	0.000143496	0.000184982	7.77E-05	0	6.36E-05	4.64E-05	8.41E-06	0	1.52E-05	5.34E-05	2.95E-05	4.54E-05	3.42E-05	0	3.14E-05	0.000111909	0.00010614	0.000311177	0.000103644	0.000137838	0	1.35E-05	0	1.47E-05	4.73E-05	0.000104468	0	0	0	3.32E-05
D_0__Archaea;D_1__Woesearchaeota (DHVEG-6);Other;Other;Other;Other	9.94E-06	0	0	2.27E-05	7.86E-06	1.43E-05	6.22E-06	7.83E-06	0	0	1.21E-05	2.06E-05	0	0	0	3.06E-05	4.08E-05	1.87E-05	0	1.02E-05	0	0	0	0	0	2.52E-05	0	1.52E-05	1.33E-05	0	3.41E-05	7.97E-05	1.83E-05	0	2.24E-05	1.77E-05	0	9.42E-06	2.51E-05	7.44E-05	0.000647197	0	0.00019114	4.73E-05	6.96E-05	0.000292664	0.000288493	9.91E-05	0.001475978
D_0__Bacteria;D_1__AC1;Ambiguous_taxa;Ambiguous_taxa;Ambiguous_taxa;Ambiguous_taxa	9.94E-06	1.39E-05	4.34E-05	1.14E-05	0	0	6.22E-06	0	0	0	0	1.03E-05	1.84E-05	0	2.61E-05	8.17E-05	0	1.87E-05	7.20E-06	1.02E-05	0	3.33E-05	1.31E-05	0	0	1.68E-05	0	3.05E-05	2.67E-05	0	4.54E-05	0.000102451	1.83E-05	0	2.24E-05	0	2.49E-05	8.48E-05	3.76E-05	2.48E-05	4.04E-05	3.05E-05	8.82E-05	0	0	0.000509452	0.000649109	0.000495368	0.000132672
D_0__Bacteria;D_1__AC1;D_2__uncultured bacterium;D_3__uncultured bacterium;D_4__uncultured bacterium;D_5__uncultured bacterium	0	0	1.73E-05	0	0	7.16E-06	1.86E-05	7.83E-06	9.97E-06	0	1.21E-05	0	0	0	0	0	8.16E-06	0	1.44E-05	1.02E-05	0	0	0	1.06E-05	0	0	0	1.52E-05	0	0	0	1.14E-05	0	0	0	0	1.24E-05	9.42E-06	0	1.24E-05	0	0	1.47E-05	0	3.48E-05	1.08E-05	0.000120205	0.000181635	0.00024876
D_0__Bacteria;D_1__Acetothermia;D_2__uncultured bacterium;D_3__uncultured bacterium;D_4__uncultured bacterium;D_5__uncultured bacterium	0	0	0	0	0	0	0	0	9.97E-06	0	0	0	0	0	0	0	0	0	0	0	2.47E-05	0	0	0	0	0	0	0	0	0	0	0	0	1.57E-05	0	0	0	0	0	0	0	0	0	0	0	0	0	0	0
D_0__Bacteria;D_1__Acidobacteria;D_2__AT-s3-28;D_3__uncultured bacterium;D_4__uncultured bacterium;D_5__uncultured bacterium	0	0	0	0	0	0	0	0	0	0	0	1.03E-05	0	0	0	0	0	0	0	1.02E-05	0	0	0	0	0	0	0	0	0	0	0	0	0	0	0	0	0	0	0	0	0	0	0	0	0	2.17E-05	0	0	0
D_0__Bacteria;D_1__Acidobacteria;D_2__Acidobacteria;D_3__Acidobacteriales;D_4__Acidobacteriaceae (Subgroup 1);Ambiguous_taxa	0.001640208	0.002251032	0.001110224	0.001577932	0.001791847	0.001767783	0.001193317	0.000916023	0.00095711	0.001004446	0.001689332	0.001836756	0.001576531	0.001334588	0.001373614	0.002297231	0.001077366	0.001673335	0.000813195	0.000901972	0.000998902	0.001043691	0.001795003	0.001313977	0.001168604	0.001119086	0.000782032	0.000716409	0.000600504	0.000677447	0.000488481	0.000273202	0.000420745	0.00051755	0.000402874	0.000477631	0.000448096	0.000310931	0.000275675	0.000372107	0.000202249	0.000289798	0.000323468	0.000520267	0.000522339	0.000466094	0.00022839	0.00021466	0.00016584
D_0__Bacteria;D_1__Acidobacteria;D_2__Acidobacteria;D_3__Acidobacteriales;D_4__Acidobacteriaceae (Subgroup 1);D_5__Acidicapsa	0.004642286	0.000333486	0.001613295	0.000499489	0.000330077	0.000758644	0.000254823	0.00010178	0.000129609	0.000279013	0.0004344	0.000660407	0.00035034	0.000286936	0.000339057	0.008760108	0.000710082	0.002944696	0.000295053	0.000625231	0.000443957	0.000388608	0.000340657	0.000551023	0.000111296	0.000151455	6.86E-05	0.000137185	9.34E-05	8.84E-05	5.68E-05	4.55E-05	3.66E-05	4.70E-05	2.24E-05	3.54E-05	7.47E-05	4.71E-05	0	0.000136439	4.04E-05	9.15E-05	2.94E-05	4.73E-05	0.000104468	4.34E-05	1.20E-05	3.30E-05	3.32E-05
D_0__Bacteria;D_1__Acidobacteria;D_2__Acidobacteria;D_3__Acidobacteriales;D_4__Acidobacteriaceae (Subgroup 1);D_5__Acidobacterium	0.001709793	0.003050009	0.002133713	0.002452038	0.003088579	0.00285565	0.002678749	0.00306907	0.002382804	0.001897286	0.002159931	0.002486843	0.003936717	0.004243989	0.004216475	0.00244017	0.003419822	0.003299929	0.002187711	0.002541921	0.002996707	0.003197691	0.004887124	0.003910141	0.002847312	0.003214217	0.001852182	0.001996799	0.001481244	0.001899797	0.001556323	0.001149726	0.001609805	0.001740849	0.001701023	0.001574413	0.000410754	0.000489951	0.000513759	0.000458932	0.000444948	0.00128121	0.00057342	0.000662158	0.000522339	0.000325182	0.000264452	0.000396295	0.000232176
D_0__Bacteria;D_1__Acidobacteria;D_2__Acidobacteria;D_3__Acidobacteriales;D_4__Acidobacteriaceae (Subgroup 1);D_5__Bryocella	0	6.95E-06	8.67E-06	0	0	0	0	0	0	0	0	0	0	6.67E-06	0	7.15E-05	8.16E-06	2.80E-05	7.20E-06	0	0	0	0	1.06E-05	0	0	0	0	0	0	0	0	0	0	0	0	0	0	0	0	0	0	0	0	0	0	0	0	0
D_0__Bacteria;D_1__Acidobacteria;D_2__Acidobacteria;D_3__Acidobacteriales;D_4__Acidobacteriaceae (Subgroup 1);D_5__Candidatus Koribacter	0.000666024	0.001764698	0.001717378	0.001816324	0.001501065	0.001216693	0.001634596	0.001518876	0.001156507	0.001711278	0.001834132	0.001578784	0.002885697	0.011137136	0.006189959	0.001868415	0.002228189	0.001766817	0.001734337	0.002521422	0.001825155	0.002575917	0.003026611	0.002108721	0.004804259	0.004897053	0.008437719	0.002316897	0.00349627	0.002017614	0.00514609	0.001525379	0.001939084	0.001442866	0.001701023	0.001238302	0.000547672	0.001111813	0.000839557	0.00160006	0.001011245	0.002425148	0.001205652	0.001513503	0.001950064	0.002948318	0.002776743	0.001865887	0.000530689
D_0__Bacteria;D_1__Acidobacteria;D_2__Acidobacteria;D_3__Acidobacteriales;D_4__Acidobacteriaceae (Subgroup 1);D_5__Edaphobacter	2.98E-05	6.95E-05	4.34E-05	3.41E-05	3.93E-05	3.58E-05	4.35E-05	3.13E-05	2.99E-05	1.86E-05	4.83E-05	8.26E-05	9.22E-06	2.67E-05	0	9.19E-05	6.53E-05	1.87E-05	2.88E-05	4.10E-05	4.93E-05	0	3.93E-05	4.24E-05	0	2.52E-05	1.37E-05	1.52E-05	1.33E-05	4.42E-05	3.41E-05	2.28E-05	1.83E-05	1.57E-05	4.48E-05	0	0	5.65E-05	0	1.24E-05	8.09E-05	3.05E-05	1.47E-05	0	3.48E-05	2.17E-05	0	3.30E-05	1.66E-05
D_0__Bacteria;D_1__Acidobacteria;D_2__Acidobacteria;D_3__Acidobacteriales;D_4__Acidobacteriaceae (Subgroup 1);D_5__Granulicella	0.009433681	0.001625745	0.002584741	0.001611988	0.001178847	0.001882296	0.000658811	0.000508902	0.000478555	0.000911441	0.001218732	0.001857393	0.001659506	0.000787407	0.000973701	0.013895695	0.00131406	0.003851475	0.000712445	0.001014719	0.000887913	0.001021484	0.001284017	0.001324573	0.000584302	0.000757276	0.000329277	0.000472525	0.000373647	0.000323996	0.0002272	0.000159368	0.000292692	0.000203883	0.000201437	0.00022997	9.96E-05	0.000207287	0.000200491	0.000359703	0.000269665	0.000289798	0.000205843	0.000851346	0.000417871	7.59E-05	9.62E-05	0.000280709	0.000182424
D_0__Bacteria;D_1__Acidobacteria;D_2__Acidobacteria;D_3__Acidobacteriales;D_4__Acidobacteriaceae (Subgroup 1);D_5__Terriglobus	0.008529081	0.0171398	0.040861465	0.030775343	0.034705249	0.025192703	0.01897499	0.013333229	0.010677753	0.027640855	0.024121246	0.014528944	0.075525971	0.053997424	0.047772223	0.025095973	0.039691155	0.034971768	0.016573353	0.026731171	0.035911159	0.050330317	0.063833969	0.049125781	0.073742592	0.063384015	0.046469192	0.016416432	0.025541455	0.012886218	0.024435407	0.005327444	0.007445349	0.006681095	0.007206965	0.006014612	0.003049539	0.002440334	0.002643978	0.004775371	0.002696653	0.004957064	0.004322703	0.003452679	0.004387645	0.001571713	0.001670854	0.001073298	0.002155923
D_0__Bacteria;D_1__Acidobacteria;D_2__Acidobacteria;D_3__Acidobacteriales;D_4__Acidobacteriaceae (Subgroup 1);D_5__uncultured	0.160770202	0.395382606	0.177488464	0.282029742	0.323860645	0.310278193	0.190439787	0.153993705	0.124484058	0.19736426	0.274576762	0.254566092	0.305284605	0.202563743	0.191966964	0.149074982	0.211114829	0.258067532	0.119417378	0.182280349	0.180480706	0.269183368	0.294734222	0.300741761	0.198143219	0.205507922	0.116865833	0.091944212	0.113054966	0.084563047	0.097082746	0.052170251	0.060093296	0.055032778	0.056894738	0.056077412	0.020226537	0.023055977	0.021790888	0.05543152	0.045897042	0.045162668	0.031317542	0.051837488	0.045826514	0.022600156	0.018800111	0.015554565	0.010879119
D_0__Bacteria;D_1__Acidobacteria;D_2__Acidobacteria;D_3__Acidobacteriales;D_4__Acidobacteriaceae (Subgroup 1);Other	0.007704007	0.006537719	0.004189363	0.005187876	0.005351964	0.006376903	0.003356205	0.003437045	0.002592172	0.003710868	0.005502395	0.005696007	0.005559346	0.005158182	0.004703325	0.007596177	0.005101166	0.007123359	0.002734639	0.003802632	0.003637978	0.004485649	0.006249754	0.005510226	0.006019236	0.005023265	0.003484846	0.002545538	0.002388673	0.002753969	0.002078884	0.001434312	0.001664685	0.001615382	0.002439625	0.002352775	0.000883744	0.001027013	0.00053882	0.001116321	0.001132594	0.00079313	0.000676341	0.001702691	0.001636661	0.000888831	0.000661129	0.000462344	0.000447769
D_0__Bacteria;D_1__Acidobacteria;D_2__Blastocatellia;D_3__Blastocatellales;D_4__Blastocatellaceae (Subgroup 4);D_5__11-24	0	7.64E-05	6.07E-05	0.000124872	6.29E-05	2.86E-05	4.97E-05	2.35E-05	1.99E-05	2.79E-05	0	3.10E-05	9.22E-06	2.67E-05	3.48E-05	6.13E-05	4.08E-05	2.80E-05	5.76E-05	4.10E-05	1.23E-05	1.11E-05	3.93E-05	1.06E-05	9.27E-06	5.89E-05	8.23E-05	7.62E-05	8.01E-05	1.47E-05	0.00010224	4.55E-05	1.83E-05	1.57E-05	4.48E-05	0	2.49E-05	2.83E-05	6.27E-05	6.20E-05	6.74E-05	6.10E-05	2.94E-05	9.46E-05	3.48E-05	6.50E-05	2.40E-05	0	3.32E-05
D_0__Bacteria;D_1__Acidobacteria;D_2__Blastocatellia;D_3__Blastocatellales;D_4__Blastocatellaceae (Subgroup 4);D_5__Blastocatella	0	0	0	1.14E-05	0	0	0	0	0	0	0	0	0	6.67E-06	0	0	0	0	0	0	0	0	0	0	0	0	0	0	0	0	0	0	0	0	0	0	0	0	1.25E-05	0	0	0	0	0	0	0	0	0	0
D_0__Bacteria;D_1__Acidobacteria;D_2__Blastocatellia;D_3__Blastocatellales;D_4__Blastocatellaceae (Subgroup 4);D_5__DS-100	0	0	0	0	0	7.16E-06	0	0	0	0	0	0	0	0	0	0	0	0	0	0	0	0	0	0	0	0	0	0	0	0	0	0	0	0	0	0	0	0	0	0	0	0	0	0	0	0	0	0	0
D_0__Bacteria;D_1__Acidobacteria;D_2__Blastocatellia;D_3__Blastocatellales;D_4__Blastocatellaceae (Subgroup 4);D_5__RB41	0	1.39E-05	0	3.41E-05	7.86E-06	2.86E-05	1.24E-05	1.57E-05	9.97E-06	4.65E-05	3.62E-05	1.03E-05	0	1.33E-05	8.69E-06	5.10E-05	1.63E-05	1.87E-05	7.20E-06	2.05E-05	0	2.22E-05	1.31E-05	3.18E-05	9.27E-06	1.68E-05	2.74E-05	3.05E-05	2.67E-05	1.47E-05	1.14E-05	4.55E-05	1.83E-05	0	0	1.77E-05	0	1.88E-05	2.51E-05	1.24E-05	2.70E-05	1.53E-05	0	9.46E-05	6.96E-05	1.08E-05	2.40E-05	4.95E-05	0
D_0__Bacteria;D_1__Acidobacteria;D_2__Blastocatellia;D_3__Blastocatellales;D_4__Blastocatellaceae (Subgroup 4);D_5__uncultured	9.94E-06	7.64E-05	5.20E-05	5.68E-05	3.93E-05	2.86E-05	4.35E-05	4.70E-05	7.98E-05	6.51E-05	1.21E-05	0.000123826	0	5.34E-05	4.35E-05	2.04E-05	4.08E-05	9.35E-06	2.88E-05	4.10E-05	6.17E-05	5.55E-05	6.55E-05	7.42E-05	0	9.26E-05	4.12E-05	9.15E-05	2.67E-05	2.95E-05	6.82E-05	6.83E-05	1.83E-05	6.27E-05	0.000134291	8.85E-05	0	6.60E-05	3.76E-05	7.44E-05	5.39E-05	3.05E-05	4.41E-05	0.000189188	0.000104468	1.08E-05	1.20E-05	6.60E-05	1.66E-05
D_0__Bacteria;D_1__Acidobacteria;D_2__Blastocatellia;D_3__Blastocatellales;D_4__Blastocatellaceae (Subgroup 4);Other	0	0	0	0	0	0	0	0	0	0	0	0	0	0	0	0	0	0	0	0	0	0	0	0	0	0	0	0	0	0	0	0	0	0	0	0	0	0	0	0	0	0	0	0	0	0	0	0	0
D_0__Bacteria;D_1__Acidobacteria;D_2__Holophagae;D_3__Holophagae Incertae Sedis;D_4__Unknown Family;D_5__Thermoanaerobaculum	0.003906677	0.002973585	0.00363425	0.002486094	0.002035475	0.001903767	0.007464449	0.011078402	0.008972902	0.003645766	0.003813063	0.002631307	0.004019693	0.002522371	0.002695066	0.003828718	0.004350275	0.002972741	0.004987118	0.006631544	0.005956418	0.004396825	0.002921793	0.003210766	0.002207362	0.002953377	0.003402527	0.006432437	0.005364506	0.008158817	0.004112328	0.009095359	0.008542943	0.007841661	0.010631393	0.008438147	0.032312671	0.040873244	0.036577114	0.015777331	0.022260874	0.007275445	0.016893829	0.014094499	0.015879096	0.022741068	0.025687875	0.036062813	0.037115043
D_0__Bacteria;D_1__Acidobacteria;D_2__Holophagae;D_3__Holophagales;D_4__Holophagaceae;D_5__Geothrix	0	0	1.73E-05	0	1.57E-05	7.16E-06	6.22E-06	7.83E-06	9.97E-06	9.30E-06	3.62E-05	0	0	2.00E-05	2.61E-05	0	0	0	0	1.02E-05	1.23E-05	2.22E-05	5.24E-05	1.06E-05	0	3.37E-05	0	0	0	0	0	2.28E-05	0	0	4.48E-05	1.77E-05	0	0	0	0	0	0	0	0.000141891	6.96E-05	1.08E-05	2.40E-05	8.26E-05	0
D_0__Bacteria;D_1__Acidobacteria;D_2__Holophagae;D_3__Holophagales;D_4__Holophagaceae;D_5__Holophaga	0	0	0	1.14E-05	7.86E-06	0	0	7.83E-06	0	9.30E-06	0	0	0	0	0	0	0	0	0	0	0	0	0	0	0	8.41E-06	0	0	0	0	0	1.14E-05	0	0	0	0	0	9.42E-06	0	0	0	0	1.47E-05	0	0	0	0	1.65E-05	0
D_0__Bacteria;D_1__Acidobacteria;D_2__Holophagae;D_3__Holophagales;D_4__Holophagaceae;D_5__marine group	0	6.95E-06	8.67E-06	0	0	7.16E-06	0	0	0	0	1.21E-05	0	0	0	0	0	1.63E-05	0	7.20E-06	0	0	0	0	0	0	0	1.37E-05	1.52E-05	1.33E-05	1.47E-05	0	1.14E-05	0	0	0	1.77E-05	0	0	0	0	0	0	0	0	0	0	0	0	4.98E-05
D_0__Bacteria;D_1__Acidobacteria;D_2__Holophagae;D_3__Holophagales;D_4__Holophagaceae;D_5__uncultured	9.94E-06	6.95E-06	2.60E-05	1.14E-05	1.57E-05	7.16E-06	0	2.35E-05	1.99E-05	1.86E-05	0	4.13E-05	0	1.33E-05	1.74E-05	1.02E-05	0	0	7.20E-06	3.07E-05	1.23E-05	0	0	2.12E-05	9.27E-06	1.68E-05	4.12E-05	0	1.33E-05	0	3.41E-05	0	1.83E-05	1.57E-05	2.24E-05	5.31E-05	0	9.42E-06	2.51E-05	0	0	1.53E-05	0	0	0	1.08E-05	7.21E-05	1.65E-05	0.000215592
D_0__Bacteria;D_1__Acidobacteria;D_2__Holophagae;D_3__Holophagales;D_4__Holophagaceae;Other	0	0	0	1.14E-05	7.86E-06	0	6.22E-06	7.83E-06	9.97E-06	9.30E-06	0	0	0	0	0	0	0	9.35E-06	0	0	0	0	1.31E-05	0	0	0	0	0	0	0	0	0	0	1.57E-05	0	0	0	0	0	1.24E-05	0	0	0	0	6.96E-05	0	0	0	0
D_0__Bacteria;D_1__Acidobacteria;D_2__Holophagae;D_3__Subgroup 10;D_4__ABS-19;Ambiguous_taxa	0	0	8.67E-06	0	0	0	0	0	9.97E-06	1.86E-05	0	0	0	0	0	0	8.16E-06	0	7.20E-06	0	0	0	0	0	0	0	0	0	0	0	0	0	1.83E-05	1.57E-05	0	1.77E-05	0	0	1.25E-05	0	0	0	1.47E-05	0	0	0	0	0	0
D_0__Bacteria;D_1__Acidobacteria;D_2__Holophagae;D_3__Subgroup 10;D_4__ABS-19;D_5__uncultured bacterium	0	1.39E-05	3.47E-05	3.41E-05	3.14E-05	7.16E-06	6.22E-06	3.13E-05	1.99E-05	3.72E-05	0	1.03E-05	0	6.67E-06	2.61E-05	4.08E-05	2.45E-05	3.74E-05	2.88E-05	5.12E-05	3.70E-05	3.33E-05	0	1.06E-05	9.27E-06	8.41E-06	1.37E-05	4.57E-05	0.000106756	5.89E-05	2.27E-05	0	7.32E-05	1.57E-05	6.71E-05	5.31E-05	0	2.83E-05	0	1.24E-05	2.70E-05	1.53E-05	7.35E-05	0	3.48E-05	4.34E-05	1.20E-05	0	0
D_0__Bacteria;D_1__Acidobacteria;D_2__Holophagae;D_3__Subgroup 10;D_4__ABS-19;Other	0	6.95E-06	8.67E-06	4.54E-05	0	7.16E-06	6.22E-06	0	0	0	1.21E-05	0	0	0	8.69E-06	0	0	0	7.20E-06	1.02E-05	1.23E-05	1.11E-05	2.62E-05	1.06E-05	0	0	1.37E-05	4.57E-05	1.33E-05	0	1.14E-05	0	1.83E-05	1.57E-05	0	1.77E-05	0	2.83E-05	1.25E-05	0	1.35E-05	3.05E-05	2.94E-05	0	0	1.08E-05	3.61E-05	3.30E-05	1.66E-05
D_0__Bacteria;D_1__Acidobacteria;D_2__Holophagae;D_3__Subgroup 10;D_4__Sva0725;D_5__uncultured bacterium	0	0	0	0	7.86E-06	0	0	0	0	0	0	0	0	0	0	0	0	0	0	0	0	0	0	0	0	0	0	0	0	0	0	0	0	0	0	0	0	0	0	0	0	0	0	0	0	0	0	0	0
D_0__Bacteria;D_1__Acidobacteria;D_2__Holophagae;D_3__Subgroup 23;Other;Other	0	0	0	0	0	0	0	0	0	0	0	0	0	0	0	0	0	0	0	0	0	0	0	0	0	0	0	0	0	0	0	0	0	0	0	0	0	0	0	0	0	0	0	0	0	0	0	0	0
D_0__Bacteria;D_1__Acidobacteria;D_2__Holophagae;D_3__Subgroup 7;Ambiguous_taxa;Ambiguous_taxa	0	1.39E-05	6.07E-05	3.41E-05	3.93E-05	4.29E-05	3.73E-05	6.26E-05	3.99E-05	2.79E-05	2.41E-05	2.06E-05	1.84E-05	2.00E-05	6.09E-05	4.08E-05	4.08E-05	5.61E-05	5.76E-05	3.07E-05	7.40E-05	3.33E-05	2.62E-05	2.12E-05	0	2.52E-05	2.74E-05	3.05E-05	4.00E-05	1.47E-05	3.41E-05	5.69E-05	9.15E-05	4.70E-05	6.71E-05	5.31E-05	1.24E-05	0	2.51E-05	1.24E-05	1.35E-05	3.05E-05	7.35E-05	0	0.00013929	1.08E-05	2.40E-05	1.65E-05	0
D_0__Bacteria;D_1__Acidobacteria;D_2__Holophagae;D_3__Subgroup 7;D_4__uncultured Acidobacteria bacterium;D_5__uncultured Acidobacteria bacterium	0	0	0	1.14E-05	0	0	0	0	0	0	0	0	0	0	0	0	0	0	0	0	0	0	1.31E-05	0	0	0	0	0	0	1.47E-05	1.14E-05	0	0	0	0	0	0	0	0	0	0	0	0	0	3.48E-05	0	0	0	0
D_0__Bacteria;D_1__Acidobacteria;D_2__Holophagae;D_3__Subgroup 7;D_4__uncultured bacterium;D_5__uncultured bacterium	0.00014911	0.001264468	0.00126635	0.00162334	0.001186706	0.000873156	0.001336267	0.001143072	0.000767682	0.001190454	0.001628999	0.001681973	0.000258145	0.000974249	0.001060639	0.001368129	0.001191632	0.000747859	0.001201802	0.001352958	0.000863249	0.001254649	0.001375732	0.00130338	7.42E-05	0.000790933	0.001358267	0.001768158	0.001387832	0.001001443	0.001306403	0.001081426	0.000896369	0.001254666	0.001880078	0.001751313	0.000136918	0.000857415	0.000927272	0.001116321	0.00144271	0.001082928	0.00110273	0.003358085	0.003586726	0.000867152	0.00112993	0.000990737	0.000149256
D_0__Bacteria;D_1__Acidobacteria;D_2__Holophagae;D_3__Subgroup 7;D_4__uncultured proteobacterium;D_5__uncultured proteobacterium	0	0	0	0	0	0	0	0	0	0	0	0	0	0	0	0	0	0	0	0	0	0	0	0	0	0	0	0	0	0	0	0	0	0	0	0	0	0	0	0	0	0	0	0	0	0	0	0	0
D_0__Bacteria;D_1__Acidobacteria;D_2__Holophagae;D_3__Subgroup 7;Other;Other	3.98E-05	0.000576653	0.000728585	0.000703826	0.000730885	0.000508148	0.000677456	0.000641999	0.000667983	0.000623128	0.000567133	0.000681044	8.30E-05	0.000427068	0.000539013	0.000541126	0.000718244	0.000336537	0.00078441	0.000584232	0.000567278	0.000521845	0.000563395	0.00049804	0.000129845	0.000521679	0.000589954	0.000594467	0.000867395	0.000677447	0.000738401	0.000500871	0.000768316	0.00061165	0.000872893	0.000672221	6.22E-05	0.000433418	0.000426044	0.000409318	0.00070113	0.000594848	0.00038228	0.001608097	0.001288435	0.000639525	0.000540924	0.000693516	0.000132672
D_0__Bacteria;D_1__Acidobacteria;D_2__Holophagae;D_3__TPD-58;D_4__uncultured bacterium;D_5__uncultured bacterium	0.001461276	0.001479845	0.002827603	0.004449994	0.001163129	0.000916098	0.008931235	0.01078089	0.010129409	0.004464203	0.005224862	0.002352698	0.002941014	0.017009322	0.019439252	0.002756677	0.00463594	0.00201922	0.002417997	0.003679636	0.003194021	0.002942319	0.00248942	0.001960369	0.005063949	0.006218079	0.013678708	0.009191373	0.005578019	0.009278077	0.008588176	0.005031475	0.005835544	0.003701264	0.003469191	0.003467247	0.003522529	0.002675888	0.003809333	0.003770683	0.002521371	0.002135351	0.005381324	0.006148607	0.004631403	0.007435831	0.006875744	0.008404749	0.006351681
D_0__Bacteria;D_1__Acidobacteria;D_2__Solibacteres;D_3__Solibacterales;D_4__Solibacteraceae (Subgroup 3);D_5__AKIW659	6.96E-05	4.86E-05	5.20E-05	6.81E-05	7.07E-05	7.16E-06	0.000124304	7.05E-05	8.97E-05	5.58E-05	7.24E-05	5.16E-05	4.61E-05	4.00E-05	2.61E-05	0.000153149	0.000114266	7.48E-05	8.64E-05	0.000102497	4.93E-05	3.33E-05	6.55E-05	4.24E-05	2.78E-05	5.05E-05	4.12E-05	0.000121942	0.000160135	0.00010309	0.0001704	9.11E-05	3.66E-05	0.000109783	6.71E-05	3.54E-05	1.24E-05	6.60E-05	0.000137838	9.92E-05	0.000930345	0.000167778	0.000396983	0.000425673	0.000348226	0.000823795	0.000733252	0.000924688	0.001791074
D_0__Bacteria;D_1__Acidobacteria;D_2__Solibacteres;D_3__Solibacterales;D_4__Solibacteraceae (Subgroup 3);D_5__Bryobacter	0.000377745	0.002181555	0.001752073	0.001827676	0.001532501	0.001173751	0.001584875	0.001307486	0.001575243	0.00110675	0.001797932	0.001898669	0.000248926	0.001688254	0.00115627	0.001470228	0.001452812	0.001420933	0.001525641	0.001250461	0.001492188	0.001554433	0.001637776	0.00180142	0.00025969	0.001657593	0.00102899	0.0018901	0.001881581	0.001531619	0.002033444	0.001286327	0.002048843	0.001489916	0.002752971	0.002175874	0.000784167	0.002185937	0.001917197	0.002282255	0.006512418	0.001921816	0.002749474	0.006432389	0.004387645	0.005148717	0.005168828	0.005085781	0.002139339
D_0__Bacteria;D_1__Acidobacteria;D_2__Solibacteres;D_3__Solibacterales;D_4__Solibacteraceae (Subgroup 3);D_5__Candidatus Solibacter	0.001093472	0.003029166	0.003686292	0.004733795	0.003866617	0.002984476	0.004288484	0.004172995	0.005403681	0.003431856	0.003945797	0.002961511	0.003503402	0.005498502	0.004381656	0.003430532	0.004113581	0.003215795	0.003641388	0.004007626	0.004871191	0.004430134	0.005136066	0.005425453	0.002893685	0.004829739	0.003196729	0.004008841	0.003389514	0.004432859	0.003692007	0.003756531	0.004298912	0.004501114	0.004319703	0.004369439	0.005526512	0.007989975	0.006014736	0.006673117	0.010463015	0.009365038	0.00545484	0.007331032	0.006546645	0.004660943	0.005721773	0.007380988	0.004146006
D_0__Bacteria;D_1__Acidobacteria;D_2__Solibacteres;D_3__Solibacterales;D_4__Solibacteraceae (Subgroup 3);D_5__Elev-16S-1166	0	0	0	0	0	0	0	0	0	0	0	0	0	0	0	0	0	0	0	0	0	0	0	0	0	0	0	0	0	0	0	0	0	0	0	0	0	0	0	0	0	0	0	0	0	0	0	0	0
D_0__Bacteria;D_1__Acidobacteria;D_2__Solibacteres;D_3__Solibacterales;D_4__Solibacteraceae (Subgroup 3);D_5__GOUTB8	0.000238576	0.000270958	0.000173473	0.000283801	0.000337936	0.000121669	0.000273469	0.000281853	0.000398796	0.000167408	8.45E-05	0.000257971	0.000129073	0.000120113	0.000130406	0.000285878	0.000146914	8.41E-05	0.000237482	0.000420237	0.000443957	0.000244268	0.000183431	0.000180142	0.000157669	0.000218769	0.000178358	0.000396311	0.000507093	0.000382905	0.000840642	0.001582296	0.001006128	0.000392083	0.000290964	0.000336111	0.001058003	0.000942214	0.001466092	0.003398576	0.007483213	0.001326968	0.003661065	0.001986473	0.002263468	0.007327437	0.00882307	0.011921864	0.006152673
D_0__Bacteria;D_1__Acidobacteria;D_2__Solibacteres;D_3__Solibacterales;D_4__Solibacteraceae (Subgroup 3);D_5__PAUC26f	0	2.78E-05	8.67E-06	0	0	7.16E-06	6.22E-06	0	0	9.30E-06	0	2.06E-05	0	6.67E-06	0	1.02E-05	0	9.35E-06	7.20E-06	1.02E-05	1.23E-05	1.11E-05	1.31E-05	0	0	0	4.12E-05	0	0	0	2.27E-05	2.28E-05	0	1.57E-05	2.24E-05	3.54E-05	1.24E-05	0	1.25E-05	1.24E-05	0	0	1.47E-05	0	0	0	0	1.65E-05	0
D_0__Bacteria;D_1__Acidobacteria;D_2__Solibacteres;D_3__Solibacterales;D_4__Solibacteraceae (Subgroup 3);D_5__Paludibaculum	0.00015905	0.000215376	0.000156125	0.000192984	0.000259346	0.000100198	0.000584228	0.000923853	0.001226297	0.000492922	0.000313733	0.000154783	0.000331901	0.000620583	0.000434688	0.000694274	0.001305899	0.000598287	0.001532837	0.001045468	0.001109892	0.000632876	0.000327555	0.00043446	0.000213317	0.000218769	0.000329277	0.001036506	0.000547126	0.001178169	0.000715681	0.001946566	0.002085429	0.002054515	0.001633877	0.002511985	0.002775703	0.001705407	0.00196732	0.002207834	0.002818003	0.001357473	0.001455604	0.001324315	0.001567016	0.000672043	0.001670854	0.00224567	0.001061377
D_0__Bacteria;D_1__Acidobacteria;D_2__Solibacteres;D_3__Solibacterales;D_4__Solibacteraceae (Subgroup 3);Other	6.96E-05	2.78E-05	5.20E-05	0.000124872	0.000110026	2.15E-05	6.84E-05	2.35E-05	6.98E-05	7.44E-05	2.41E-05	2.06E-05	9.22E-06	6.67E-06	1.74E-05	6.13E-05	9.79E-05	4.67E-05	5.04E-05	7.17E-05	4.93E-05	4.44E-05	2.62E-05	4.24E-05	0	4.21E-05	2.74E-05	7.62E-05	5.34E-05	5.89E-05	7.95E-05	0.000147985	3.66E-05	1.57E-05	8.95E-05	5.31E-05	7.47E-05	2.83E-05	0.000162899	0.000272878	0.000822479	9.15E-05	0.000411686	0.000283782	0.000243758	0.000390219	0.000865478	0.001007249	0.000447769
D_0__Bacteria;D_1__Acidobacteria;D_2__Subgroup 11;Ambiguous_taxa;Ambiguous_taxa;Ambiguous_taxa	9.94E-06	0	8.67E-06	1.14E-05	7.86E-06	7.16E-06	1.24E-05	7.83E-06	2.99E-05	1.86E-05	2.41E-05	2.06E-05	0	6.67E-06	0	2.04E-05	8.16E-06	1.87E-05	2.16E-05	2.05E-05	0	2.22E-05	0	1.06E-05	0	8.41E-06	5.49E-05	1.52E-05	1.33E-05	0	1.14E-05	1.14E-05	0	0	0	1.77E-05	0	3.77E-05	0	0	0	0	0	4.73E-05	0	2.17E-05	0	0	0
D_0__Bacteria;D_1__Acidobacteria;D_2__Subgroup 11;D_3__uncultured Acidobacteria bacterium;D_4__uncultured Acidobacteria bacterium;D_5__uncultured Acidobacteria bacterium	9.94E-06	5.56E-05	8.67E-06	4.54E-05	1.57E-05	2.15E-05	1.86E-05	0	9.97E-06	9.30E-06	2.41E-05	3.10E-05	9.22E-06	6.67E-06	2.61E-05	2.04E-05	8.16E-06	9.35E-06	1.44E-05	1.02E-05	0	1.11E-05	2.62E-05	1.06E-05	9.27E-06	3.37E-05	9.60E-05	4.57E-05	1.33E-05	1.47E-05	6.82E-05	0	3.66E-05	4.70E-05	6.71E-05	0	1.24E-05	3.77E-05	2.51E-05	1.24E-05	2.70E-05	0	0	0.000141891	6.96E-05	3.25E-05	4.81E-05	3.30E-05	0
D_0__Bacteria;D_1__Acidobacteria;D_2__Subgroup 11;Other;Other;Other	0	6.95E-06	0	0	0	7.16E-06	0	0	0	0	0	1.03E-05	0	0	0	1.02E-05	0	9.35E-06	0	2.05E-05	0	0	0	0	9.27E-06	0	1.37E-05	0	0	1.47E-05	1.14E-05	0	0	1.57E-05	2.24E-05	0	0	0	0	0	1.35E-05	1.53E-05	1.47E-05	4.73E-05	3.48E-05	0	0	0	0
D_0__Bacteria;D_1__Acidobacteria;D_2__Subgroup 12;D_3__uncultured bacterium;D_4__uncultured bacterium;D_5__uncultured bacterium	1.99E-05	2.78E-05	0.000112757	7.95E-05	2.36E-05	5.73E-05	9.32E-05	4.70E-05	0.000119639	9.30E-05	3.62E-05	1.03E-05	0	7.34E-05	2.61E-05	2.04E-05	3.26E-05	7.48E-05	5.04E-05	6.15E-05	2.47E-05	3.33E-05	6.55E-05	4.24E-05	0	4.21E-05	2.74E-05	7.62E-05	6.67E-05	2.95E-05	7.95E-05	6.83E-05	0.000128053	6.27E-05	4.48E-05	3.54E-05	1.24E-05	4.71E-05	2.51E-05	6.20E-05	0.000175282	3.05E-05	7.35E-05	0.000141891	0	6.50E-05	2.40E-05	8.26E-05	1.66E-05
D_0__Bacteria;D_1__Acidobacteria;D_2__Subgroup 13;Ambiguous_taxa;Ambiguous_taxa;Ambiguous_taxa	1.99E-05	0.000277905	0.000242862	0.000283801	0.000172898	0.000178925	0.000198886	0.000156585	0.000119639	0.000204609	0.000181	0.000196058	5.53E-05	0.000160151	0.000234732	0.000234828	0.000163237	0.000149572	0.000230285	0.000235743	0.000147986	0.000266474	0.000248942	0.000148352	3.71E-05	0.000151455	0.000246958	0.000182913	0.000240202	0.000191452	0.0002272	0.000250435	0.000237812	0.000250933	0.00035811	0.00010614	4.98E-05	0.000197865	0.000137838	0.00017365	0.000256182	0.000213535	0.00019114	0.000520267	0.000348226	0.0003577	0.000204349	0.000313733	0.000116088
D_0__Bacteria;D_1__Acidobacteria;D_2__Subgroup 13;D_3__uncultured Holophaga sp.;D_4__uncultured Holophaga sp.;D_5__uncultured Holophaga sp.	0	2.08E-05	8.67E-06	0	0	7.16E-06	1.24E-05	0	0	1.86E-05	0	5.16E-05	9.22E-06	0	0	0	8.16E-06	0	7.20E-06	0	3.70E-05	2.22E-05	0	2.12E-05	9.27E-06	0	1.37E-05	0	0	0	2.27E-05	0	1.83E-05	1.57E-05	2.24E-05	7.08E-05	3.73E-05	2.83E-05	0	0	0	0	4.41E-05	0	0.000104468	0	1.20E-05	1.65E-05	0
D_0__Bacteria;D_1__Acidobacteria;D_2__Subgroup 13;D_3__uncultured bacterium;D_4__uncultured bacterium;D_5__uncultured bacterium	0.000934422	0.001452054	0.002680151	0.002372574	0.00146177	0.001510131	0.002312053	0.003664093	0.003798528	0.004203791	0.002582264	0.002373336	0.002682868	0.003303105	0.00351228	0.002746467	0.002840329	0.002150095	0.002468372	0.003925628	0.004032606	0.005373897	0.004100992	0.003507471	0.002578347	0.003214217	0.002785133	0.002758936	0.002428707	0.003225236	0.002635525	0.003802065	0.004317205	0.004642263	0.003312518	0.002777336	0.001269604	0.001648875	0.001942259	0.002604748	0.002885419	0.001784543	0.004704983	0.003972946	0.004109064	0.002590617	0.003509995	0.004260167	0.00255394
D_0__Bacteria;D_1__Acidobacteria;D_2__Subgroup 13;Other;Other;Other	9.94E-06	1.39E-05	3.47E-05	3.41E-05	7.86E-06	7.16E-06	0	7.83E-06	3.99E-05	1.86E-05	2.41E-05	6.19E-05	0	1.33E-05	8.69E-06	3.06E-05	1.63E-05	4.67E-05	2.16E-05	3.07E-05	3.70E-05	1.11E-05	1.31E-05	7.42E-05	0	1.68E-05	1.37E-05	1.52E-05	0	1.47E-05	3.41E-05	3.42E-05	7.32E-05	0	2.24E-05	5.31E-05	6.22E-05	0.000103644	2.51E-05	0	2.70E-05	1.53E-05	1.47E-05	0	0.000104468	2.17E-05	6.01E-05	3.30E-05	0
D_0__Bacteria;D_1__Acidobacteria;D_2__Subgroup 15;D_3__uncultured Acidobacteria bacterium;D_4__uncultured Acidobacteria bacterium;D_5__uncultured Acidobacteria bacterium	9.94E-06	6.95E-06	0	1.14E-05	0	0	0	0	0	0	0	0	0	0	0	0	0	0	7.20E-06	1.02E-05	1.23E-05	0	0	1.06E-05	0	0	0	3.05E-05	0	0	1.14E-05	0	1.83E-05	0	0	0	0	0	0	0	1.35E-05	0	0	0	0	0	0	0	0
D_0__Bacteria;D_1__Acidobacteria;D_2__Subgroup 15;D_3__uncultured bacterium;D_4__uncultured bacterium;D_5__uncultured bacterium	9.94E-05	0.000416858	0.000451029	0.000420025	0.00022791	0.000286281	0.000354266	0.000571536	0.000478555	0.000706832	0.000458533	0.000330203	0.000101414	0.000273591	0.000312975	0.000326717	0.000212209	0.000299144	0.00028066	0.000481735	0.000480953	0.000577361	0.000406169	0.000381477	5.56E-05	0.000218769	0.000480195	0.000304855	0.00029358	0.000382905	0.000386241	0.000455337	0.000384158	0.000360716	0.000537165	0.000300731	3.73E-05	0.000273242	0.00036339	0.000124036	0.000188766	0.000518585	0.00057342	0.000614861	0.000731274	0.000260146	0.000420719	0.000280709	8.29E-05
D_0__Bacteria;D_1__Acidobacteria;D_2__Subgroup 15;Other;Other;Other	9.94E-06	1.39E-05	2.60E-05	1.14E-05	7.86E-06	2.15E-05	1.24E-05	0	1.99E-05	6.51E-05	0	2.06E-05	0	3.34E-05	8.69E-06	0	2.45E-05	9.35E-06	1.44E-05	0	3.70E-05	5.55E-05	2.62E-05	2.12E-05	0	8.41E-06	0	1.52E-05	0	4.42E-05	2.27E-05	2.28E-05	3.66E-05	6.27E-05	0	0	0	0	1.25E-05	3.72E-05	2.70E-05	1.53E-05	5.88E-05	0.000141891	3.48E-05	0	2.40E-05	0	0
D_0__Bacteria;D_1__Acidobacteria;D_2__Subgroup 17;Ambiguous_taxa;Ambiguous_taxa;Ambiguous_taxa	0	6.95E-06	0	0	0	0	6.22E-06	0	9.97E-06	0	0	1.03E-05	0	0	0	0	8.16E-06	0	0	0	1.23E-05	0	0	1.06E-05	0	0	0	0	0	0	0	1.14E-05	0	0	0	0	1.24E-05	0	0	0	0	0	0	0	0	0	0	0	0
D_0__Bacteria;D_1__Acidobacteria;D_2__Subgroup 17;D_3__uncultured Acidobacteria bacterium;D_4__uncultured Acidobacteria bacterium;D_5__uncultured Acidobacteria bacterium	0	0	0	0	0	7.16E-06	0	0	0	0	0	0	0	0	0	0	0	0	0	0	0	0	0	0	0	0	0	0	0	0	0	0	0	0	0	0	0	0	0	0	0	0	0	0	0	0	0	0	0
D_0__Bacteria;D_1__Acidobacteria;D_2__Subgroup 17;D_3__uncultured bacterium;D_4__uncultured bacterium;D_5__uncultured bacterium	0	5.56E-05	0.000138778	0.000136224	0.00015718	3.58E-05	0.000118089	7.83E-05	7.98E-05	5.58E-05	8.45E-05	8.26E-05	9.22E-06	0.000106767	0.000121713	5.10E-05	0.000122428	0.000102831	0.000165518	0.000112747	4.93E-05	8.88E-05	7.86E-05	3.18E-05	0	7.57E-05	6.86E-05	0.000137185	0.000106756	0.000117817	9.09E-05	2.28E-05	0.000109759	7.84E-05	2.24E-05	8.85E-05	0	7.54E-05	7.52E-05	6.20E-05	5.39E-05	6.10E-05	4.41E-05	0.000189188	0.000174113	5.42E-05	8.41E-05	0.000115586	1.66E-05
D_0__Bacteria;D_1__Acidobacteria;D_2__Subgroup 17;Other;Other;Other	9.94E-06	4.17E-05	8.67E-06	3.41E-05	0	7.16E-06	3.11E-05	3.13E-05	1.99E-05	0	1.21E-05	5.16E-05	0	4.00E-05	3.48E-05	2.04E-05	3.26E-05	1.87E-05	1.44E-05	6.15E-05	3.70E-05	3.33E-05	2.62E-05	2.12E-05	9.27E-06	2.52E-05	4.12E-05	1.52E-05	0	1.47E-05	1.14E-05	3.42E-05	1.83E-05	4.70E-05	2.24E-05	1.77E-05	0	9.42E-06	3.76E-05	0	2.70E-05	1.53E-05	1.47E-05	9.46E-05	6.96E-05	3.25E-05	1.20E-05	1.65E-05	1.66E-05
D_0__Bacteria;D_1__Acidobacteria;D_2__Subgroup 18;Ambiguous_taxa;Ambiguous_taxa;Ambiguous_taxa	0.000129229	0.000111162	0.000138778	0.000181632	8.64E-05	4.29E-05	5.59E-05	5.48E-05	2.99E-05	5.58E-05	6.03E-05	0.000113507	9.22E-05	0.000106767	0.000130406	0.000357347	9.79E-05	8.41E-05	5.04E-05	4.10E-05	7.40E-05	2.22E-05	9.17E-05	9.54E-05	6.49E-05	5.05E-05	0.000109759	9.15E-05	0.000120101	2.95E-05	0.00014768	0.000147985	9.15E-05	3.14E-05	8.95E-05	7.08E-05	0.000136918	0.000150754	6.27E-05	7.44E-05	0.000134833	0.000137273	0.00019114	0.000331079	0.000104468	0.000834634	0.000240411	0.000677003	0.000912121
D_0__Bacteria;D_1__Acidobacteria;D_2__Subgroup 18;D_3__uncultured Acidobacteria bacterium;D_4__uncultured Acidobacteria bacterium;D_5__uncultured Acidobacteria bacterium	0	0	0	1.14E-05	0	0	0	7.83E-06	0	0	0	0	0	0	8.69E-06	0	0	0	7.20E-06	0	0	0	0	0	9.27E-06	0	0	3.05E-05	0	0	0	0	1.83E-05	0	0	0	0	0	0	1.24E-05	0	0	1.47E-05	4.73E-05	0	0	2.40E-05	1.65E-05	1.66E-05
D_0__Bacteria;D_1__Acidobacteria;D_2__Subgroup 18;D_3__uncultured bacterium;D_4__uncultured bacterium;D_5__uncultured bacterium	1.99E-05	7.64E-05	0.000121431	9.08E-05	7.07E-05	7.16E-05	7.46E-05	3.91E-05	4.98E-05	7.44E-05	8.45E-05	0.000113507	1.84E-05	4.67E-05	8.69E-05	0.000173569	5.71E-05	0.000112179	4.32E-05	7.17E-05	6.17E-05	3.33E-05	3.93E-05	5.30E-05	1.85E-05	5.89E-05	9.60E-05	9.15E-05	8.01E-05	8.84E-05	9.09E-05	6.83E-05	7.32E-05	4.70E-05	6.71E-05	7.08E-05	0	9.42E-05	0.000125307	0.000136439	0.000633714	7.63E-05	8.82E-05	9.46E-05	0.000278581	0.000227627	0.000180308	0.000247684	0.00016584
D_0__Bacteria;D_1__Acidobacteria;D_2__Subgroup 18;Other;Other;Other	9.94E-06	0	0	1.14E-05	0	0	1.24E-05	0	0	0	0	1.03E-05	0	0	0	2.04E-05	0	0	2.16E-05	2.05E-05	0	1.11E-05	0	1.06E-05	0	0	0	1.52E-05	0	0	0	1.14E-05	1.83E-05	0	0	0	1.24E-05	0	1.25E-05	2.48E-05	0	0	0	4.73E-05	0	0	1.20E-05	4.95E-05	1.66E-05
D_0__Bacteria;D_1__Acidobacteria;D_2__Subgroup 19;D_3__uncultured bacterium;D_4__uncultured bacterium;D_5__uncultured bacterium	0	0	0	0	0	7.16E-06	0	0	0	0	0	0	0	0	0	0	0	0	0	0	0	0	0	0	0	0	0	0	0	0	0	0	0	0	0	0	0	0	0	0	0	0	0	0	0	0	0	0	0
D_0__Bacteria;D_1__Acidobacteria;D_2__Subgroup 2;Ambiguous_taxa;Ambiguous_taxa;Ambiguous_taxa	0.000119288	0.000548863	0.000494397	0.000510841	0.000330077	0.000207554	0.000329405	0.000266195	0.000209368	0.000297614	0.0004706	0.000402435	2.77E-05	0.000507143	0.000269507	0.000398187	0.000342798	0.000252402	0.000352625	0.000194744	0.000184982	0.000344196	0.000393066	0.000275511	2.78E-05	0.000412295	0.000342997	0.00050301	0.000306924	0.000250361	0.000318081	0.000216285	0.000274399	0.00023525	0.000425256	0.000265351	1.24E-05	0.000433418	0.000375921	0.000285282	0.000350565	0.000274545	0.000264655	0.000709455	0.00094021	0.000498613	0.000288493	0.000264196	3.32E-05
D_0__Bacteria;D_1__Acidobacteria;D_2__Subgroup 2;D_3__uncultured Acidobacteria bacterium;D_4__uncultured Acidobacteria bacterium;D_5__uncultured Acidobacteria bacterium	0.00015905	0.000736449	0.000771953	0.000624361	0.000746603	0.000615504	0.000671241	0.000626341	0.000468585	0.000762635	0.000699866	0.000856465	8.30E-05	0.000380358	0.000565095	0.000357347	0.000644787	0.0007946	0.000554124	0.00064573	0.000628939	0.000621773	0.000537191	0.000773551	6.49E-05	0.000403881	0.000685993	0.000350583	0.000693916	0.000780537	0.000817922	0.000671622	0.000530504	0.000690066	0.001007185	0.000884502	7.47E-05	0.000423996	0.000676658	0.000272878	0.000674163	0.000762625	0.000749857	0.001608097	0.00121879	0.000509452	0.000312534	0.000412807	4.98E-05
D_0__Bacteria;D_1__Acidobacteria;D_2__Subgroup 2;D_3__uncultured bacterium;D_4__uncultured bacterium;D_5__uncultured bacterium	0.000328042	0.00254978	0.001890851	0.002156885	0.001783988	0.001309734	0.001988862	0.001628486	0.001674942	0.001618273	0.001906532	0.002228872	0.000543949	0.002055265	0.001643121	0.001776525	0.001583402	0.001533111	0.001741533	0.0016092	0.001603177	0.001654361	0.001742594	0.001684857	0.000306063	0.00189319	0.001728703	0.00172243	0.001654723	0.001737799	0.001726723	0.001320478	0.001682978	0.001568332	0.002171042	0.002122804	0.000336072	0.00163003	0.001340785	0.001525638	0.001267427	0.001708281	0.001426198	0.004776995	0.004039419	0.001723465	0.001887223	0.001585179	0.000547273
D_0__Bacteria;D_1__Acidobacteria;D_2__Subgroup 2;D_3__uncultured forest soil bacterium;D_4__uncultured forest soil bacterium;D_5__uncultured forest soil bacterium	0	1.39E-05	0	0	0	7.16E-06	0	0	0	0	0	1.03E-05	0	0	0	0	8.16E-06	0	7.20E-06	0	0	0	0	0	0	0	0	0	0	0	0	0	0	0	0	1.77E-05	0	0	0	0	0	0	0	0	0	0	0	0	0
D_0__Bacteria;D_1__Acidobacteria;D_2__Subgroup 2;Other;Other;Other	0.000526855	0.00459933	0.003868438	0.00448405	0.003418656	0.002555055	0.0035178	0.002943802	0.00274172	0.00241811	0.003837197	0.003632236	0.000387218	0.003203011	0.002721148	0.003706199	0.003068862	0.003019482	0.00329596	0.002982658	0.003033704	0.002398268	0.002869384	0.002882272	0.000250415	0.003365672	0.00307325	0.003963113	0.003389514	0.00300433	0.003669287	0.002117318	0.003018385	0.002807315	0.004118266	0.003821048	0.000323625	0.002986818	0.002481079	0.002406291	0.003155085	0.002531916	0.002278976	0.007189141	0.006651113	0.003002515	0.002247839	0.002328231	0.000547273
D_0__Bacteria;D_1__Acidobacteria;D_2__Subgroup 20;D_3__uncultured bacterium;D_4__uncultured bacterium;D_5__uncultured bacterium	0	0	0	0	0	0	0	0	0	0	0	0	0	0	0	0	0	0	0	0	0	0	0	0	0	0	0	0	0	0	0	0	0	0	0	0	0	0	0	0	0	0	0	0	0	0	0	0	0
D_0__Bacteria;D_1__Acidobacteria;D_2__Subgroup 22;Ambiguous_taxa;Ambiguous_taxa;Ambiguous_taxa	0	0	0	0	0	0	0	0	0	9.30E-06	0	0	0	0	0	0	0	0	0	0	0	0	0	0	0	0	0	0	0	0	0	0	0	0	0	0	0	0	0	0	0	0	0	0	0	0	0	0	0
D_0__Bacteria;D_1__Acidobacteria;D_2__Subgroup 22;D_3__uncultured bacterium;D_4__uncultured bacterium;D_5__uncultured bacterium	0	5.56E-05	1.73E-05	4.54E-05	7.86E-06	7.16E-06	1.86E-05	2.35E-05	1.99E-05	2.79E-05	4.83E-05	3.10E-05	0	4.67E-05	1.74E-05	6.13E-05	8.16E-06	1.87E-05	3.60E-05	2.05E-05	1.23E-05	5.55E-05	1.31E-05	3.18E-05	0	3.37E-05	5.49E-05	3.05E-05	1.33E-05	1.47E-05	5.68E-05	0	0	4.70E-05	4.48E-05	1.77E-05	0	7.54E-05	2.51E-05	6.20E-05	2.70E-05	1.53E-05	4.41E-05	4.73E-05	3.48E-05	4.34E-05	2.40E-05	3.30E-05	1.66E-05
D_0__Bacteria;D_1__Acidobacteria;D_2__Subgroup 22;Other;Other;Other	0	0	0	0	0	0	0	0	0	0	0	0	0	0	0	0	0	0	0	0	0	0	0	0	0	0	0	0	0	0	0	0	0	0	0	0	0	0	0	0	0	0	0	0	0	0	0	0	0
D_0__Bacteria;D_1__Acidobacteria;D_2__Subgroup 25;D_3__uncultured Acidobacteria bacterium;D_4__uncultured Acidobacteria bacterium;D_5__uncultured Acidobacteria bacterium	0	0	0	0	0	0	0	0	0	0	0	0	0	0	0	0	0	0	0	0	0	0	0	0	0	0	0	0	0	1.47E-05	0	0	0	0	0	0	0	0	0	0	0	0	0	0	0	0	0	0	0
D_0__Bacteria;D_1__Acidobacteria;D_2__Subgroup 25;D_3__uncultured bacterium;D_4__uncultured bacterium;D_5__uncultured bacterium	0	2.78E-05	2.60E-05	4.54E-05	0	7.16E-06	1.24E-05	7.83E-06	1.99E-05	1.86E-05	1.21E-05	0	0	6.67E-06	0	2.04E-05	8.16E-06	0	2.88E-05	1.02E-05	0	0	0	0	0	3.37E-05	0	0	1.33E-05	1.47E-05	0	0	0	1.57E-05	4.48E-05	0	0	0	1.25E-05	3.72E-05	0	1.53E-05	0	4.73E-05	3.48E-05	0	0	0	0
D_0__Bacteria;D_1__Acidobacteria;D_2__Subgroup 5;Ambiguous_taxa;Ambiguous_taxa;Ambiguous_taxa	0	2.08E-05	0	1.14E-05	3.93E-05	1.43E-05	6.22E-06	7.83E-06	0	0	1.21E-05	1.03E-05	0	0	8.69E-06	2.04E-05	3.26E-05	0	7.20E-06	1.02E-05	0	1.11E-05	0	1.06E-05	0	0	0	4.57E-05	1.33E-05	1.47E-05	2.27E-05	0	0	0	0	0	0	9.42E-06	3.76E-05	0	0	1.53E-05	0	4.73E-05	3.48E-05	2.17E-05	0	4.95E-05	0
D_0__Bacteria;D_1__Acidobacteria;D_2__Subgroup 5;D_3__uncultured Acidobacteria bacterium;D_4__uncultured Acidobacteria bacterium;D_5__uncultured Acidobacteria bacterium	0	6.95E-06	0	0	0	0	0	0	9.97E-06	0	0	0	0	6.67E-06	8.69E-06	0	0	0	0	1.02E-05	0	0	0	0	0	0	0	0	0	0	0	1.14E-05	0	0	0	0	0	0	0	0	0	0	0	0	0	0	0	0	0
D_0__Bacteria;D_1__Acidobacteria;D_2__Subgroup 5;D_3__uncultured bacterium;D_4__uncultured bacterium;D_5__uncultured bacterium	0	4.17E-05	2.60E-05	1.14E-05	3.93E-05	2.15E-05	1.86E-05	3.13E-05	9.97E-06	1.86E-05	4.83E-05	1.03E-05	0	2.67E-05	8.69E-06	3.06E-05	1.63E-05	2.80E-05	0	1.02E-05	2.47E-05	0	3.93E-05	1.06E-05	0	2.52E-05	1.37E-05	0	4.00E-05	0	1.14E-05	1.14E-05	0	1.57E-05	2.24E-05	7.08E-05	0	2.83E-05	0	0	0	1.53E-05	2.94E-05	9.46E-05	0	0	1.20E-05	0	0
D_0__Bacteria;D_1__Acidobacteria;D_2__Subgroup 5;Other;Other;Other	9.94E-06	3.47E-05	2.60E-05	5.68E-05	1.57E-05	7.16E-06	1.86E-05	1.57E-05	9.97E-06	3.72E-05	2.41E-05	4.13E-05	9.22E-06	3.34E-05	3.48E-05	0	2.45E-05	9.35E-06	7.20E-06	2.05E-05	3.70E-05	0	1.31E-05	7.42E-05	9.27E-06	8.41E-06	8.23E-05	0	4.00E-05	0	4.54E-05	2.28E-05	1.83E-05	3.14E-05	0	1.77E-05	2.49E-05	0	1.25E-05	1.24E-05	2.70E-05	6.10E-05	4.41E-05	0	3.48E-05	3.25E-05	1.20E-05	1.65E-05	0
D_0__Bacteria;D_1__Acidobacteria;D_2__Subgroup 6;Ambiguous_taxa;Ambiguous_taxa;Ambiguous_taxa	0.000119288	0.00055581	0.000563786	0.000476785	0.000550128	0.000329223	0.000584228	0.000555877	0.000378856	0.000520824	0.000651599	0.000619131	0.000156731	0.000547181	0.000365138	0.000357347	0.000424417	0.00037393	0.000424589	0.000491985	0.000443957	0.000366402	0.000524088	0.000476846	0.000213317	0.000496437	0.000644834	0.000518253	0.000560471	0.000647993	0.000511201	0.000478104	0.00067685	0.000360716	0.000649075	0.000601461	6.22E-05	0.000518218	0.000451105	0.00038451	0.000283149	0.000381313	0.000705747	0.00108783	0.00094021	0.000628685	0.000540924	0.000495368	0.000514105
D_0__Bacteria;D_1__Acidobacteria;D_2__Subgroup 6;D_3__uncultured Acidobacteria bacterium;D_4__uncultured Acidobacteria bacterium;D_5__uncultured Acidobacteria bacterium	3.98E-05	0.0001459	0.000112757	0.00011352	6.29E-05	7.87E-05	9.32E-05	7.83E-05	5.98E-05	5.58E-05	9.65E-05	0.000113507	2.77E-05	9.34E-05	5.22E-05	0.000173569	8.16E-05	0.000130875	5.04E-05	9.22E-05	0.000123321	5.55E-05	0.000131022	0.000116562	3.71E-05	0.00010097	9.60E-05	9.15E-05	6.67E-05	4.42E-05	7.95E-05	4.55E-05	5.49E-05	0.000125467	0.000156673	0.00014152	0	9.42E-05	6.27E-05	6.20E-05	8.09E-05	0.000106768	0.000132328	0.000425673	0.00013929	0.000108394	0.000144246	4.95E-05	4.98E-05
D_0__Bacteria;D_1__Acidobacteria;D_2__Subgroup 6;D_3__uncultured Acidobacteriales bacterium;D_4__uncultured Acidobacteriales bacterium;D_5__uncultured Acidobacteriales bacterium	0	0	0	0	0	0	0	0	0	0	0	0	0	0	0	0	0	0	0	0	1.23E-05	0	0	1.06E-05	0	0	0	0	0	0	0	0	0	0	0	1.77E-05	0	9.42E-06	0	0	0	0	0	0	0	0	0	0	0
D_0__Bacteria;D_1__Acidobacteria;D_2__Subgroup 6;D_3__uncultured bacterium;D_4__uncultured bacterium;D_5__uncultured bacterium	0.00014911	0.001021301	0.000893384	0.000964922	0.000762321	0.00055109	0.00094471	0.000892536	0.000777651	0.000697532	0.000856733	0.000959653	6.45E-05	0.000874155	0.000634645	0.000581965	0.000497874	0.000673073	0.000813195	0.000727727	0.000715263	0.000688392	0.000707519	0.000709971	0.000102021	0.00082459	0.000562515	0.000792623	0.000800673	0.000706901	0.000908802	0.000842374	0.00062197	0.001003733	0.000872893	0.000972952	0.000124471	0.00083857	0.000614004	0.000669792	0.000552814	0.000564343	0.000588123	0.00203377	0.001462548	0.000802116	0.000757293	0.000594442	0.000149256
D_0__Bacteria;D_1__Acidobacteria;D_2__Subgroup 6;Other;Other;Other	0.000168991	0.000396015	0.000719911	0.000397321	0.000345795	0.000250496	0.000590444	0.000720292	0.000618133	0.000539424	0.000313733	0.000546899	0.000562388	0.001074343	0.00087807	0.000622805	0.000489712	0.000355233	0.000518142	0.000450986	0.000456289	0.000577361	0.000366862	0.000381477	0.001539589	0.000917146	0.001509185	0.000792623	0.001160975	0.000736355	0.001465443	0.000466721	0.000951249	0.0005646	0.000671456	0.000530701	7.47E-05	0.000367463	0.00036339	0.000496142	0.000471914	0.000289798	0.000294061	0.000756752	0.000626806	0.000455255	0.000468801	0.000693516	0.001227218
D_0__Bacteria;D_1__Acidobacteria;D_2__c5LKS83;D_3__uncultured Acidobacterium sp.;D_4__uncultured Acidobacterium sp.;D_5__uncultured Acidobacterium sp.	0	0	0	0	0	0	0	0	0	0	0	0	0	0	0	0	0	0	0	0	0	0	0	0	0	0	0	0	0	0	0	0	0	0	0	0	0	0	0	0	0	0	0	0	0	0	0	0	0
D_0__Bacteria;D_1__Acidobacteria;D_2__c5LKS83;D_3__uncultured bacterium;D_4__uncultured bacterium;D_5__uncultured bacterium	0	0	0	0	0	0	0	0	0	0	0	0	0	0	0	0	0	0	0	0	0	0	0	0	0	0	0	0	0	0	0	0	0	0	0	0	0	0	0	0	0	0	0	0	0	0	0	0	0
D_0__Bacteria;D_1__Acidobacteria;Other;Other;Other;Other	0	0	0	0	0	0	0	0	0	0	0	0	0	0	8.69E-06	0	0	0	0	0	1.23E-05	0	0	0	0	0	0	0	0	0	0	0	0	0	0	0	0	0	0	0	0	1.53E-05	0	0	0	0	0	0	0
D_0__Bacteria;D_1__Actinobacteria;D_2__Acidimicrobiia;D_3__Acidimicrobiales;Ambiguous_taxa;Other	0	0	0	0	0	1.43E-05	0	1.57E-05	0	0	0	0	0	0	0	0	0	0	0	0	0	0	0	0	0	0	0	0	1.33E-05	0	1.14E-05	0	0	0	0	0	0	1.88E-05	0	0	0	0	0	0	0	0	0	0	0
D_0__Bacteria;D_1__Actinobacteria;D_2__Acidimicrobiia;D_3__Acidimicrobiales;D_4__Acidimicrobiaceae;D_5__Acidimicrobium	0	6.95E-06	8.67E-06	0	0	0	0	0	0	9.30E-06	1.21E-05	0	0	0	0	0	0	0	0	0	0	0	0	0	0	0	0	0	0	0	0	0	0	0	0	0	0	0	0	0	0	0	0	0	0	0	0	0	0
D_0__Bacteria;D_1__Actinobacteria;D_2__Acidimicrobiia;D_3__Acidimicrobiales;D_4__Acidimicrobiaceae;D_5__Acidithrix	8.95E-05	0.00011811	0.000962773	0.000261097	0.000220051	0.000128826	0.000435064	0.000375804	0.000378856	0.000799836	0.000446466	0.000227015	0.000617705	0.00090752	0.001034558	0.000173569	0.000359122	0.000233706	0.000410196	0.00030749	0.000332967	0.000355299	0.000602702	0.00040267	0.001864201	0.000883489	0.001495466	0.000716409	0.001080908	0.000647993	0.001317763	0.00036427	0.001061008	0.0005646	0.000335728	0.000424561	0.000124471	0.000160176	0.000162899	0.000545757	4.04E-05	0.002028583	0.000294061	0.000425673	0.000383048	9.76E-05	6.01E-05	6.60E-05	8.29E-05
D_0__Bacteria;D_1__Actinobacteria;D_2__Acidimicrobiia;D_3__Acidimicrobiales;D_4__Acidimicrobiaceae;D_5__CL500-29 marine group	0	0	8.67E-06	0	0	0	0	7.83E-06	0	9.30E-06	1.21E-05	1.03E-05	0	0	8.69E-06	0	1.63E-05	0	0	0	0	0	0	0	0	0	0	0	0	0	0	0	0	1.57E-05	0	0	0	0	0	0	0	1.53E-05	4.41E-05	0	0	0	0	1.65E-05	0
D_0__Bacteria;D_1__Actinobacteria;D_2__Acidimicrobiia;D_3__Acidimicrobiales;D_4__Acidimicrobiaceae;D_5__Ferrimicrobium	0.002485164	0.0001459	0.001491864	0.000306505	0.000117885	0.000694231	0.000192671	0.000117439	8.97E-05	0.000297614	0.000120667	0.000474667	0.000258145	0.000100094	0.000113019	0.002307441	0.000122428	0.001140485	0.000129536	0.000153745	7.40E-05	0.000122134	6.55E-05	0.000233125	1.85E-05	8.41E-06	2.74E-05	4.57E-05	1.33E-05	1.47E-05	5.68E-05	0	1.83E-05	0	0	7.08E-05	8.71E-05	2.83E-05	3.76E-05	3.72E-05	4.04E-05	6.10E-05	0.000102922	4.73E-05	0	0	0	0	3.32E-05
D_0__Bacteria;D_1__Actinobacteria;D_2__Acidimicrobiia;D_3__Acidimicrobiales;D_4__Acidimicrobiaceae;D_5__Ferrithrix	0.000944362	0.000979616	0.002168407	0.001555228	0.001343885	0.001195222	0.002579306	0.003867654	0.004516361	0.00286453	0.002003065	0.001506552	0.001170874	0.002061938	0.001834384	0.001143511	0.002342456	0.001570504	0.003511853	0.001670698	0.002429429	0.001476711	0.001506754	0.001271591	0.002272285	0.001766978	0.002620495	0.003094276	0.002281917	0.003181055	0.002715045	0.002732023	0.003786701	0.00467363	0.003670628	0.004086398	0.003273587	0.001846739	0.002192873	0.003981543	0.002089906	0.001418483	0.001367386	0.00250674	0.003203677	0.00072624	0.000733252	0.000561417	0.000132672
D_0__Bacteria;D_1__Actinobacteria;D_2__Acidimicrobiia;D_3__Acidimicrobiales;D_4__Acidimicrobiaceae;D_5__Ilumatobacter	0	0	0	1.14E-05	0	0	0	7.83E-06	0	2.79E-05	0	0	0	6.67E-06	8.69E-06	0	0	0	7.20E-06	0	0	3.33E-05	0	0	0	0	0	0	0	0	0	0	0	0	0	0	0	0	0	0	0	0	0	0	0	0	0	0	0
D_0__Bacteria;D_1__Actinobacteria;D_2__Acidimicrobiia;D_3__Acidimicrobiales;D_4__Acidimicrobiaceae;D_5__uncultured	0	4.17E-05	5.20E-05	0.000102168	4.72E-05	5.73E-05	2.49E-05	5.48E-05	9.97E-05	0.000120905	6.03E-05	0.000103189	1.84E-05	2.67E-05	2.61E-05	5.10E-05	3.26E-05	0.000130875	4.32E-05	0.000102497	1.23E-05	4.44E-05	5.24E-05	4.24E-05	1.85E-05	6.73E-05	4.12E-05	3.05E-05	4.00E-05	4.42E-05	0.00012496	4.55E-05	5.49E-05	3.14E-05	4.48E-05	8.85E-05	1.24E-05	5.65E-05	7.52E-05	9.92E-05	5.39E-05	0.00079313	4.41E-05	4.73E-05	0.000174113	0.000314343	0.000156267	0	3.32E-05
D_0__Bacteria;D_1__Actinobacteria;D_2__Acidimicrobiia;D_3__Acidimicrobiales;D_4__Acidimicrobiales Incertae Sedis;D_5__Aciditerrimonas	9.94E-06	2.78E-05	8.67E-06	4.54E-05	3.14E-05	2.86E-05	3.11E-05	1.57E-05	1.99E-05	4.65E-05	3.62E-05	1.03E-05	9.22E-06	4.67E-05	1.74E-05	1.02E-05	2.45E-05	9.35E-06	2.16E-05	2.05E-05	0	2.22E-05	7.86E-05	5.30E-05	9.27E-06	6.73E-05	2.74E-05	4.57E-05	1.33E-05	1.47E-05	2.27E-05	1.14E-05	1.83E-05	3.14E-05	6.71E-05	1.77E-05	0	2.83E-05	0	1.24E-05	2.70E-05	1.53E-05	5.88E-05	0.000141891	0	1.08E-05	0	0	0
D_0__Bacteria;D_1__Actinobacteria;D_2__Acidimicrobiia;D_3__Acidimicrobiales;D_4__Acidimicrobiales Incertae Sedis;D_5__Candidatus Microthrix	0	6.95E-06	8.67E-06	1.14E-05	0	7.16E-06	0	0	0	1.86E-05	0	0	0	0	8.69E-06	0	0	0	0	3.07E-05	2.47E-05	0	0	0	0	0	0	0	0	0	1.14E-05	0	0	0	2.24E-05	0	0	0	0	1.24E-05	1.35E-05	0	1.47E-05	0	0	0	0	0	0
D_0__Bacteria;D_1__Actinobacteria;D_2__Acidimicrobiia;D_3__Acidimicrobiales;D_4__Iamiaceae;D_5__Iamia	0	0	1.73E-05	0	3.14E-05	0	0	0	0	1.86E-05	1.21E-05	0	0	0	0	1.02E-05	8.16E-06	0	1.44E-05	0	0	0	0	0	0	2.52E-05	1.37E-05	1.52E-05	2.67E-05	0	0	0	1.83E-05	0	0	0	0	9.42E-06	0	0	0	1.53E-05	0	4.73E-05	0	1.08E-05	1.20E-05	0	0
D_0__Bacteria;D_1__Actinobacteria;D_2__Acidimicrobiia;D_3__Acidimicrobiales;D_4__uncultured;Ambiguous_taxa	0.002385757	0.002063446	0.004137321	0.003734817	0.002585604	0.002147105	0.012020187	0.01438235	0.011305856	0.003794572	0.003402797	0.002817047	0.001216971	0.002108649	0.003390567	0.001847995	0.002089438	0.001430281	0.001705551	0.002326678	0.001800491	0.002431577	0.002057047	0.002182897	0.003292494	0.00291972	0.003279048	0.007011661	0.003843228	0.008011546	0.004782569	0.002697872	0.004792829	0.002603432	0.002238188	0.001751313	0.001381628	0.001592342	0.002456017	0.005122671	0.002251706	0.002089593	0.004660874	0.006148607	0.004248355	0.001138137	0.001791059	0.001585179	0.000199008
D_0__Bacteria;D_1__Actinobacteria;D_2__Acidimicrobiia;D_3__Acidimicrobiales;D_4__uncultured;D_5__uncultured Acidimicrobiaceae bacterium	0	4.86E-05	8.67E-06	0	7.86E-06	2.15E-05	4.35E-05	0	1.99E-05	0	1.21E-05	6.19E-05	9.22E-06	3.34E-05	0	2.04E-05	8.16E-06	1.87E-05	1.44E-05	2.05E-05	2.47E-05	2.22E-05	1.31E-05	2.12E-05	1.85E-05	2.52E-05	1.37E-05	1.52E-05	0	0	0	0	0	0	0	0	0	2.83E-05	0	1.24E-05	0	3.05E-05	8.82E-05	0	0	0	1.20E-05	0	0
D_0__Bacteria;D_1__Actinobacteria;D_2__Acidimicrobiia;D_3__Acidimicrobiales;D_4__uncultured;D_5__uncultured Actinomycetales bacterium	0	0	8.67E-06	0	0	7.16E-06	1.24E-05	0	9.97E-06	0	0	0	0	6.67E-06	8.69E-06	0	0	0	0	0	0	1.11E-05	0	0	9.27E-06	8.41E-06	0	0	0	0	0	0	0	0	0	0	0	0	0	0	0	0	0	0	0	0	0	0	0
D_0__Bacteria;D_1__Actinobacteria;D_2__Acidimicrobiia;D_3__Acidimicrobiales;D_4__uncultured;D_5__uncultured actinobacterium	0.000288279	0.000472439	0.000745932	0.000601657	0.000675872	0.001245321	0.000975786	0.000618512	0.000797591	0.001422965	0.000482666	0.001238262	0.00035956	0.000714004	0.000652032	0.000387977	0.000416255	0.001177878	0.000431785	0.000727727	0.000604274	0.001754289	0.000930257	0.00173784	0.000398809	0.00189319	0.000644834	0.000868836	0.000787328	0.001295985	0.000556641	0.000569171	0.000292692	0.000439133	0.00035811	0.000424561	0.000149365	0.000433418	0.000288206	0.002207834	0.001429226	0.000762625	0.001470307	0.00047297	0.000800919	0.000596167	0.000613047	0.000396295	6.63E-05
D_0__Bacteria;D_1__Actinobacteria;D_2__Acidimicrobiia;D_3__Acidimicrobiales;D_4__uncultured;D_5__uncultured bacterium	0.030348818	0.024664082	0.022915727	0.024020888	0.021510024	0.037137765	0.016694014	0.014053521	0.007756575	0.023734678	0.017665585	0.036559695	0.009625136	0.012318246	0.010528146	0.01939884	0.011214404	0.032344913	0.007764936	0.015856258	0.013096721	0.024393494	0.013835934	0.032542121	0.008300795	0.020008919	0.015283933	0.010837589	0.011556374	0.007982092	0.01040578	0.008571721	0.00535992	0.005363696	0.004230175	0.005324701	0.003547423	0.006011325	0.006465841	0.054984992	0.024687862	0.025990269	0.023760163	0.010736414	0.013337048	0.008996705	0.009027419	0.004309704	0.001160882
D_0__Bacteria;D_1__Actinobacteria;D_2__Acidimicrobiia;D_3__Acidimicrobiales;D_4__uncultured;Other	0.019463801	0.014624759	0.016245707	0.014065161	0.014059713	0.024713183	0.014910253	0.012221474	0.010179259	0.018405536	0.010437658	0.021545764	0.005752955	0.009755837	0.007241904	0.013548558	0.007076338	0.020958756	0.005555636	0.009409208	0.008718815	0.020651752	0.010927243	0.026872947	0.007679395	0.027203043	0.00620138	0.009206615	0.009127667	0.011398781	0.007861135	0.005065625	0.006018476	0.00486183	0.0033349	0.004298679	0.002613891	0.005606173	0.004022355	0.035982734	0.019402422	0.018043714	0.020290239	0.009743177	0.012570951	0.007219043	0.008342249	0.005614174	0.001127714
D_0__Bacteria;D_1__Actinobacteria;D_2__Acidimicrobiia;D_3__Acidimicrobiales;Other;Other	5.96E-05	0.0002918	0.000216841	0.000261097	0.000243628	0.000221868	0.00016781	0.000156585	0.000149548	0.00022321	0.0002172	0.000247652	2.77E-05	0.000240226	0.000113019	0.000142939	0.00013059	0.000168268	0.0002015	0.000184494	0.000147986	8.88E-05	0.00011792	0.000169545	9.27E-06	0.000235597	0.000288117	0.000259127	0.000226857	0.000294542	0.000284001	0.000204902	0.000182932	0.00023525	0.000402874	0.00024766	4.98E-05	0.000179021	0.000187961	0.000186053	0.000229216	0.000259293	0.000205843	0.000804049	0.000522339	0.000227627	0.000252431	0.000181635	0
D_0__Bacteria;D_1__Actinobacteria;D_2__Actinobacteria;D_3__Actinomycetales;D_4__Actinomycetaceae;D_5__Actinomyces	9.94E-06	2.08E-05	3.47E-05	3.41E-05	5.50E-05	2.15E-05	3.11E-05	6.26E-05	2.99E-05	8.37E-05	0	0.00017542	1.84E-05	1.33E-05	1.74E-05	0	8.16E-06	5.61E-05	0	5.12E-05	3.70E-05	6.66E-05	1.31E-05	0.000127159	0	2.52E-05	1.37E-05	0	4.00E-05	4.42E-05	0	0.000216285	5.49E-05	6.27E-05	2.24E-05	0.00021228	0.000273836	0.000169599	0.000400982	0.000148843	0.000889896	0.004392722	0.000352874	9.46E-05	0.000626806	0.000964707	0.00044476	0.000346758	0
D_0__Bacteria;D_1__Actinobacteria;D_2__Actinobacteria;D_3__Bifidobacteriales;D_4__Bifidobacteriaceae;D_5__Bifidobacterium	0	1.39E-05	8.67E-06	3.41E-05	0	3.58E-05	1.86E-05	1.57E-05	0	3.72E-05	1.21E-05	8.26E-05	0	1.33E-05	0	1.02E-05	8.16E-06	1.87E-05	0	2.05E-05	0	4.44E-05	1.31E-05	0.000105966	9.27E-06	0	4.12E-05	0	2.67E-05	1.47E-05	1.14E-05	0.000250435	0	6.27E-05	0	5.31E-05	4.98E-05	0.000150754	0.000150368	9.92E-05	0.000161799	0.002592926	8.82E-05	9.46E-05	0.000104468	0.000119233	4.81E-05	1.65E-05	0
D_0__Bacteria;D_1__Actinobacteria;D_2__Actinobacteria;D_3__Bifidobacteriales;D_4__Bifidobacteriaceae;Other	0	0	0	0	0	0	6.22E-06	0	0	0	0	0	0	0	0	0	8.16E-06	0	0	1.02E-05	0	0	0	0	0	0	0	1.52E-05	0	0	0	0	0	0	0	0	0	0	0	0	0	0	0	0	0	0	0	0	0
D_0__Bacteria;D_1__Actinobacteria;D_2__Actinobacteria;D_3__Catenulisporales;D_4__Actinospicaceae;D_5__Actinospica	9.94E-06	6.95E-05	3.47E-05	9.08E-05	7.07E-05	2.15E-05	7.46E-05	0.000172244	5.98E-05	2.79E-05	2.41E-05	5.16E-05	9.22E-06	7.34E-05	6.09E-05	7.15E-05	4.90E-05	2.80E-05	0.00010075	0.000112747	9.87E-05	5.55E-05	6.55E-05	5.30E-05	0	5.05E-05	9.60E-05	7.62E-05	6.67E-05	2.95E-05	9.09E-05	7.97E-05	7.32E-05	3.14E-05	4.48E-05	8.85E-05	4.98E-05	7.54E-05	3.76E-05	0.000111632	8.09E-05	6.10E-05	0.000132328	0.000331079	0.000104468	9.76E-05	0.000468801	0.000297221	3.32E-05
D_0__Bacteria;D_1__Actinobacteria;D_2__Actinobacteria;D_3__Catenulisporales;D_4__Catenulisporaceae;D_5__Catenulispora	2.98E-05	0.000298748	0.000156125	0.000158928	0.000188615	8.59E-05	0.000111874	0.000148756	3.99E-05	0.000111605	0.0001086	0.000185739	9.22E-06	0.000193515	0.000130406	0.000163359	8.98E-05	4.67E-05	8.64E-05	9.22E-05	8.63E-05	0.000122134	0.000170329	7.42E-05	1.85E-05	0.000210354	0.000205798	0.000106699	0.000160135	0.000117817	0.00018176	0.000227669	0.000109759	0.0001882	0.000268583	0.000265351	3.73E-05	0.000207287	0.000187961	4.96E-05	8.09E-05	0.000106768	5.88E-05	0.000425673	0.000348226	0.000162591	0.000252431	0.000198147	3.32E-05
D_0__Bacteria;D_1__Actinobacteria;D_2__Actinobacteria;D_3__Catenulisporales;Other;Other	0	0	0	0	0	0	0	0	0	0	0	0	0	0	0	0	0	0	0	0	0	0	0	0	0	0	0	0	0	0	0	0	0	0	0	0	0	0	0	0	0	0	0	0	0	0	0	0	0
D_0__Bacteria;D_1__Actinobacteria;D_2__Actinobacteria;D_3__Corynebacteriales;D_4__Corynebacteriaceae;D_5__Corynebacterium	0	0	0	0	0	0	6.22E-06	0	0	0	0	0	0	0	0	0	0	0	0	0	0	0	0	0	0	0	0	0	0	0	0	0	0	0	2.24E-05	0	0	0	0	1.24E-05	0	0	0	0	0	2.17E-05	1.20E-05	0	0
D_0__Bacteria;D_1__Actinobacteria;D_2__Actinobacteria;D_3__Corynebacteriales;D_4__Corynebacteriaceae;D_5__Corynebacterium 1	0	0	0	0	7.86E-06	0	0	0	0	0	0	1.03E-05	0	0	0	1.02E-05	0	0	7.20E-06	0	1.23E-05	0	0	0	0	0	0	0	1.33E-05	0	0	0	3.66E-05	1.57E-05	0	0	0	0	3.76E-05	0	1.35E-05	7.63E-05	0	0	0	0	0	0	0
D_0__Bacteria;D_1__Actinobacteria;D_2__Actinobacteria;D_3__Corynebacteriales;D_4__Corynebacteriaceae;D_5__Lawsonella	0	0	8.67E-06	0	7.86E-06	0	6.22E-06	0	0	0	0	1.03E-05	0	0	0	0	8.16E-06	0	0	1.02E-05	0	0	0	0	0	0	1.37E-05	0	2.67E-05	0	0	0	1.83E-05	1.57E-05	0	0	0	0	0	0	5.39E-05	0	0	0	0	0	0	0	0
D_0__Bacteria;D_1__Actinobacteria;D_2__Actinobacteria;D_3__Corynebacteriales;D_4__Corynebacteriaceae;D_5__Turicella	0	0	0	0	0	0	0	0	0	0	0	0	0	0	0	0	0	0	0	0	0	0	0	0	0	0	0	0	0	0	0	0	0	3.14E-05	0	0	0	9.42E-06	0	0	0	0	0	0	0	0	0	0	0
D_0__Bacteria;D_1__Actinobacteria;D_2__Actinobacteria;D_3__Corynebacteriales;D_4__Corynebacteriaceae;D_5__uncultured	9.94E-06	0	8.67E-06	2.27E-05	3.14E-05	7.16E-06	2.49E-05	1.57E-05	1.99E-05	1.86E-05	0	7.22E-05	9.22E-06	6.67E-06	2.61E-05	1.02E-05	2.45E-05	4.67E-05	1.44E-05	6.15E-05	3.70E-05	2.22E-05	1.31E-05	3.18E-05	0	2.52E-05	2.74E-05	0	4.00E-05	4.42E-05	9.09E-05	3.42E-05	3.66E-05	9.41E-05	2.24E-05	7.08E-05	0	9.42E-06	1.25E-05	1.24E-05	0	3.05E-05	1.47E-05	4.73E-05	6.96E-05	2.17E-05	1.20E-05	4.95E-05	0
D_0__Bacteria;D_1__Actinobacteria;D_2__Actinobacteria;D_3__Corynebacteriales;D_4__Dietziaceae;D_5__Dietzia	0	0	0	0	0	0	0	0	0	0	0	0	0	0	8.69E-06	0	0	0	0	0	0	0	0	0	0	8.41E-06	0	0	0	0	0	0	0	0	0	0	0	0	0	0	0	0	0	0	0	0	0	0	0
D_0__Bacteria;D_1__Actinobacteria;D_2__Actinobacteria;D_3__Corynebacteriales;D_4__Mycobacteriaceae;D_5__Mycobacterium	0.013479527	0.003480762	0.002836277	0.002758542	0.002192655	0.003292228	0.001665672	0.000814243	0.000767682	0.001571771	0.002015132	0.003828294	0.000903509	0.000607237	0.000565095	0.005298946	0.001248766	0.002720338	0.000698053	0.00095322	0.000912578	0.001210237	0.00112679	0.001451733	0.00038026	0.001051772	0.000370436	0.000823108	0.000840706	0.000397632	0.000522561	0.000591938	0.000475624	0.0004705	0.000313346	0.000495321	0.000373413	0.000565328	0.00053882	0.001438813	0.001725858	0.000762625	0.001308573	0.002081067	0.001775952	0.001918574	0.001057807	0.000759565	0.000281928
D_0__Bacteria;D_1__Actinobacteria;D_2__Actinobacteria;D_3__Corynebacteriales;D_4__Nocardiaceae;D_5__Gordonia	0	0	0	0	0	0	0	0	0	0	0	0	0	0	0	0	0	0	0	0	0	0	0	0	0	0	0	0	0	0	0	0	0	0	0	0	0	9.42E-06	0	0	0	1.53E-05	0	0	0	0	0	0	0
D_0__Bacteria;D_1__Actinobacteria;D_2__Actinobacteria;D_3__Corynebacteriales;D_4__Nocardiaceae;D_5__Nocardia	1.99E-05	6.25E-05	2.60E-05	6.81E-05	1.57E-05	2.15E-05	2.49E-05	0.00010178	3.99E-05	2.79E-05	6.03E-05	5.16E-05	9.22E-06	3.34E-05	6.09E-05	3.06E-05	3.26E-05	5.61E-05	0	4.10E-05	2.47E-05	1.11E-05	2.62E-05	4.24E-05	0	7.57E-05	6.86E-05	0	4.00E-05	4.42E-05	3.41E-05	9.11E-05	5.49E-05	3.14E-05	0.000111909	3.54E-05	2.49E-05	7.54E-05	2.51E-05	6.20E-05	9.44E-05	3.05E-05	7.35E-05	0.000378376	0.000104468	0.000346861	0.000120205	8.26E-05	3.32E-05
D_0__Bacteria;D_1__Actinobacteria;D_2__Actinobacteria;D_3__Corynebacteriales;D_4__Nocardiaceae;D_5__Rhodococcus	0	0	0	0	1.57E-05	2.15E-05	0	0	0	0	0	0	0	6.67E-06	0	0	8.16E-06	0	0	1.02E-05	0	0	0	0	0	0	0	0	1.33E-05	1.47E-05	0	1.14E-05	0	1.57E-05	0	0	0	2.83E-05	1.25E-05	1.24E-05	2.70E-05	0.000350808	0	4.73E-05	0	1.08E-05	2.40E-05	0	0
D_0__Bacteria;D_1__Actinobacteria;D_2__Actinobacteria;D_3__Corynebacteriales;D_4__Nocardiaceae;D_5__Smaragdicoccus	0	6.95E-06	0	0	7.86E-06	0	0	0	0	0	0	0	0	0	0	0	0	9.35E-06	0	0	0	0	0	0	0	0	0	0	0	0	0	0	0	0	0	0	0	0	0	0	0	0	0	0	0	0	0	0	0
D_0__Bacteria;D_1__Actinobacteria;D_2__Actinobacteria;D_3__Corynebacteriales;D_4__Nocardiaceae;D_5__Williamsia	0	0	0	0	0	0	0	0	0	9.30E-06	0	0	0	0	0	0	8.16E-06	0	0	1.02E-05	0	0	0	0	0	0	0	0	0	0	0	0	0	0	0	0	0	0	0	0	0	6.10E-05	0	0	0	0	0	0	0
D_0__Bacteria;D_1__Actinobacteria;D_2__Actinobacteria;D_3__Corynebacteriales;D_4__Nocardiaceae;Other	0	0	0	0	0	0	0	0	0	0	0	0	0	0	0	0	0	0	0	0	0	0	0	0	0	0	0	0	0	0	0	1.14E-05	0	0	0	0	0	0	0	0	0	0	0	0	0	0	0	0	0
D_0__Bacteria;D_1__Actinobacteria;D_2__Actinobacteria;D_3__Frankiales;D_4__Acidothermaceae;D_5__Acidothermus	0.074455501	0.016403352	0.01410332	0.01910546	0.015938008	0.026466652	0.007943019	0.006827114	0.004755638	0.009625937	0.013647388	0.021215561	0.006988365	0.005271622	0.004025212	0.022900841	0.007770097	0.016443555	0.005073475	0.00837399	0.006240057	0.008216288	0.006406981	0.0080746	0.002123891	0.005948825	0.003800403	0.005441658	0.007125986	0.005228123	0.00536193	0.005327444	0.004207445	0.004407014	0.006490745	0.004245608	0.002078666	0.00607728	0.004160192	0.02183027	0.010638298	0.00626878	0.009395263	0.015986378	0.011804854	0.010015609	0.010397759	0.008685458	0.002537356
D_0__Bacteria;D_1__Actinobacteria;D_2__Actinobacteria;D_3__Frankiales;D_4__Cryptosporangiaceae;D_5__Fodinicola	0	0	0	0	0	0	0	7.83E-06	0	0	0	0	0	0	0	0	0	0	0	0	0	0	0	0	0	0	0	0	0	0	0	0	0	0	0	0	0	0	0	1.24E-05	0	0	0	0	0	0	0	1.65E-05	1.66E-05
D_0__Bacteria;D_1__Actinobacteria;D_2__Actinobacteria;D_3__Frankiales;D_4__Cryptosporangiaceae;Other	0	0	0	0	7.86E-06	0	0	0	0	0	0	0	0	0	0	0	0	0	0	0	0	0	0	0	0	0	0	0	0	0	0	0	0	0	0	0	0	0	0	0	0	0	0	0	0	0	0	0	0
D_0__Bacteria;D_1__Actinobacteria;D_2__Actinobacteria;D_3__Frankiales;D_4__Frankiaceae;D_5__Jatrophihabitans	9.94E-06	0.00011811	0.000112757	9.08E-05	0.000212192	0.000121669	0.000136734	0.000195731	7.98E-05	0.000167408	8.45E-05	0.000113507	5.53E-05	0.000166823	0.000113019	0.000183778	0.000106104	0.000140224	0.00010075	0.000174245	7.40E-05	0.000222062	0.000144124	0.000137756	0.000157669	0.000117799	0.000164638	7.62E-05	0.000240202	0.000206179	0.00018176	0.000102451	0.000128053	6.27E-05	4.48E-05	0.00014152	6.22E-05	0.000188443	0.000137838	0.000223264	0.002480921	0.000350808	0.000176437	0.000425673	0.000278581	0.000162591	0.000252431	0.00021466	3.32E-05
D_0__Bacteria;D_1__Actinobacteria;D_2__Actinobacteria;D_3__Frankiales;D_4__Geodermatophilaceae;D_5__Blastococcus	0	0	8.67E-06	2.27E-05	7.86E-06	0.000121669	0	0	2.99E-05	0	0	3.10E-05	0	2.00E-05	1.74E-05	1.02E-05	8.16E-06	0.000168268	1.44E-05	2.05E-05	0	1.11E-05	0	2.12E-05	0	1.68E-05	1.37E-05	0	0	0.000279815	0	1.14E-05	0	3.14E-05	8.95E-05	0	7.47E-05	0.000273242	0.000501228	0.000186053	0.000269665	0.012461297	0.000308765	0.000425673	0.000452694	0.000292664	0.000252431	0.00021466	0
D_0__Bacteria;D_1__Actinobacteria;D_2__Actinobacteria;D_3__Frankiales;D_4__Geodermatophilaceae;D_5__Geodermatophilus	0	0	0	0	0	0.000100198	6.22E-06	0	0	0	3.62E-05	0	0	0	0	0	0	5.61E-05	1.44E-05	0	0	0	1.31E-05	0	0	0	0	1.52E-05	1.33E-05	0.000161998	1.14E-05	0	1.83E-05	0	0	0	4.98E-05	0.00026382	0.000200491	0.000148843	0.000229216	0.008236353	0.000176437	0.000331079	0.000104468	0.000119233	0.000120205	0.000181635	0
D_0__Bacteria;D_1__Actinobacteria;D_2__Actinobacteria;D_3__Frankiales;D_4__Geodermatophilaceae;D_5__Modestobacter	9.94E-06	1.39E-05	0	0	7.86E-06	7.16E-05	0	0	0	0	0	0	9.22E-06	6.67E-06	0	0	8.16E-06	0.000130875	0	0	1.23E-05	1.11E-05	0	1.06E-05	0	0	0	0	2.67E-05	0.000147271	2.27E-05	1.14E-05	0	0	0	0	3.73E-05	0.000226131	0.000112776	0.000124036	0.000229216	0.00706191	0.000147031	0.000283782	0.00013929	0.00018427	9.62E-05	9.91E-05	0
D_0__Bacteria;D_1__Actinobacteria;D_2__Actinobacteria;D_3__Frankiales;D_4__Geodermatophilaceae;D_5__uncultured	0	6.95E-06	0	0	0	1.43E-05	6.22E-06	1.57E-05	9.97E-06	1.86E-05	1.21E-05	0	0	6.67E-06	0	0	0	9.35E-06	1.44E-05	0	0	1.11E-05	3.93E-05	0	0	0	0	1.52E-05	0	0	0	0	0	0	4.48E-05	0	0	9.42E-06	2.51E-05	2.48E-05	1.35E-05	0	0	9.46E-05	0	2.17E-05	0	0	0
D_0__Bacteria;D_1__Actinobacteria;D_2__Actinobacteria;D_3__Frankiales;D_4__Geodermatophilaceae;Other	0	0	0	0	7.86E-06	1.43E-05	0	0	0	0	1.21E-05	0	0	0	0	0	0	9.35E-06	0	0	0	0	1.31E-05	0	0	0	0	0	0	0	0	1.14E-05	0	0	2.24E-05	0	1.24E-05	9.42E-06	1.25E-05	1.24E-05	1.35E-05	0.000564343	2.94E-05	9.46E-05	3.48E-05	0	0	0	0
D_0__Bacteria;D_1__Actinobacteria;D_2__Actinobacteria;D_3__Frankiales;D_4__Nakamurellaceae;D_5__Nakamurella	1.99E-05	4.17E-05	6.07E-05	7.95E-05	9.43E-05	5.01E-05	6.22E-05	0.000125268	3.99E-05	0.000130206	3.62E-05	5.16E-05	0	6.01E-05	6.09E-05	8.17E-05	0.000212209	8.41E-05	2.88E-05	0.000112747	6.17E-05	9.99E-05	5.24E-05	4.24E-05	0	5.05E-05	6.86E-05	9.15E-05	0.000120101	0.000147271	6.82E-05	2.28E-05	3.66E-05	0.000109783	0.000111909	0.00010614	3.73E-05	6.60E-05	3.76E-05	4.96E-05	9.44E-05	7.63E-05	0.000147031	0.000425673	0.000243758	0.000130073	7.21E-05	8.26E-05	1.66E-05
D_0__Bacteria;D_1__Actinobacteria;D_2__Actinobacteria;D_3__Frankiales;D_4__Sporichthyaceae;D_5__Sporichthya	0	0	0	0	0	0	0	0	0	0	0	0	0	0	0	0	0	0	0	0	0	0	0	0	0	0	0	0	0	0	0	0	1.83E-05	0	0	0	0	0	0	0	0	0	0	0	0	0	0	0	0
D_0__Bacteria;D_1__Actinobacteria;D_2__Actinobacteria;D_3__Frankiales;D_4__Sporichthyaceae;D_5__hgcI clade	0	6.95E-06	1.73E-05	1.14E-05	0	7.16E-06	0	7.83E-06	0	9.30E-06	0	1.03E-05	0	0	0	0	8.16E-06	0	0	2.05E-05	0	0	0	0	0	0	0	1.52E-05	1.33E-05	0	0	2.28E-05	0	1.57E-05	0	1.77E-05	0	0	1.25E-05	0	0	0	0	0	0	0	1.20E-05	0	0
D_0__Bacteria;D_1__Actinobacteria;D_2__Actinobacteria;D_3__Frankiales;D_4__Sporichthyaceae;D_5__uncultured	0	0	0	0	0	2.15E-05	0	1.57E-05	9.97E-06	9.30E-06	2.41E-05	1.03E-05	0	0	8.69E-06	0	0	0	0	1.02E-05	0	0	2.62E-05	1.06E-05	0	8.41E-06	0	0	0	0	0	2.28E-05	1.83E-05	0	0	0	0	1.88E-05	0	1.24E-05	4.04E-05	3.05E-05	0	4.73E-05	0	0	1.20E-05	0	1.66E-05
D_0__Bacteria;D_1__Actinobacteria;D_2__Actinobacteria;D_3__Frankiales;D_4__Sporichthyaceae;Other	0	0	0	0	0	0	0	0	0	0	0	0	0	0	0	0	0	0	0	0	0	0	0	0	0	0	0	0	0	0	0	0	0	0	0	0	0	0	0	0	0	0	0	0	0	0	0	0	0
D_0__Bacteria;D_1__Actinobacteria;D_2__Actinobacteria;D_3__Frankiales;D_4__uncultured;Ambiguous_taxa	0	0	0	0	0	0	0	0	0	9.30E-06	0	0	0	0	0	0	0	0	0	0	0	0	0	0	0	0	0	0	0	0	0	0	0	0	0	0	0	9.42E-06	0	0	0	1.53E-05	0	0	0	1.08E-05	0	0	0
D_0__Bacteria;D_1__Actinobacteria;D_2__Actinobacteria;D_3__Frankiales;D_4__uncultured;D_5__uncultured bacterium	0	6.95E-06	0	2.27E-05	0	7.16E-06	1.24E-05	1.57E-05	0	1.86E-05	1.21E-05	1.03E-05	0	0	0	3.06E-05	0	0	7.20E-06	0	0	0	1.31E-05	0	0	0	0	1.52E-05	0	0	0	1.14E-05	0	0	2.24E-05	1.77E-05	0	9.42E-06	0	0	1.35E-05	3.05E-05	0	0	0	0	0	0	0
D_0__Bacteria;D_1__Actinobacteria;D_2__Actinobacteria;D_3__Frankiales;D_4__uncultured;Other	0	1.39E-05	8.67E-06	3.41E-05	7.86E-06	2.86E-05	2.49E-05	2.35E-05	9.97E-06	4.65E-05	3.62E-05	2.06E-05	1.84E-05	1.33E-05	8.69E-06	3.06E-05	4.90E-05	2.80E-05	1.44E-05	3.07E-05	4.93E-05	4.44E-05	1.31E-05	2.12E-05	0	3.37E-05	2.74E-05	4.57E-05	1.33E-05	4.42E-05	2.27E-05	4.55E-05	1.83E-05	3.14E-05	2.24E-05	1.77E-05	1.24E-05	5.65E-05	0	1.24E-05	4.04E-05	0.000152525	1.47E-05	0	0.000104468	5.42E-05	7.21E-05	0	1.66E-05
D_0__Bacteria;D_1__Actinobacteria;D_2__Actinobacteria;D_3__Frankiales;Other;Other	0	2.08E-05	3.47E-05	2.27E-05	3.14E-05	7.16E-06	1.86E-05	4.70E-05	2.99E-05	3.72E-05	2.41E-05	2.06E-05	0	1.33E-05	1.74E-05	1.02E-05	3.26E-05	9.35E-05	1.44E-05	5.12E-05	1.23E-05	5.55E-05	5.24E-05	2.12E-05	0	1.68E-05	0	4.57E-05	4.00E-05	5.89E-05	2.27E-05	4.55E-05	3.66E-05	1.57E-05	2.24E-05	3.54E-05	0	4.71E-05	0	6.20E-05	5.39E-05	0.000137273	4.41E-05	0.000236485	6.96E-05	5.42E-05	3.61E-05	0	1.66E-05
D_0__Bacteria;D_1__Actinobacteria;D_2__Actinobacteria;D_3__Kineosporiales;D_4__Kineosporiaceae;D_5__Angustibacter	0	0	1.73E-05	0	0	7.16E-06	1.86E-05	0	3.99E-05	0	0	1.03E-05	0	6.67E-06	0	1.02E-05	8.16E-06	2.80E-05	2.16E-05	3.07E-05	0	1.11E-05	1.31E-05	1.06E-05	0	8.41E-06	0	4.57E-05	0	0	4.54E-05	3.42E-05	0	1.57E-05	2.24E-05	0	0	0	1.25E-05	0	0	1.53E-05	1.47E-05	0	0.000104468	0	0	0	3.32E-05
D_0__Bacteria;D_1__Actinobacteria;D_2__Actinobacteria;D_3__Kineosporiales;D_4__Kineosporiaceae;D_5__Kineococcus	0	0	0	0	0	0	0	0	0	0	0	0	0	0	0	1.02E-05	0	0	0	0	0	0	0	0	0	0	0	0	0	2.95E-05	0	0	0	0	0	0	0	9.42E-06	2.51E-05	1.24E-05	1.35E-05	0.000442323	1.47E-05	0	0	0	0	0	0
D_0__Bacteria;D_1__Actinobacteria;D_2__Actinobacteria;D_3__Kineosporiales;D_4__Kineosporiaceae;D_5__Kineosporia	0	0	0	0	0	0	0	0	0	0	0	0	0	0	0	0	0	0	7.20E-06	0	0	0	0	0	0	0	0	1.52E-05	0	0	0	0	0	0	0	0	0	0	0	1.24E-05	0	7.63E-05	0	0	0	0	2.40E-05	0	0
D_0__Bacteria;D_1__Actinobacteria;D_2__Actinobacteria;D_3__Kineosporiales;D_4__Kineosporiaceae;D_5__Quadrisphaera	0	0	0	0	0	0	0	0	0	0	0	0	0	0	0	0	0	0	0	0	0	0	0	0	0	0	0	0	0	0	0	0	0	0	0	0	0	0	0	0	0	4.58E-05	0	0	0	0	1.20E-05	0	0
D_0__Bacteria;D_1__Actinobacteria;D_2__Actinobacteria;D_3__Kineosporiales;D_4__Kineosporiaceae;Other	0	1.39E-05	8.67E-06	1.14E-05	0	2.86E-05	1.24E-05	0	0	0	0	1.03E-05	9.22E-06	0	0	0	0	3.74E-05	0	0	0	0	2.62E-05	3.18E-05	0	8.41E-06	0	1.52E-05	4.00E-05	1.47E-05	0	0	0	0	0	0	0	3.77E-05	6.27E-05	0	2.70E-05	0.001433735	4.41E-05	4.73E-05	0.000104468	2.17E-05	2.40E-05	3.30E-05	0
D_0__Bacteria;D_1__Actinobacteria;D_2__Actinobacteria;D_3__Micrococcales;D_4__Beutenbergiaceae;D_5__Salana	0	0	0	0	0	0	0	0	0	0	0	0	0	0	0	1.02E-05	0	0	0	0	0	0	0	0	0	0	0	0	0	0	0	0	0	0	0	0	0	0	0	0	0	0	0	0	0	0	0	0	0
D_0__Bacteria;D_1__Actinobacteria;D_2__Actinobacteria;D_3__Micrococcales;D_4__Beutenbergiaceae;Other	0	0	0	0	0	0	6.22E-06	0	0	0	0	0	0	0	0	0	0	0	0	0	0	0	0	0	0	0	0	0	0	0	0	0	0	0	0	0	0	0	0	0	0	0	0	0	0	0	0	0	0
D_0__Bacteria;D_1__Actinobacteria;D_2__Actinobacteria;D_3__Micrococcales;D_4__Bogoriellaceae;D_5__Georgenia	0	0	0	0	0	0	0	0	0	0	0	0	0	0	0	0	0	0	0	0	0	0	0	0	0	0	0	0	0	0	0	0	0	0	0	0	0	0	0	0	0	0	0	0	0	0	0	0	0
D_0__Bacteria;D_1__Actinobacteria;D_2__Actinobacteria;D_3__Micrococcales;D_4__Cellulomonadaceae;D_5__Cellulomonas	9.94E-06	1.39E-05	6.94E-05	7.95E-05	7.86E-06	4.29E-05	0.00016781	5.48E-05	0.000159518	4.65E-05	3.62E-05	3.10E-05	7.38E-05	0.000260245	0.003468811	0.000163359	0.000506036	0.00015892	0.000266268	0.000245992	0.000184982	8.88E-05	5.24E-05	0.000105966	0.000129845	0.001009702	0.000603674	0.000899322	0.00044037	0.000721628	0.001204162	0.000227669	0.00062197	0.000768483	0.000201437	0.000389181	6.22E-05	3.77E-05	0.000125307	0.000421721	4.04E-05	0.000167778	0.000352874	9.46E-05	6.96E-05	0.000249306	8.41E-05	4.95E-05	6.63E-05
D_0__Bacteria;D_1__Actinobacteria;D_2__Actinobacteria;D_3__Micrococcales;D_4__Cellulomonadaceae;Other	0	0	0	1.14E-05	0	0	6.22E-06	2.35E-05	0	0	0	0	0	0	0	0	0	0	1.44E-05	0	0	0	0	1.06E-05	0	0	0	0	0	0	0	0	0	0	0	0	0	1.88E-05	0	0	0	0	0	0	0	0	0	0	0
D_0__Bacteria;D_1__Actinobacteria;D_2__Actinobacteria;D_3__Micrococcales;D_4__Demequinaceae;D_5__Demequina	0	0	0	0	0	0	0	0	0	0	0	0	0	0	0	0	0	0	0	0	0	0	0	0	0	0	0	0	0	0	0	0	0	0	0	0	0	0	0	1.24E-05	0	0	0	0	0	0	0	0	0
D_0__Bacteria;D_1__Actinobacteria;D_2__Actinobacteria;D_3__Micrococcales;D_4__Dermabacteraceae;D_5__Brachybacterium	0	0	0	0	0	1.43E-05	0	0	0	0	0	0	0	0	0	0	0	9.35E-06	0	0	0	0	0	0	0	0	0	0	0	0	0	1.14E-05	0	0	0	0	0	0	0	0	0	0.00036606	0	4.73E-05	0	0	0	0	0
D_0__Bacteria;D_1__Actinobacteria;D_2__Actinobacteria;D_3__Micrococcales;D_4__Dermacoccaceae;D_5__Dermacoccus	0	0	0	0	0	0	0	0	0	0	0	0	0	0	0	0	0	0	0	0	0	0	0	0	0	0	0	0	0	0	0	0	0	0	0	0	0	9.42E-06	0	0	1.35E-05	0	0	0	0	0	0	0	0
D_0__Bacteria;D_1__Actinobacteria;D_2__Actinobacteria;D_3__Micrococcales;D_4__Dermatophilaceae;D_5__uncultured	0	0	0	0	0	0	0	7.83E-06	0	0	0	0	0	0	0	0	0	0	0	1.02E-05	0	0	0	0	0	0	0	0	0	0	0	0	0	0	0	0	0	0	0	0	0	0	0	0	0	0	0	0	0
D_0__Bacteria;D_1__Actinobacteria;D_2__Actinobacteria;D_3__Micrococcales;D_4__Intrasporangiaceae;D_5__Lapillicoccus	9.94E-06	0	0	1.14E-05	1.57E-05	1.43E-05	1.86E-05	1.57E-05	9.97E-06	9.30E-06	1.21E-05	1.03E-05	0	6.67E-06	0	1.02E-05	8.16E-06	2.80E-05	0	2.05E-05	0	0	3.93E-05	0	0	1.68E-05	2.74E-05	0	2.67E-05	2.95E-05	3.41E-05	0	1.83E-05	0	2.24E-05	0	0	0	1.25E-05	0	2.70E-05	3.05E-05	2.94E-05	4.73E-05	3.48E-05	1.08E-05	3.61E-05	1.65E-05	0
D_0__Bacteria;D_1__Actinobacteria;D_2__Actinobacteria;D_3__Micrococcales;D_4__Intrasporangiaceae;D_5__Ornithinicoccus	0	0	0	0	0	0	0	0	0	0	0	0	0	0	0	0	0	0	0	0	0	0	0	0	0	0	0	0	0	0	0	0	0	0	0	0	0	0	0	0	0	0	0	0	0	0	0	0	0
D_0__Bacteria;D_1__Actinobacteria;D_2__Actinobacteria;D_3__Micrococcales;D_4__Intrasporangiaceae;D_5__Ornithinimicrobium	0	0	0	0	0	0	0	0	0	0	0	0	0	0	0	0	0	0	0	0	0	0	0	0	0	0	0	0	0	0	0	0	0	0	0	0	0	0	0	0	0	0	0	0	0	0	0	0	0
D_0__Bacteria;D_1__Actinobacteria;D_2__Actinobacteria;D_3__Micrococcales;D_4__Intrasporangiaceae;D_5__Terrabacter	0	0	0	0	0	0	0	7.83E-06	0	0	0	0	0	0	0	0	0	0	0	0	0	0	0	0	0	0	0	1.52E-05	0	0	0	0	0	0	0	0	0	0	0	0	0	0	0	0	0	0	0	0	0
D_0__Bacteria;D_1__Actinobacteria;D_2__Actinobacteria;D_3__Micrococcales;D_4__Intrasporangiaceae;D_5__Tetrasphaera	9.94E-06	6.95E-06	0	0	0	0	0	0	0	0	0	0	0	0	2.61E-05	0	0	9.35E-06	0	0	0	0	0	0	0	0	0	0	0	0	0	0	0	0	0	0	0	0	2.51E-05	0	0	0	0	0	3.48E-05	0	0	0	1.66E-05
D_0__Bacteria;D_1__Actinobacteria;D_2__Actinobacteria;D_3__Micrococcales;D_4__Intrasporangiaceae;Other	0	2.78E-05	4.34E-05	7.95E-05	3.14E-05	5.73E-05	1.86E-05	0.00010178	3.99E-05	5.58E-05	6.03E-05	3.10E-05	0	3.34E-05	4.35E-05	4.08E-05	4.90E-05	2.80E-05	2.16E-05	6.15E-05	6.17E-05	0	0	5.30E-05	9.27E-06	4.21E-05	4.12E-05	0.000106699	5.34E-05	8.84E-05	9.09E-05	7.97E-05	1.83E-05	1.57E-05	0	3.54E-05	0	3.77E-05	3.76E-05	0	6.74E-05	4.58E-05	4.41E-05	4.73E-05	0.00013929	5.42E-05	7.21E-05	4.95E-05	1.66E-05
D_0__Bacteria;D_1__Actinobacteria;D_2__Actinobacteria;D_3__Micrococcales;D_4__Microbacteriaceae;Ambiguous_taxa	0	7.64E-05	5.20E-05	3.41E-05	8.64E-05	0.000100198	6.22E-05	7.05E-05	2.99E-05	3.72E-05	3.62E-05	4.13E-05	0	2.00E-05	2.61E-05	5.10E-05	5.71E-05	0.000112179	7.20E-05	9.22E-05	6.17E-05	6.66E-05	2.62E-05	3.18E-05	0	5.89E-05	1.37E-05	3.05E-05	0.000160135	8.84E-05	7.95E-05	7.97E-05	9.15E-05	0.000125467	4.48E-05	1.77E-05	1.24E-05	9.42E-06	7.52E-05	2.48E-05	0.000121349	0.000213535	0.000147031	4.73E-05	0.00013929	0.000227627	0.000120205	8.26E-05	1.66E-05
D_0__Bacteria;D_1__Actinobacteria;D_2__Actinobacteria;D_3__Micrococcales;D_4__Microbacteriaceae;D_5__Agromyces	0	1.39E-05	0	0	7.86E-06	7.16E-06	1.24E-05	0	0	0	0	1.03E-05	0	6.67E-06	0	0	1.63E-05	0	7.20E-06	1.02E-05	1.23E-05	0	0	0	0	0	0	0	0	0	0	0	0	0	2.24E-05	0	0	9.42E-06	0	0	0	1.53E-05	0	0	3.48E-05	0	2.40E-05	1.65E-05	0
D_0__Bacteria;D_1__Actinobacteria;D_2__Actinobacteria;D_3__Micrococcales;D_4__Microbacteriaceae;D_5__Alpinimonas	0	0	0	0	0	0	0	0	0	9.30E-06	0	0	0	0	0	0	0	0	0	0	0	0	0	0	0	0	0	0	0	0	0	0	0	0	0	0	0	0	0	0	0	0	0	0	0	0	0	0	0
D_0__Bacteria;D_1__Actinobacteria;D_2__Actinobacteria;D_3__Micrococcales;D_4__Microbacteriaceae;D_5__Clavibacter	0	0	0	0	0	0	0	0	0	0	0	0	0	0	0	1.02E-05	0	0	0	0	0	0	0	0	0	0	0	0	0	0	0	0	0	0	0	0	0	0	0	0	0	0	0	0	0	0	0	0	0
D_0__Bacteria;D_1__Actinobacteria;D_2__Actinobacteria;D_3__Micrococcales;D_4__Microbacteriaceae;D_5__Curtobacterium	0	6.95E-06	1.73E-05	0	1.57E-05	1.43E-05	0	7.83E-06	0	0	1.21E-05	1.03E-05	0	0	0	5.10E-05	0	2.80E-05	0	1.02E-05	0	0	0	0	9.27E-06	0	0	0	0	0	0	1.14E-05	0	0	0	0	0	0	0	0	0	4.58E-05	0	0	3.48E-05	0	1.20E-05	8.26E-05	0
D_0__Bacteria;D_1__Actinobacteria;D_2__Actinobacteria;D_3__Micrococcales;D_4__Microbacteriaceae;D_5__Leifsonia	9.94E-06	3.47E-05	2.60E-05	3.41E-05	4.72E-05	2.86E-05	3.11E-05	3.13E-05	2.99E-05	2.79E-05	3.62E-05	3.10E-05	9.22E-06	4.00E-05	8.69E-06	1.02E-05	4.90E-05	4.67E-05	2.88E-05	2.05E-05	2.47E-05	6.66E-05	3.93E-05	1.06E-05	0	7.57E-05	1.37E-05	3.05E-05	5.34E-05	2.95E-05	2.27E-05	3.42E-05	1.83E-05	6.27E-05	2.24E-05	8.85E-05	0	1.88E-05	0	3.72E-05	4.04E-05	0.000106768	2.94E-05	4.73E-05	6.96E-05	4.34E-05	2.40E-05	4.95E-05	0
D_0__Bacteria;D_1__Actinobacteria;D_2__Actinobacteria;D_3__Micrococcales;D_4__Microbacteriaceae;D_5__Leucobacter	0	0	0	0	0	0	6.22E-06	0	0	0	0	0	0	0	0	1.02E-05	0	0	0	0	0	0	0	0	0	0	0	0	0	0	0	0	0	0	0	0	0	0	0	0	0	1.53E-05	0	4.73E-05	6.96E-05	1.08E-05	0	0	0
D_0__Bacteria;D_1__Actinobacteria;D_2__Actinobacteria;D_3__Micrococcales;D_4__Microbacteriaceae;D_5__Microbacterium	0	0	0	0	0	0	0	0	0	0	0	0	0	0	0	0	0	0	0	1.02E-05	0	0	0	0	0	0	0	0	0	0	0	0	0	0	0	0	0	9.42E-06	0	0	0	9.15E-05	0	4.73E-05	0	0	0	0	0
D_0__Bacteria;D_1__Actinobacteria;D_2__Actinobacteria;D_3__Micrococcales;D_4__Microbacteriaceae;D_5__uncultured	0	6.95E-06	0	1.14E-05	1.57E-05	2.15E-05	6.22E-06	0	0	1.86E-05	0	2.06E-05	0	1.33E-05	8.69E-06	2.04E-05	0	9.35E-06	1.44E-05	0	0	1.11E-05	2.62E-05	0	9.27E-06	1.68E-05	1.37E-05	0	2.67E-05	0	1.14E-05	0	1.83E-05	6.27E-05	0	0	0	9.42E-06	2.51E-05	1.24E-05	0	3.05E-05	2.94E-05	4.73E-05	0	0	1.20E-05	1.65E-05	0
D_0__Bacteria;D_1__Actinobacteria;D_2__Actinobacteria;D_3__Micrococcales;D_4__Microbacteriaceae;Other	2.98E-05	1.39E-05	3.47E-05	2.27E-05	2.36E-05	4.29E-05	1.86E-05	0	9.97E-06	9.30E-06	2.41E-05	0	9.22E-06	3.34E-05	8.69E-06	0.000153149	0	3.74E-05	0	0	2.47E-05	2.22E-05	0	2.12E-05	9.27E-06	8.41E-06	2.74E-05	0	1.33E-05	1.47E-05	0	2.28E-05	0	0	4.48E-05	0	1.24E-05	4.71E-05	7.52E-05	0	5.39E-05	0.003782621	1.47E-05	9.46E-05	0.000104468	0.000119233	2.40E-05	0.00014861	6.63E-05
D_0__Bacteria;D_1__Actinobacteria;D_2__Actinobacteria;D_3__Micrococcales;D_4__Micrococcaceae;Ambiguous_taxa	0	6.95E-06	0	0	0	0	0	0	0	9.30E-06	0	1.03E-05	0	0	0	0	0	9.35E-06	0	0	0	0	0	0	0	0	0	0	0	0	0	0	0	0	0	0	0	0	0	0	0	0	1.47E-05	0	0	0	0	0	0
D_0__Bacteria;D_1__Actinobacteria;D_2__Actinobacteria;D_3__Micrococcales;D_4__Micrococcaceae;D_5__Arthrobacter	4.97E-05	0.000194534	0.000182146	0.000147576	0.000117885	7.87E-05	0.000111874	0.000227049	0.000279157	0.000186008	0.000241333	0.000206377	2.77E-05	9.34E-05	0.000104325	6.13E-05	8.16E-05	0.000149572	9.36E-05	0.000143496	0.000308303	0.000122134	9.17E-05	9.54E-05	1.85E-05	0.000218769	0.000164638	0.000137185	4.00E-05	0.000117817	0.0001704	9.11E-05	0.000310985	0.000266616	0.000223819	0.00021228	2.49E-05	0.000207287	0.000187961	0.000111632	0.000229216	0.000991413	0.000176437	0.000378376	0.000383048	8.67E-05	0.00021637	0.000297221	3.32E-05
D_0__Bacteria;D_1__Actinobacteria;D_2__Actinobacteria;D_3__Micrococcales;D_4__Micrococcaceae;D_5__Glutamicibacter	0	0	0	0	0	0	0	0	0	0	0	0	0	0	0	0	0	0	0	0	0	0	0	0	0	0	0	0	0	0	0	0	0	0	0	0	0	0	0	0	0	0	0	0	0	0	0	0	0
D_0__Bacteria;D_1__Actinobacteria;D_2__Actinobacteria;D_3__Micrococcales;D_4__Micrococcaceae;D_5__Kocuria	9.94E-06	6.95E-06	0	0	0	7.16E-06	0	0	0	0	0	0	9.22E-06	0	8.69E-06	0	0	1.87E-05	0	1.02E-05	0	0	0	2.12E-05	0	0	0	0	1.33E-05	2.95E-05	0	2.28E-05	0	1.57E-05	0	0	0	9.42E-06	6.27E-05	1.24E-05	0	0.000686363	2.94E-05	9.46E-05	0.000104468	1.08E-05	4.81E-05	1.65E-05	0
D_0__Bacteria;D_1__Actinobacteria;D_2__Actinobacteria;D_3__Micrococcales;D_4__Micrococcaceae;D_5__Micrococcus	9.94E-06	1.39E-05	2.60E-05	1.14E-05	1.57E-05	7.16E-06	6.22E-06	2.35E-05	0	1.86E-05	1.21E-05	0.000123826	0	0	1.74E-05	2.04E-05	8.16E-06	0	7.20E-06	2.05E-05	7.40E-05	1.11E-05	0	0.000105966	0	1.68E-05	1.37E-05	1.52E-05	2.67E-05	1.47E-05	0	1.14E-05	1.83E-05	0	2.24E-05	0.00015921	0	9.42E-06	0	0	0	0	1.47E-05	4.73E-05	0.000313403	2.17E-05	1.20E-05	3.30E-05	1.66E-05
D_0__Bacteria;D_1__Actinobacteria;D_2__Actinobacteria;D_3__Micrococcales;D_4__Micrococcaceae;D_5__Paenarthrobacter	0	2.78E-05	0	0	0	0	0	0	0	0	1.21E-05	2.06E-05	0	6.67E-06	0	1.02E-05	0	9.35E-06	7.20E-06	0	1.23E-05	2.22E-05	0	0	0	0	0	1.52E-05	0	2.95E-05	1.14E-05	0	0	0	0	1.77E-05	0	9.42E-06	0	0	0	0	0	0	0	1.08E-05	1.20E-05	0	1.66E-05
D_0__Bacteria;D_1__Actinobacteria;D_2__Actinobacteria;D_3__Micrococcales;D_4__Micrococcaceae;D_5__Pseudarthrobacter	9.94E-06	0.000639182	0.000468376	0.000420025	0.000204333	0.000200396	0.000267253	0.000219219	0.000209368	0.000186008	0.0002534	0.00036116	1.84E-05	0.00038703	0.000295588	0.000224618	0.000146914	0.000243054	0.000266268	0.000215243	0.000197314	7.77E-05	0.000275146	0.000243722	2.78E-05	0.000555336	0.000411596	0.000381069	0.000200168	0.000412359	0.000318081	0.000159368	0.000128053	0.000172517	0.000290964	0.000389181	0	0.000433418	0.000413513	0.000148843	0.000202249	0.00042707	0.000117625	0.000851346	0.000835742	0.000336022	0.000240411	0.00036327	0.000116088
D_0__Bacteria;D_1__Actinobacteria;D_2__Actinobacteria;D_3__Micrococcales;D_4__Micrococcaceae;D_5__Rothia	0	0	0	1.14E-05	0	0	0	0	0	0	1.21E-05	0	0	0	0	0	8.16E-06	0	0	0	0	0	1.31E-05	2.12E-05	0	8.41E-06	0	1.52E-05	0	0	0	0	9.15E-05	0	2.24E-05	1.77E-05	0	0	6.27E-05	0	0	0	0	0	3.48E-05	0	1.20E-05	8.26E-05	1.66E-05
D_0__Bacteria;D_1__Actinobacteria;D_2__Actinobacteria;D_3__Micrococcales;D_4__Micrococcaceae;Other	0	1.39E-05	0	1.14E-05	1.57E-05	0	0	7.83E-06	0	1.86E-05	2.41E-05	1.03E-05	0	6.67E-06	0	0	8.16E-06	9.35E-06	7.20E-06	0	0	0	0	1.06E-05	0	8.41E-06	0	0	1.33E-05	0	2.27E-05	1.14E-05	0	0	0	1.77E-05	0	9.42E-06	1.25E-05	0	0	0	0	0	3.48E-05	2.17E-05	0	0	0
D_0__Bacteria;D_1__Actinobacteria;D_2__Actinobacteria;D_3__Micrococcales;D_4__Promicromonosporaceae;D_5__Cellulosimicrobium	0	0	0	0	0	0	0	0	0	0	0	0	0	0	0	0	0	0	0	0	0	0	0	0	0	0	0	0	0	0	0	0	0	0	0	0	0	0	0	0	0	0	0	0	0	0	0	0	0
D_0__Bacteria;D_1__Actinobacteria;D_2__Actinobacteria;D_3__Micrococcales;D_4__Sanguibacteraceae;D_5__Sanguibacter	0	0	0	0	0	0	0	0	0	0	0	0	0	0	0	0	8.16E-06	0	0	0	0	1.11E-05	0	0	0	0	0	0	0	0	0	0	0	0	0	0	0	0	0	0	0	0	0	0	0	0	0	0	0
D_0__Bacteria;D_1__Actinobacteria;D_2__Actinobacteria;D_3__Micrococcales;Other;Other	0	0	0	0	0	0	0	0	0	0	0	0	0	0	0	0	0	0	0	0	0	0	0	0	0	0	0	0	0	0	0	0	0	0	0	0	0	0	0	0	0	0	0	0	0	0	0	0	0
D_0__Bacteria;D_1__Actinobacteria;D_2__Actinobacteria;D_3__Micromonosporales;D_4__Micromonosporaceae;Ambiguous_taxa	0	6.95E-06	0	1.14E-05	0	0	0	7.83E-06	0	0	0	0	0	0	0	0	0	0	0	0	0	0	0	0	0	0	0	0	0	0	0	0	0	0	0	0	0	9.42E-06	1.25E-05	0	1.35E-05	1.53E-05	4.41E-05	4.73E-05	6.96E-05	0	1.20E-05	1.65E-05	0
D_0__Bacteria;D_1__Actinobacteria;D_2__Actinobacteria;D_3__Micromonosporales;D_4__Micromonosporaceae;D_5__Actinoplanes	0	0	0	0	7.86E-06	7.16E-06	0	0	1.99E-05	9.30E-06	0	2.06E-05	0	0	0	0	0	0	1.44E-05	0	0	0	0	0	0	0	0	0	0	0	0	1.14E-05	7.32E-05	0	0	1.77E-05	0	0	0	0	0	0	0	0	3.48E-05	0	0	4.95E-05	0
D_0__Bacteria;D_1__Actinobacteria;D_2__Actinobacteria;D_3__Micromonosporales;D_4__Micromonosporaceae;D_5__Asanoa	0	0	8.67E-06	0	1.57E-05	7.16E-06	2.49E-05	7.83E-06	9.97E-06	9.30E-06	3.62E-05	7.22E-05	0	0	1.74E-05	4.08E-05	2.45E-05	9.35E-06	7.20E-06	0	0	0	2.62E-05	2.12E-05	9.27E-06	8.41E-06	0	0	1.33E-05	0	2.27E-05	0	0	1.57E-05	6.71E-05	3.54E-05	0	9.42E-06	1.25E-05	2.48E-05	0	0	1.47E-05	9.46E-05	3.48E-05	5.42E-05	2.40E-05	8.26E-05	0
D_0__Bacteria;D_1__Actinobacteria;D_2__Actinobacteria;D_3__Micromonosporales;D_4__Micromonosporaceae;D_5__Catenuloplanes	0	0	0	0	0	0	0	0	0	0	0	0	0	0	0	0	0	0	0	0	0	0	0	0	0	0	0	0	0	0	0	0	0	0	0	0	0	0	0	0	0	0	0	0	0	0	0	0	0
D_0__Bacteria;D_1__Actinobacteria;D_2__Actinobacteria;D_3__Micromonosporales;D_4__Micromonosporaceae;D_5__Dactylosporangium	0	0	0	0	7.86E-06	0	0	0	0	9.30E-06	0	0	0	0	0	0	0	0	0	0	0	1.11E-05	0	0	0	0	0	0	0	0	0	0	0	0	0	0	0	9.42E-06	1.25E-05	0	0	0	0	0	0	0	0	0	0
D_0__Bacteria;D_1__Actinobacteria;D_2__Actinobacteria;D_3__Micromonosporales;D_4__Micromonosporaceae;D_5__Hamadaea	0	0	0	0	0	0	0	0	0	0	0	0	0	0	0	0	0	0	0	0	0	0	0	0	0	0	0	0	0	0	0	0	0	0	0	0	0	0	0	0	0	0	0	0	0	0	0	0	0
D_0__Bacteria;D_1__Actinobacteria;D_2__Actinobacteria;D_3__Micromonosporales;D_4__Micromonosporaceae;D_5__Luedemannella	0	2.08E-05	0	1.14E-05	0	1.43E-05	0	0	0	1.86E-05	3.62E-05	0	0	6.67E-06	8.69E-06	0	0	3.74E-05	0	0	0	0	1.31E-05	0	0	0	0	0	1.33E-05	5.89E-05	1.14E-05	1.14E-05	1.83E-05	0	2.24E-05	0	0	1.88E-05	1.25E-05	0	0	7.63E-05	0	0	6.96E-05	0	1.20E-05	1.65E-05	0
D_0__Bacteria;D_1__Actinobacteria;D_2__Actinobacteria;D_3__Micromonosporales;D_4__Micromonosporaceae;D_5__Micromonospora	9.94E-06	6.95E-06	0	1.14E-05	1.57E-05	7.16E-06	1.24E-05	3.91E-05	0	9.30E-06	2.41E-05	1.03E-05	0	1.33E-05	1.74E-05	0	8.16E-06	3.74E-05	0	4.10E-05	0	1.11E-05	1.31E-05	0	0	0	0	1.52E-05	1.33E-05	1.47E-05	1.14E-05	2.28E-05	7.32E-05	1.57E-05	0	0	0	2.83E-05	1.25E-05	7.44E-05	0.000593264	6.10E-05	8.82E-05	4.73E-05	6.96E-05	0.000162591	8.41E-05	0.000132098	6.63E-05
D_0__Bacteria;D_1__Actinobacteria;D_2__Actinobacteria;D_3__Micromonosporales;D_4__Micromonosporaceae;D_5__Salinispora	0	0	0	0	0	0	0	0	9.97E-06	0	0	0	0	6.67E-06	0	0	8.16E-06	0	7.20E-06	1.02E-05	2.47E-05	0	0	0	9.27E-06	8.41E-06	0	3.05E-05	0	0	1.14E-05	0.000147985	3.66E-05	1.57E-05	4.48E-05	0	0.000211601	1.88E-05	5.01E-05	0.000223264	1.35E-05	0	1.47E-05	0	0	1.08E-05	0	0	0
D_0__Bacteria;D_1__Actinobacteria;D_2__Actinobacteria;D_3__Micromonosporales;D_4__Micromonosporaceae;D_5__Stackebrandtia	0	0	0	0	0	0	0	0	0	0	0	0	0	0	0	0	0	0	0	0	0	0	0	0	0	0	0	0	0	0	0	0	0	0	0	0	0	0	0	0	0	0	0	0	0	0	0	0	0
D_0__Bacteria;D_1__Actinobacteria;D_2__Actinobacteria;D_3__Micromonosporales;D_4__Micromonosporaceae;D_5__uncultured	0	0	0	3.41E-05	7.86E-06	0	6.22E-06	7.83E-06	1.99E-05	0	0	3.10E-05	9.22E-06	0	0	0	2.45E-05	2.80E-05	1.44E-05	0	1.23E-05	0	0	0	0	0	0	0	0	0	0	2.28E-05	0	1.57E-05	2.24E-05	1.77E-05	0	9.42E-06	1.25E-05	1.24E-05	0	1.53E-05	1.47E-05	4.73E-05	3.48E-05	2.17E-05	0	0	0
D_0__Bacteria;D_1__Actinobacteria;D_2__Actinobacteria;D_3__Micromonosporales;D_4__Micromonosporaceae;Other	0	6.95E-06	8.67E-06	0	2.36E-05	7.16E-06	0	3.13E-05	9.97E-06	2.79E-05	1.21E-05	0	0	6.67E-06	0	0	2.45E-05	9.35E-06	7.20E-06	5.12E-05	1.23E-05	1.11E-05	0	0	0	0	4.12E-05	4.57E-05	1.33E-05	2.95E-05	0	6.83E-05	0	1.57E-05	0	0	0	9.42E-06	2.51E-05	4.96E-05	2.70E-05	3.05E-05	2.94E-05	0	3.48E-05	1.08E-05	3.61E-05	9.91E-05	1.66E-05
D_0__Bacteria;D_1__Actinobacteria;D_2__Actinobacteria;D_3__Propionibacteriales;D_4__Nocardioidaceae;D_5__Aeromicrobium	0	0	8.67E-06	0	0	7.16E-06	1.24E-05	7.83E-06	0	0	0	2.06E-05	0	1.33E-05	0	1.02E-05	0	9.35E-06	0	0	0	1.11E-05	0	0	0	0	0	0	0	2.95E-05	1.14E-05	0	0	0	0	0	0	1.88E-05	2.51E-05	3.72E-05	2.70E-05	0.000396565	0	0	0.000104468	0.000270985	4.81E-05	0	0
D_0__Bacteria;D_1__Actinobacteria;D_2__Actinobacteria;D_3__Propionibacteriales;D_4__Nocardioidaceae;D_5__Kribbella	0	0	0	0	0	0	6.22E-06	0	0	9.30E-06	0	0	0	0	0	0	0	0	0	1.02E-05	1.23E-05	0	0	0	0	0	1.37E-05	0	0	0	0	0	0	0	0	0	0	0	0	0	0	0	0	0	0	0	0	0	0
D_0__Bacteria;D_1__Actinobacteria;D_2__Actinobacteria;D_3__Propionibacteriales;D_4__Nocardioidaceae;D_5__Marmoricola	0	0	8.67E-06	0	0	1.43E-05	0	0	0	0	0	0	0	0	0	0	0	0	0	0	0	1.11E-05	0	0	0	8.41E-06	0	0	0	0	2.27E-05	0	0	0	0	0	0	0	0	0	0	0	0	0	0	1.08E-05	1.20E-05	1.65E-05	0
D_0__Bacteria;D_1__Actinobacteria;D_2__Actinobacteria;D_3__Propionibacteriales;D_4__Nocardioidaceae;D_5__Nocardioides	9.94E-06	4.17E-05	2.60E-05	6.81E-05	5.50E-05	6.44E-05	3.73E-05	5.48E-05	9.97E-06	5.58E-05	2.41E-05	0	9.22E-06	0	1.74E-05	3.06E-05	4.90E-05	5.61E-05	3.60E-05	6.15E-05	4.93E-05	4.44E-05	3.93E-05	5.30E-05	9.27E-06	1.68E-05	0	7.62E-05	2.67E-05	0.000161998	6.82E-05	4.55E-05	3.66E-05	3.14E-05	8.95E-05	7.08E-05	2.49E-05	4.71E-05	7.52E-05	0.000124036	0.000107866	0.004072419	5.88E-05	0.000425673	0.000208935	8.67E-05	7.21E-05	0.000165123	0
D_0__Bacteria;D_1__Actinobacteria;D_2__Actinobacteria;D_3__Propionibacteriales;D_4__Nocardioidaceae;Other	0	0	0	0	0	0	0	0	0	0	0	0	0	0	0	0	0	0	0	0	0	0	0	0	0	0	0	0	0	0	0	0	0	0	0	0	0	0	0	0	0	0	0	0	0	0	0	0	0
D_0__Bacteria;D_1__Actinobacteria;D_2__Actinobacteria;D_3__Propionibacteriales;D_4__Propionibacteriaceae;D_5__Friedmanniella	0	0	0	0	0	0	6.22E-06	0	0	0	0	0	0	0	0	0	0	0	0	0	0	0	0	0	0	0	0	0	0	0	0	0	0	0	0	1.77E-05	0	9.42E-06	0	0	0	7.63E-05	0	4.73E-05	0	1.08E-05	0	1.65E-05	0
D_0__Bacteria;D_1__Actinobacteria;D_2__Actinobacteria;D_3__Propionibacteriales;D_4__Propionibacteriaceae;D_5__Haloactinopolyspora	9.94E-06	0	0	0	0	7.16E-06	0	0	0	0	0	0	0	0	0	0	0	0	0	0	0	0	0	0	0	0	0	0	0	0	0	0	0	0	0	0	0	0	0	0	0	0	0	0	0	0	0	0	0
D_0__Bacteria;D_1__Actinobacteria;D_2__Actinobacteria;D_3__Propionibacteriales;D_4__Propionibacteriaceae;D_5__Microlunatus	0	0	0	0	0	0	0	0	0	0	0	0	0	0	0	0	0	0	0	0	0	0	0	0	0	0	0	0	0	0	0	0	0	0	0	0	0	0	0	0	0	0	0	0	0	0	0	0	0
D_0__Bacteria;D_1__Actinobacteria;D_2__Actinobacteria;D_3__Propionibacteriales;D_4__Propionibacteriaceae;D_5__Propionibacterium	0	0	0	0	0	0	0	0	0	0	0	0	0	0	0	0	0	0	7.20E-06	0	0	0	0	0	0	0	0	0	0	0	0	0	0	0	0	0	0	9.42E-06	2.51E-05	1.24E-05	1.35E-05	9.15E-05	1.47E-05	0	0	2.17E-05	0	0	0
D_0__Bacteria;D_1__Actinobacteria;D_2__Actinobacteria;D_3__Propionibacteriales;D_4__Propionibacteriaceae;D_5__uncultured	0	0	0	0	0	0	0	0	0	0	0	0	0	0	0	0	0	0	0	0	0	0	0	0	0	0	0	0	0	0	0	0	0	0	0	0	0	0	0	1.24E-05	0	0	1.47E-05	0	0	0	1.20E-05	0	0
D_0__Bacteria;D_1__Actinobacteria;D_2__Actinobacteria;D_3__Propionibacteriales;D_4__Propionibacteriaceae;Other	0	0	0	0	0	0	6.22E-06	0	0	0	0	0	0	0	0	0	0	0	0	0	0	0	0	0	0	0	0	0	0	0	1.14E-05	0	0	0	0	0	0	0	0	0	0	0	0	0	0	0	0	0	0
D_0__Bacteria;D_1__Actinobacteria;D_2__Actinobacteria;D_3__Pseudonocardiales;D_4__Pseudonocardiaceae;Ambiguous_taxa	0	0	0	0	0	0	0	0	0	0	0	0	0	0	0	0	0	0	0	0	0	0	0	0	0	0	0	0	0	0	0	0	0	0	2.24E-05	0	0	0	0	0	0	0	0	0	0	0	1.20E-05	0	0
D_0__Bacteria;D_1__Actinobacteria;D_2__Actinobacteria;D_3__Pseudonocardiales;D_4__Pseudonocardiaceae;D_5__Actinomycetospora	0	0	8.67E-06	0	7.86E-06	0	6.22E-06	1.57E-05	9.97E-06	0	1.21E-05	0	0	0	0	0	0	0	7.20E-06	0	0	0	0	0	0	0	0	1.52E-05	0	0	1.14E-05	0	0	0	0	0	1.24E-05	0	0	0	1.35E-05	0.00012202	0	9.46E-05	0	0.000238467	2.40E-05	0	0
D_0__Bacteria;D_1__Actinobacteria;D_2__Actinobacteria;D_3__Pseudonocardiales;D_4__Pseudonocardiaceae;D_5__Amycolatopsis	0	0	0	0	0	0	1.24E-05	7.83E-06	0	9.30E-06	0	0	0	0	0	0	0	0	2.16E-05	0	0	0	0	0	0	0	1.37E-05	0	0	0	0	0	0	0	0	0	0	0	0	0	1.35E-05	0	0	0	0	0	1.20E-05	0	0
D_0__Bacteria;D_1__Actinobacteria;D_2__Actinobacteria;D_3__Pseudonocardiales;D_4__Pseudonocardiaceae;D_5__Crossiella	0	6.95E-06	0	1.14E-05	7.86E-06	0	0	7.83E-06	0	0	0	0	0	0	0	1.02E-05	8.16E-06	9.35E-06	0	0	0	2.22E-05	0	0	0	0	0	1.52E-05	1.33E-05	0	0	0	1.83E-05	0	0	0	0	9.42E-06	0	1.24E-05	0	0	2.94E-05	4.73E-05	0	1.08E-05	0	0	0
D_0__Bacteria;D_1__Actinobacteria;D_2__Actinobacteria;D_3__Pseudonocardiales;D_4__Pseudonocardiaceae;D_5__Longimycelium	0	6.95E-06	0	0	1.57E-05	0	0	7.83E-06	0	0	4.83E-05	0	9.22E-06	6.67E-06	8.69E-06	1.02E-05	8.16E-06	1.87E-05	7.20E-06	1.02E-05	0	0	0	0	0	8.41E-06	1.37E-05	0	0	2.95E-05	1.14E-05	0	0	1.57E-05	2.24E-05	0	0	0	1.25E-05	0	0	0	0	0.000236485	3.48E-05	1.08E-05	0	0	0
D_0__Bacteria;D_1__Actinobacteria;D_2__Actinobacteria;D_3__Pseudonocardiales;D_4__Pseudonocardiaceae;D_5__Pseudonocardia	0	0	2.60E-05	1.14E-05	2.36E-05	2.15E-05	1.86E-05	1.57E-05	1.99E-05	2.79E-05	2.41E-05	3.10E-05	0	1.33E-05	1.74E-05	2.04E-05	0	3.74E-05	1.44E-05	2.05E-05	1.23E-05	1.11E-05	0	0	0	0	1.37E-05	1.52E-05	4.00E-05	2.95E-05	2.27E-05	3.42E-05	1.83E-05	3.14E-05	4.48E-05	1.77E-05	0	1.88E-05	2.51E-05	1.24E-05	2.70E-05	3.05E-05	1.47E-05	0	0	1.08E-05	0	3.30E-05	0
D_0__Bacteria;D_1__Actinobacteria;D_2__Actinobacteria;D_3__Pseudonocardiales;D_4__Pseudonocardiaceae;D_5__Saccharothrix	0	0	0	0	0	0	0	0	0	0	0	0	0	0	0	0	8.16E-06	0	0	0	0	0	0	0	0	8.41E-06	0	0	0	0	1.14E-05	0	0	0	2.24E-05	0	0	0	0	0	0	1.53E-05	0	0	0	0	1.20E-05	0	0
D_0__Bacteria;D_1__Actinobacteria;D_2__Actinobacteria;D_3__Pseudonocardiales;D_4__Pseudonocardiaceae;Other	0	4.17E-05	8.67E-06	2.27E-05	1.57E-05	2.15E-05	1.24E-05	4.70E-05	3.99E-05	9.30E-06	9.65E-05	2.06E-05	9.22E-06	2.67E-05	8.69E-06	1.02E-05	1.63E-05	1.87E-05	1.44E-05	1.02E-05	8.63E-05	3.33E-05	0.000104818	4.24E-05	0	2.52E-05	1.37E-05	4.57E-05	6.67E-05	0	2.27E-05	3.42E-05	3.66E-05	0	0.000223819	0	0	2.83E-05	3.76E-05	1.24E-05	2.70E-05	4.58E-05	1.47E-05	0.000378376	0	1.08E-05	1.20E-05	1.65E-05	0
D_0__Bacteria;D_1__Actinobacteria;D_2__Actinobacteria;D_3__Streptomycetales;D_4__Streptomycetaceae;Ambiguous_taxa	0	0	0	0	0	0	0	7.83E-06	0	0	0	0	0	0	0	0	8.16E-06	0	0	0	0	0	0	0	0	0	0	1.52E-05	0	0	0	0	0	0	0	0	0	0	0	0	0	0	0	0	0	0	0	0	0
D_0__Bacteria;D_1__Actinobacteria;D_2__Actinobacteria;D_3__Streptomycetales;D_4__Streptomycetaceae;D_5__Kitasatospora	0	0	0	0	0	0	0	0	0	0	0	0	0	0	0	0	0	0	7.20E-06	0	0	0	0	0	0	0	0	0	0	0	1.14E-05	0	0	0	0	0	0	0	0	0	0	0	0	0	0	0	0	0	0
D_0__Bacteria;D_1__Actinobacteria;D_2__Actinobacteria;D_3__Streptomycetales;D_4__Streptomycetaceae;D_5__Streptomyces	6.96E-05	0.000284853	0.00019082	0.000238393	0.000212192	0.000271967	0.000248608	0.00021139	0.000139578	0.000186008	0.000349933	0.000330203	3.69E-05	0.000206861	0.000121713	0.000173569	0.000171399	0.000233706	0.000194303	0.000235743	0.00017265	0.000177649	0.000222738	0.000116562	3.71E-05	0.000218769	0.000150919	0.000320098	0.000200168	0.000235634	0.00019312	0.000204902	0.000201226	0.000266616	0.000223819	0.000336111	3.73E-05	0.00026382	0.000162899	0.000297685	0.000242699	0.000457575	0.000264655	0.000709455	0.000591984	0.000769598	0.001250135	0.000677003	0.000199008
D_0__Bacteria;D_1__Actinobacteria;D_2__Actinobacteria;D_3__Streptomycetales;D_4__Streptomycetaceae;Other	0	0	0	0	7.86E-06	0	0	0	0	0	0	0	0	0	0	0	0	0	0	0	0	0	0	0	0	0	0	0	0	0	1.14E-05	0	0	0	0	0	0	0	0	0	0	0	0	0	0	0	0	0	0
D_0__Bacteria;D_1__Actinobacteria;D_2__Actinobacteria;D_3__Streptosporangiales;D_4__Streptosporangiaceae;D_5__Microbispora	0	0	0	0	0	0	0	0	0	0	0	0	0	0	0	0	0	0	0	0	0	0	0	0	0	0	0	0	0	1.47E-05	0	0	0	0	0	0	0	0	0	0	0	0	0	0	0	0	0	0	0
D_0__Bacteria;D_1__Actinobacteria;D_2__Actinobacteria;D_3__Streptosporangiales;D_4__Streptosporangiaceae;D_5__Sphaerisporangium	0	0	0	0	0	0	0	0	0	0	0	0	0	0	0	0	8.16E-06	0	0	0	0	0	0	1.06E-05	0	8.41E-06	0	0	0	0	1.14E-05	0	0	0	0	0	0	0	0	0	0	0	0	0	0	0	0	0	0
D_0__Bacteria;D_1__Actinobacteria;D_2__Actinobacteria;D_3__Streptosporangiales;D_4__Streptosporangiaceae;D_5__Streptosporangium	0	0	0	1.14E-05	7.86E-06	0	0	0	9.97E-06	0	0	3.10E-05	0	0	0	0	1.63E-05	9.35E-06	0	0	0	1.11E-05	0	1.06E-05	0	0	2.74E-05	0	0	0	0	1.14E-05	0	0	0	3.54E-05	0	9.42E-06	0	1.24E-05	0	0	0	4.73E-05	0	0	0	0	0
D_0__Bacteria;D_1__Actinobacteria;D_2__Actinobacteria;D_3__Streptosporangiales;D_4__Thermomonosporaceae;Ambiguous_taxa	0	0	0	0	0	0	0	0	0	0	0	0	0	0	0	0	0	0	0	0	0	0	0	0	0	0	0	0	0	0	0	0	0	0	0	0	0	0	0	0	0	0	0	0	0	0	0	0	0
D_0__Bacteria;D_1__Actinobacteria;D_2__Actinobacteria;D_3__Streptosporangiales;D_4__Thermomonosporaceae;D_5__Actinoallomurus	0	2.08E-05	2.60E-05	0	7.86E-06	2.15E-05	6.22E-06	2.35E-05	0	9.30E-06	0	1.03E-05	0	6.67E-06	0	0	1.63E-05	0	1.44E-05	0	1.23E-05	0	1.31E-05	0	0	8.41E-06	0	0	2.67E-05	1.47E-05	0	1.14E-05	0	1.57E-05	0	1.77E-05	1.24E-05	0	0	3.72E-05	2.70E-05	3.05E-05	1.47E-05	4.73E-05	0	1.08E-05	7.21E-05	0	0
D_0__Bacteria;D_1__Actinobacteria;D_2__Actinobacteria;D_3__Streptosporangiales;D_4__Thermomonosporaceae;D_5__Actinomadura	0	2.08E-05	0	0	2.36E-05	7.16E-06	6.22E-06	7.83E-06	0	0	1.21E-05	0	0	1.33E-05	0	1.02E-05	1.63E-05	0	7.20E-06	0	2.47E-05	1.11E-05	1.31E-05	1.06E-05	0	2.52E-05	1.37E-05	0	1.33E-05	0	1.14E-05	0	0	0	0	0	0	9.42E-06	1.25E-05	0	1.35E-05	0	1.47E-05	0	3.48E-05	2.17E-05	1.20E-05	0	0
D_0__Bacteria;D_1__Actinobacteria;D_2__Actinobacteria;D_3__Streptosporangiales;D_4__Thermomonosporaceae;D_5__Thermobispora	0	0	0	0	0	0	0	0	0	0	0	0	0	0	0	0	0	0	0	0	0	0	0	0	0	0	0	0	0	0	0	0	0	0	0	0	1.24E-05	0	0	0	0	0	0	0	0	0	0	0	4.98E-05
D_0__Bacteria;D_1__Actinobacteria;D_2__Actinobacteria;D_3__Streptosporangiales;D_4__Thermomonosporaceae;Other	0	0	0	3.41E-05	0	7.16E-06	1.24E-05	2.35E-05	0	0	1.21E-05	2.06E-05	0	6.67E-06	0	2.04E-05	0	0	7.20E-06	0	0	0	0	0	0	0	0	0	1.33E-05	0	0	1.14E-05	1.83E-05	0	0	1.77E-05	0	0	0	0	0	0	1.47E-05	0	0	0	1.20E-05	0	0
D_0__Bacteria;D_1__Actinobacteria;D_2__Actinobacteria;Other;Other;Other	9.94E-06	6.95E-06	0	0	7.86E-06	7.16E-06	0	7.83E-06	0	0	0	1.03E-05	0	1.33E-05	0	0	0	0	7.20E-06	0	0	0	0	0	0	0	0	0	2.67E-05	0	0	0	0	0	0	0	0	0	0	0	0	0	1.47E-05	0	0	0	0	1.65E-05	0
D_0__Bacteria;D_1__Actinobacteria;D_2__Coriobacteriia;D_3__Coriobacteriales;D_4__Coriobacteriaceae;D_5__uncultured	3.98E-05	5.56E-05	0.000199493	7.95E-05	3.14E-05	5.73E-05	8.70E-05	0.00010178	0.000169488	8.37E-05	7.24E-05	6.19E-05	5.53E-05	0.000106767	0.000234732	0.000122519	0.000114266	0.000121527	0.00184948	0.000532983	0.000283639	0.000177649	7.86E-05	0.000148352	2.78E-05	0.000168284	0.000411596	0.000289612	0.000240202	0.000250361	0.0002272	0.001149726	0.000804903	0.000815533	0.001253385	0.000778362	0.000161812	0.000244976	0.000501228	0.000793828	0.000943829	0.000137273	0.000426389	0.000283782	0.000452694	0.000292664	0.000432739	0.000627467	0.001393058
D_0__Bacteria;D_1__Actinobacteria;D_2__MB-A2-108;Ambiguous_taxa;Ambiguous_taxa;Ambiguous_taxa	0	0	1.73E-05	0	0	7.16E-06	1.86E-05	0	0	9.30E-06	3.62E-05	0	0	6.67E-06	3.48E-05	3.06E-05	0	1.87E-05	2.16E-05	1.02E-05	0	1.11E-05	0	1.06E-05	0	2.52E-05	4.12E-05	3.05E-05	0	1.47E-05	0	1.14E-05	0	0	2.24E-05	0	0	2.83E-05	3.76E-05	2.48E-05	0	1.53E-05	1.47E-05	0	6.96E-05	1.08E-05	1.20E-05	1.65E-05	0
D_0__Bacteria;D_1__Actinobacteria;D_2__MB-A2-108;D_3__uncultured bacterium;D_4__uncultured bacterium;D_5__uncultured bacterium	0	6.95E-06	8.67E-06	0	1.57E-05	7.16E-06	6.22E-06	7.83E-06	0	9.30E-06	0	2.06E-05	0	0	1.74E-05	1.02E-05	1.63E-05	0	1.44E-05	0	1.23E-05	2.22E-05	1.31E-05	0	0	1.68E-05	1.37E-05	0	2.67E-05	4.42E-05	0	0	1.83E-05	0	2.24E-05	0	0	0	1.25E-05	0	2.70E-05	0	1.47E-05	0	0	0	1.20E-05	0	0
D_0__Bacteria;D_1__Actinobacteria;D_2__MB-A2-108;Other;Other;Other	0	6.95E-06	0	1.14E-05	0	0	0	0	1.99E-05	0	0	0	0	6.67E-06	8.69E-06	0	0	0	0	0	0	0	0	1.06E-05	0	0	0	1.52E-05	0	0	1.14E-05	1.14E-05	1.83E-05	0	0	1.77E-05	0	0	1.25E-05	0	0	0	0	0	0	0	0	0	0
D_0__Bacteria;D_1__Actinobacteria;D_2__Nitriliruptoria;D_3__Nitriliruptorales;D_4__Nitriliruptoraceae;Other	0	0	0	0	0	0	0	0	0	0	0	0	2.77E-05	0	0	1.02E-05	0	0	0	0	0	0	0	0	0	0	0	0	0	0	0	0	0	0	0	0	0	0	0	0	0	0	0	0	0	0	0	0	0
D_0__Bacteria;D_1__Actinobacteria;D_2__OPB41;Ambiguous_taxa;Ambiguous_taxa;Ambiguous_taxa	3.98E-05	1.39E-05	5.20E-05	3.41E-05	7.86E-06	7.16E-06	4.97E-05	4.70E-05	2.99E-05	6.51E-05	2.41E-05	6.19E-05	5.53E-05	1.33E-05	7.82E-05	3.06E-05	1.63E-05	1.87E-05	1.44E-05	5.12E-05	0.000110989	2.22E-05	0	9.54E-05	6.49E-05	5.05E-05	2.74E-05	0.000106699	6.67E-05	0.000117817	0.00023856	0.000387037	0.000274399	0.000109783	0.000134291	0.00010614	4.98E-05	0.000113066	5.01E-05	0.000272878	0.00078203	0.00012202	0.000338171	0	0.000243758	0.000650364	0.000252431	0.00021466	0.000464353
D_0__Bacteria;D_1__Actinobacteria;D_2__OPB41;D_3__uncultured bacterium;D_4__uncultured bacterium;D_5__uncultured bacterium	3.98E-05	2.08E-05	8.67E-06	7.95E-05	3.93E-05	2.86E-05	9.32E-05	1.57E-05	9.97E-06	2.79E-05	2.41E-05	0.000103189	5.53E-05	4.67E-05	2.61E-05	0.000142939	0.000106104	4.67E-05	0.000230285	0.00033824	0.000160318	0.000177649	0.000183431	0.000190739	3.71E-05	3.37E-05	2.74E-05	0.000213398	0.000280235	5.89E-05	9.09E-05	0.000978975	0.000182932	0.0001882	0.000179055	0.000300731	0.000995768	0.000442841	0.000639066	0.000917864	0.001173044	0.00030505	0.000485201	0.00047297	0.000383048	0.001983611	0.001238115	0.000743052	0.000812617
D_0__Bacteria;D_1__Actinobacteria;D_2__OPB41;Other;Other;Other	0	0	0	0	0	0	0	0	0	0	0	0	0	0	0	0	0	0	0	0	0	0	0	0	0	8.41E-06	0	0	0	0	0	0	0	0	0	0	0	0	0	0	0	0	0	0	0	0	0	0	0
D_0__Bacteria;D_1__Actinobacteria;D_2__Rubrobacteria;D_3__Rubrobacterales;D_4__Rubrobacteriaceae;D_5__Rubrobacter	0	0	0	0	0	0	0	0	0	0	0	0	0	0	0	0	0	0	0	0	0	0	0	0	0	0	0	0	0	0	0	0	0	0	0	0	0	0	0	0	0	0	0	0	0	0	0	0	0
D_0__Bacteria;D_1__Actinobacteria;D_2__TakashiAC-B11;D_3__uncultured bacterium;D_4__uncultured bacterium;D_5__uncultured bacterium	0	0	0	0	0	0	0	0	0	0	0	0	0	0	0	0	0	0	0	0	0	0	0	0	0	0	0	0	0	0	0	0	0	0	0	0	0	0	0	0	1.35E-05	0	0	0	0	0	0	0	0
D_0__Bacteria;D_1__Actinobacteria;D_2__Thermoleophilia;D_3__Gaiellales;D_4__Gaiellaceae;D_5__Gaiella	9.94E-06	9.73E-05	6.94E-05	6.81E-05	5.50E-05	3.58E-05	4.97E-05	4.70E-05	9.97E-06	3.72E-05	8.45E-05	0.000103189	9.22E-06	2.67E-05	5.22E-05	3.06E-05	6.53E-05	2.80E-05	5.76E-05	7.17E-05	6.17E-05	6.66E-05	2.62E-05	5.30E-05	9.27E-06	5.05E-05	1.37E-05	4.57E-05	6.67E-05	4.42E-05	6.82E-05	5.69E-05	7.32E-05	3.14E-05	6.71E-05	0.00014152	1.24E-05	4.71E-05	7.52E-05	1.24E-05	8.09E-05	3.05E-05	0.000132328	0.000283782	0.000208935	6.50E-05	2.40E-05	0.000132098	1.66E-05
D_0__Bacteria;D_1__Actinobacteria;D_2__Thermoleophilia;D_3__Gaiellales;D_4__uncultured;Ambiguous_taxa	0.000238576	0.000944878	0.000667869	0.000885458	0.000817334	0.000844528	0.001037938	0.001424925	0.001096688	0.000911441	0.000965332	0.000877102	0.00018439	0.000780734	0.000608563	0.000745324	0.000677435	0.00063568	0.00088516	0.001117215	0.00098657	0.000821629	0.000969564	0.000561619	0.00024114	0.000841418	0.000768313	0.000929807	0.001080908	0.001075079	0.001192802	0.001092809	0.001317113	0.001097833	0.001924842	0.000866812	0.000323625	0.000961058	0.000601474	0.000967478	0.001132594	0.00091515	0.001088027	0.002932413	0.002054532	0.001138137	0.001250135	0.001188884	0.000199008
D_0__Bacteria;D_1__Actinobacteria;D_2__Thermoleophilia;D_3__Gaiellales;D_4__uncultured;D_5__uncultured Conexibacteraceae bacterium	0	0	0	0	0	0	0	0	9.97E-06	0	0	0	0	6.67E-06	0	0	0	0	0	0	0	0	0	0	0	0	0	0	0	0	0	0	0	0	0	0	0	0	0	0	0	0	0	0	0	0	0	0	0
D_0__Bacteria;D_1__Actinobacteria;D_2__Thermoleophilia;D_3__Gaiellales;D_4__uncultured;D_5__uncultured actinobacterium	0	6.95E-06	8.67E-06	2.27E-05	2.36E-05	2.15E-05	6.22E-06	2.35E-05	9.97E-06	0	0	1.03E-05	0	4.00E-05	0	1.02E-05	3.26E-05	3.74E-05	4.32E-05	3.07E-05	1.23E-05	2.22E-05	1.31E-05	2.12E-05	0	1.68E-05	1.37E-05	1.52E-05	0	1.47E-05	1.14E-05	1.14E-05	1.83E-05	1.57E-05	2.24E-05	1.77E-05	0	9.42E-06	2.51E-05	0	2.70E-05	1.53E-05	1.47E-05	0	3.48E-05	3.25E-05	0	0	0
D_0__Bacteria;D_1__Actinobacteria;D_2__Thermoleophilia;D_3__Gaiellales;D_4__uncultured;D_5__uncultured bacterium	0.001451336	0.003015271	0.003191895	0.003644	0.002585604	0.002190047	0.00702317	0.009504721	0.008474407	0.00373877	0.003523464	0.00314725	0.002138919	0.003576695	0.004094762	0.002613738	0.003721811	0.002608159	0.004389816	0.005596327	0.004871191	0.003441959	0.002921793	0.002850482	0.002513425	0.003668582	0.003443687	0.005700785	0.003883262	0.006833378	0.005668651	0.007763498	0.006786792	0.00519118	0.004968777	0.00505935	0.011077919	0.016064749	0.013157235	0.012180298	0.010800097	0.02112472	0.030964669	0.022040392	0.01768987	0.082433663	0.109939777	0.07731048	0.030862867
D_0__Bacteria;D_1__Actinobacteria;D_2__Thermoleophilia;D_3__Gaiellales;D_4__uncultured;Other	0.000178932	0.000347381	0.000268882	0.000329209	0.000337936	0.000221868	0.000304545	0.000289683	0.000358916	0.000325515	0.000410266	0.000319884	0.000202829	0.000233553	0.000147794	0.000428816	0.00035096	0.000140224	0.000367017	0.000563733	0.000382296	0.000355299	0.000209635	0.000169545	0.000129845	0.000227183	0.000205798	0.000350583	0.000253546	0.000309269	0.000329441	0.000603322	0.000603677	0.00032935	0.000514783	0.000265351	0.000983321	0.001516965	0.001102702	0.00160006	0.002615754	0.00128121	0.003367003	0.002317552	0.001497371	0.007381634	0.009784712	0.009610145	0.0084081
D_0__Bacteria;D_1__Actinobacteria;D_2__Thermoleophilia;D_3__Gaiellales;Other;Other	0	1.39E-05	0	0	0	0	0	7.83E-06	9.97E-06	2.79E-05	0	1.03E-05	0	1.33E-05	8.69E-06	1.02E-05	0	0	1.44E-05	2.05E-05	0	1.11E-05	2.62E-05	1.06E-05	0	8.41E-06	0	0	0	0	0	0	1.83E-05	0	0	1.77E-05	0	0	0	0	0	1.53E-05	0	0	0	0	0	0	0
D_0__Bacteria;D_1__Actinobacteria;D_2__Thermoleophilia;D_3__Solirubrobacterales;Ambiguous_taxa;Ambiguous_taxa	0.000884718	0.001188045	0.000451029	0.000964922	0.000778039	0.001001982	0.000428848	0.000430609	0.000229307	0.000771935	0.001037732	0.002105046	0.000313462	0.000326974	0.000165181	0.000449236	0.00061214	0.000766556	0.000251875	0.000717478	0.000542614	0.000433021	0.000366862	0.000604006	0.000139119	0.00026084	0.000164638	0.000381069	0.000306924	0.000353451	0.000318081	0.000227669	0.000237812	0.000250933	0.000313346	0.00015921	7.47E-05	0.00026382	0.000162899	0.000893056	0.000862929	0.001235453	0.00057342	0.001040534	0.000626806	0.000260146	0.000420719	0.000247684	6.63E-05
D_0__Bacteria;D_1__Actinobacteria;D_2__Thermoleophilia;D_3__Solirubrobacterales;D_4__0319-6M6;D_5__uncultured bacterium	9.94E-06	3.47E-05	8.67E-06	4.54E-05	2.36E-05	7.16E-06	1.24E-05	1.57E-05	1.99E-05	9.30E-06	1.21E-05	4.13E-05	0	2.00E-05	0	2.04E-05	8.16E-06	2.80E-05	7.20E-06	1.02E-05	0	2.22E-05	1.31E-05	2.12E-05	9.27E-06	1.68E-05	1.37E-05	0	1.33E-05	0	2.27E-05	0	1.83E-05	1.57E-05	2.24E-05	0	0	9.42E-06	2.51E-05	0	4.04E-05	0	1.47E-05	0	6.96E-05	1.08E-05	1.20E-05	1.65E-05	0
D_0__Bacteria;D_1__Actinobacteria;D_2__Thermoleophilia;D_3__Solirubrobacterales;D_4__0319-6M6;Other	9.94E-06	3.47E-05	8.67E-06	1.14E-05	7.86E-06	0	6.22E-06	0	0	0	1.21E-05	2.06E-05	0	6.67E-06	0	0	0	9.35E-06	7.20E-06	0	1.23E-05	1.11E-05	1.31E-05	1.06E-05	0	0	0	0	0	1.47E-05	0	0	0	0	0	0	0	0	1.25E-05	0	0	0	0	0	0	1.08E-05	0	0	0
D_0__Bacteria;D_1__Actinobacteria;D_2__Thermoleophilia;D_3__Solirubrobacterales;D_4__288-2;D_5__uncultured bacterium	0	1.39E-05	0	3.41E-05	0	1.43E-05	1.24E-05	7.83E-06	0	0	0	0	0	0	0	0	0	9.35E-06	0	0	0	0	0	1.06E-05	1.85E-05	0	2.74E-05	0	0	0	0	0	0	0	2.24E-05	0	0	0	0	0	0	0	0	0	0	0	0	0	0
D_0__Bacteria;D_1__Actinobacteria;D_2__Thermoleophilia;D_3__Solirubrobacterales;D_4__288-2;Other	0	0	0	0	0	0	0	0	0	0	1.21E-05	1.03E-05	0	0	0	0	8.16E-06	0	0	0	0	0	0	0	0	0	0	0	0	0	0	0	0	0	0	0	0	0	0	0	0	0	0	0	0	0	0	0	0
D_0__Bacteria;D_1__Actinobacteria;D_2__Thermoleophilia;D_3__Solirubrobacterales;D_4__Conexibacteraceae;D_5__Conexibacter	0.000964243	0.000138953	0.000329598	0.000158928	6.29E-05	0.000178925	6.84E-05	6.26E-05	5.98E-05	8.37E-05	0.000205133	0.000412754	7.38E-05	3.34E-05	8.69E-06	0.000500286	3.26E-05	0.000196313	4.32E-05	0.000102497	0	2.22E-05	2.62E-05	9.54E-05	3.71E-05	4.21E-05	2.74E-05	3.05E-05	5.34E-05	1.47E-05	3.41E-05	0	1.83E-05	1.57E-05	0	0	4.98E-05	3.77E-05	1.25E-05	3.72E-05	1.35E-05	1.53E-05	2.94E-05	9.46E-05	6.96E-05	0	9.62E-05	1.65E-05	4.98E-05
D_0__Bacteria;D_1__Actinobacteria;D_2__Thermoleophilia;D_3__Solirubrobacterales;D_4__Elev-16S-1332;D_5__uncultured bacterium	0	0.000104214	9.54E-05	0.00011352	0.000133603	0.000135983	0.000161595	0.000219219	0.000169488	0.000111605	0.000132733	0.000134145	2.77E-05	0.000100094	6.96E-05	0.000112309	5.71E-05	0.000177617	0.000151125	0.000153745	0.000123321	0.000111031	0.000170329	9.54E-05	9.27E-06	7.57E-05	4.12E-05	7.62E-05	0.000133445	0.000220907	0.0002272	0.000239052	0.000237812	0.0001882	0.000201437	0.0001769	2.49E-05	0.000235554	0.000112776	8.68E-05	0.000269665	0.000228788	0.000235249	0.000425673	0.000278581	0.000346861	0.001009725	0.000825614	0.00024876
D_0__Bacteria;D_1__Actinobacteria;D_2__Thermoleophilia;D_3__Solirubrobacterales;D_4__Elev-16S-1332;D_5__uncultured microorganism	0	0	0	0	0	0	0	0	0	0	0	0	0	0	0	0	0	0	0	0	0	0	0	0	0	0	0	0	0	0	0	0	0	0	0	0	0	0	0	0	0	0	0	0	0	0	0	0	0
D_0__Bacteria;D_1__Actinobacteria;D_2__Thermoleophilia;D_3__Solirubrobacterales;D_4__Elev-16S-1332;Other	0	8.34E-05	4.34E-05	0.000147576	7.86E-05	9.30E-05	0.000174025	0.000164414	0.000129609	0.000148807	6.03E-05	0.000123826	9.22E-06	5.34E-05	3.48E-05	6.13E-05	4.08E-05	7.48E-05	0.000122339	7.17E-05	7.40E-05	9.99E-05	3.93E-05	7.42E-05	0	7.57E-05	2.74E-05	0.00016767	0.000120101	8.84E-05	0.00014768	0.000113834	0.000146346	0.000125467	0.000134291	8.85E-05	2.49E-05	5.65E-05	5.01E-05	8.68E-05	0.000107866	0.000137273	5.88E-05	0.000331079	0.000208935	0.000476934	0.000420719	0.000346758	9.95E-05
D_0__Bacteria;D_1__Actinobacteria;D_2__Thermoleophilia;D_3__Solirubrobacterales;D_4__FFCH12655;D_5__uncultured bacterium	0	0	0	0	0	0	0	7.83E-06	0	9.30E-06	0	0	0	0	0	0	0	0	0	0	0	0	1.31E-05	0	0	0	0	1.52E-05	0	0	0	0	0	0	0	0	0	9.42E-06	0	0	0	0	0	0	0	0	0	0	0
D_0__Bacteria;D_1__Actinobacteria;D_2__Thermoleophilia;D_3__Solirubrobacterales;D_4__Gsoil-1167;D_5__uncultured bacterium	0	0	0	0	0	0	1.24E-05	1.57E-05	0	0	1.21E-05	2.06E-05	0	0	0	1.02E-05	8.16E-06	0	0	1.02E-05	0	2.22E-05	1.31E-05	1.06E-05	0	0	0	1.52E-05	1.33E-05	0	1.14E-05	0	0	0	0	1.77E-05	0	0	0	1.24E-05	0	7.63E-05	0	0	0	1.08E-05	3.61E-05	0	0
D_0__Bacteria;D_1__Actinobacteria;D_2__Thermoleophilia;D_3__Solirubrobacterales;D_4__Gsoil-1167;Other	0	0	0	0	7.86E-06	0	0	0	0	0	0	0	0	0	0	0	0	0	0	0	0	0	0	0	0	0	0	1.52E-05	0	0	0	0	0	0	0	0	0	9.42E-06	0	0	0	9.15E-05	0	0	0	0	0	0	0
D_0__Bacteria;D_1__Actinobacteria;D_2__Thermoleophilia;D_3__Solirubrobacterales;D_4__Patulibacteraceae;D_5__Patulibacter	0	0	8.67E-06	0	0	0	0	1.57E-05	9.97E-06	9.30E-06	0	0	0	6.67E-06	0	0	0	0	0	2.05E-05	3.70E-05	0	0	0	0	0	0	0	0	0	1.14E-05	2.28E-05	0	1.57E-05	0	0	0	0	0	0	0	0.000335555	1.47E-05	0	3.48E-05	0	0	0	1.66E-05
D_0__Bacteria;D_1__Actinobacteria;D_2__Thermoleophilia;D_3__Solirubrobacterales;D_4__Solirubrobacteraceae;D_5__Solirubrobacter	0	0	0	0	1.57E-05	1.43E-05	6.22E-06	7.83E-06	0	9.30E-06	0	0	9.22E-06	6.67E-06	0	2.04E-05	2.45E-05	1.87E-05	7.20E-06	1.02E-05	0	0	0	0	0	0	0	1.52E-05	0	4.42E-05	2.27E-05	0	0	0	0	1.77E-05	2.49E-05	1.88E-05	3.76E-05	2.48E-05	8.09E-05	0.0012202	4.41E-05	4.73E-05	3.48E-05	4.34E-05	2.40E-05	1.65E-05	1.66E-05
D_0__Bacteria;D_1__Actinobacteria;D_2__Thermoleophilia;D_3__Solirubrobacterales;D_4__TM146;Ambiguous_taxa	4.97E-05	6.95E-05	8.67E-06	4.54E-05	3.93E-05	1.43E-05	4.35E-05	1.57E-05	1.99E-05	9.30E-06	3.62E-05	9.29E-05	2.77E-05	0	8.69E-06	3.06E-05	8.16E-06	2.80E-05	7.20E-06	1.02E-05	1.23E-05	1.11E-05	0	2.12E-05	9.27E-06	2.52E-05	0	7.62E-05	1.33E-05	0	0	1.14E-05	0	0	0	0	3.73E-05	3.77E-05	3.76E-05	2.48E-05	0	0	1.47E-05	0	0	0.000119233	0.000240411	0.00021466	8.29E-05
D_0__Bacteria;D_1__Actinobacteria;D_2__Thermoleophilia;D_3__Solirubrobacterales;D_4__TM146;D_5__uncultured actinobacterium	0	0	0	0	0	0	0	0	0	0	0	0	0	0	0	0	0	0	0	0	0	0	0	0	0	0	0	0	0	0	0	0	0	0	0	0	0	0	0	0	0	0	0	0	0	0	0	0	0
D_0__Bacteria;D_1__Actinobacteria;D_2__Thermoleophilia;D_3__Solirubrobacterales;D_4__TM146;D_5__uncultured bacterium	5.96E-05	8.34E-05	0.000147452	0.000238393	0.000432244	0.00014314	0.000236177	0.000117439	5.98E-05	0.000279013	0.000193066	0.000206377	0.000396438	0.000213534	1.74E-05	0.000163359	0.000195885	0.000112179	0.000187107	0.000256242	0.000246643	0.000921557	0.000825439	0.001621278	0.000157669	0.000117799	6.86E-05	0.000121942	0.000173479	8.84E-05	5.68E-05	2.28E-05	5.49E-05	0.000172517	6.71E-05	5.31E-05	0	2.83E-05	1.25E-05	0.000769021	6.74E-05	3.05E-05	0.000161734	0.000141891	6.96E-05	2.17E-05	9.62E-05	0.000132098	1.66E-05
D_0__Bacteria;D_1__Actinobacteria;D_2__Thermoleophilia;D_3__Solirubrobacterales;D_4__TM146;Other	0.000397626	0.001236678	0.000520418	0.000987626	0.001037385	0.000923255	0.000720963	0.000728121	0.000558314	0.00065103	0.000699866	0.000784233	0.000230487	0.0005672	0.00034775	0.000643225	0.000424417	0.000588939	0.000561321	0.000830224	0.000456289	0.000655082	0.000642008	0.000572216	0.000194767	0.000723619	0.000356717	0.000426797	0.000613849	0.000589084	0.000590721	0.000523638	0.000695143	0.000580283	0.000872893	0.000742981	0.000261389	0.000819726	0.000513759	0.001178338	0.000876412	0.000777878	0.001058621	0.001324315	0.001358081	0.003826309	0.003810508	0.002212645	0.000679945
D_0__Bacteria;D_1__Actinobacteria;D_2__Thermoleophilia;D_3__Solirubrobacterales;D_4__YNPFFP1;D_5__uncultured bacterium	0.000536795	0.001861965	0.000667869	0.001260075	0.001328167	0.001381304	0.000683671	0.000767267	0.000707862	0.001050948	0.001122199	0.001434321	0.000414877	0.000693986	0.000495544	0.00116393	0.00070192	0.000953521	0.000690856	0.000850724	0.000801588	0.001043691	0.000655111	0.000688778	0.000176218	0.000740448	0.000288117	0.000655438	0.000773983	0.000854172	0.000727041	0.000865141	0.000786609	0.000595966	0.001029566	0.000530701	0.000124471	0.000819726	0.000375921	0.001066706	0.001213494	0.000960908	0.000705747	0.002317552	0.001775952	0.000682882	0.001117909	0.000858638	0.000199008
D_0__Bacteria;D_1__Actinobacteria;D_2__Thermoleophilia;D_3__Solirubrobacterales;D_4__YNPFFP1;Other	0	1.39E-05	8.67E-06	1.14E-05	2.36E-05	7.16E-06	0	0	0	1.86E-05	0	1.03E-05	0	6.67E-06	0	0	8.16E-06	9.35E-06	7.20E-06	0	0	1.11E-05	0	1.06E-05	0	1.68E-05	0	1.52E-05	0	1.47E-05	1.14E-05	1.14E-05	0	0	2.24E-05	0	0	9.42E-06	0	0	0	0	1.47E-05	0	0	0	3.61E-05	0	0
D_0__Bacteria;D_1__Actinobacteria;D_2__Thermoleophilia;D_3__Solirubrobacterales;D_4__uncultured;D_5__uncultured bacterium	0	0	0	0	0	0	0	0	0	0	0	0	0	0	0	0	0	0	0	0	0	0	0	0	0	0	0	0	0	0	0	0	0	0	0	0	0	0	0	0	0	0	0	0	0	0	0	0	0
D_0__Bacteria;D_1__Actinobacteria;D_2__Thermoleophilia;D_3__Solirubrobacterales;Other;Other	0.051393183	0.018848917	0.019394234	0.018288114	0.018146381	0.023188738	0.008489956	0.005261262	0.004077685	0.013076394	0.015384987	0.024600144	0.009007431	0.00322303	0.003477505	0.016621743	0.005044033	0.010797218	0.003303156	0.005422082	0.004501227	0.006917226	0.006970376	0.007926248	0.008801625	0.007101568	0.003731804	0.003963113	0.006058422	0.002533062	0.004793929	0.002049017	0.001902497	0.001317399	0.001141476	0.001609793	0.001904406	0.001875006	0.002130219	0.017216144	0.007011299	0.004087671	0.007395645	0.005344558	0.004909984	0.001972771	0.002848866	0.001733789	0.000945289
D_0__Bacteria;D_1__Actinobacteria;Other;Other;Other;Other	9.94E-06	0	0	0	0	0	6.22E-06	0	0	0	0	1.03E-05	0	0	0	0	0	0	0	0	0	0	0	0	0	8.41E-06	0	0	1.33E-05	0	0	0	0	0	0	0	0	0	0	2.48E-05	0	0	1.47E-05	0	0	0	0	0	0
D_0__Bacteria;D_1__Aminicenantes;D_2__uncultured Aminicenantes bacterium;D_3__uncultured Aminicenantes bacterium;D_4__uncultured Aminicenantes bacterium;D_5__uncultured Aminicenantes bacterium	0	0	0	0	0	0	0	0	0	0	0	0	0	0	0	0	0	0	0	0	0	0	0	0	0	0	0	0	0	0	0	0	0	0	0	0	0	0	0	0	0	0	0	0	0	1.08E-05	0	0	0
D_0__Bacteria;D_1__Aminicenantes;D_2__uncultured bacterium;D_3__uncultured bacterium;D_4__uncultured bacterium;D_5__uncultured bacterium	0.000268398	0.000250115	0.000433681	0.000374617	0.000133603	0.000128826	0.000198886	0.000133097	0.000159518	0.000158107	0.000229266	0.000113507	0.000304243	0.000166823	0.000252119	0.000837213	0.000236694	0.00021501	0.000194303	0.000235743	4.93E-05	0.000155443	0.000170329	0.000137756	0.000148394	0.000244011	0.000315557	0.000304855	0.000240202	0.000206179	0.000352161	0.000443954	0.000237812	0.000156833	0.000268583	0.00012383	0.000161812	0.000320353	0.000375921	0.000483739	0.000256182	0.000289798	0.000735154	0.000567564	0.000383048	0.002438866	0.002331983	0.002097059	0.006285345
D_0__Bacteria;D_1__Aminicenantes;D_2__uncultured microorganism;D_3__uncultured microorganism;D_4__uncultured microorganism;D_5__uncultured microorganism	0	0	8.67E-06	0	0	0	0	0	0	0	0	0	0	0	0	0	0	0	0	0	0	0	0	0	0	0	0	0	0	0	0	0	0	0	0	0	0	0	0	0	0	0	0	0	0	0	0	0	0
D_0__Bacteria;D_1__Aminicenantes;Other;Other;Other;Other	0	1.39E-05	8.67E-06	1.14E-05	7.86E-06	0	0	7.83E-06	3.99E-05	9.30E-06	0	0	1.84E-05	1.33E-05	1.74E-05	3.06E-05	8.16E-06	0	0	3.07E-05	0	1.11E-05	0	0	0	1.68E-05	0	0	1.33E-05	0	1.14E-05	3.42E-05	1.83E-05	0	2.24E-05	1.77E-05	1.24E-05	3.77E-05	0	0	5.39E-05	0	4.41E-05	0	0	3.25E-05	0.000120205	0.000264196	0.000414601
D_0__Bacteria;D_1__Armatimonadetes;D_2__Armatimonadia;D_3__Armatimonadales;D_4__Armatimonadaceae;D_5__Armatimonas	0	0	0	0	0	0	0	0	0	0	0	0	0	0	0	0	0	0	0	0	0	0	0	0	0	0	0	0	0	0	0	0	0	0	0	0	0	0	0	0	0	0	0	0	0	0	0	0	0
D_0__Bacteria;D_1__Armatimonadetes;D_2__Armatimonadia;D_3__Armatimonadales;D_4__uncultured bacterium;D_5__uncultured bacterium	0.000675964	0.000611391	0.000459702	0.001577932	0.001493206	0.001817883	0.000254823	0.000274024	0.000309067	0.000548725	0.000844666	0.000505624	0.000451754	0.000206861	0.000199957	0.000939312	0.000318313	0.000710466	0.000194303	0.000461236	0.000357632	0.000355299	0.000209635	0.000815937	5.56E-05	0.000176698	0.000123479	0.000152427	0.000200168	0.000235634	0.00013632	5.69E-05	7.32E-05	1.57E-05	0.000111909	5.31E-05	0.000448096	0.000113066	0.000100246	0.0003473	0.000107866	0.000198283	0.000161734	0.000189188	0.000278581	4.34E-05	0.000288493	0.000115586	1.66E-05
D_0__Bacteria;D_1__Armatimonadetes;D_2__Armatimonadia;D_3__Armatimonadales;Other;Other	0	0	0	0	0	0	0	0	0	0	0	0	0	0	0	0	0	0	0	2.05E-05	0	1.11E-05	0	0	0	0	0	0	0	0	0	0	0	0	0	0	0	0	0	0	0	0	0	0	0	0	1.20E-05	0	0
D_0__Bacteria;D_1__Armatimonadetes;D_2__Chthonomonadetes;D_3__Chthonomonadales;Ambiguous_taxa;Ambiguous_taxa	0	6.95E-06	8.67E-06	2.27E-05	1.57E-05	2.15E-05	6.22E-06	7.83E-06	2.99E-05	1.86E-05	2.41E-05	6.19E-05	3.69E-05	1.33E-05	8.69E-06	1.02E-05	0	0	2.16E-05	5.12E-05	4.93E-05	0	1.31E-05	4.24E-05	0	3.37E-05	0	1.52E-05	2.67E-05	2.95E-05	6.82E-05	7.97E-05	1.83E-05	0	4.48E-05	0.00015921	6.22E-05	1.88E-05	1.25E-05	6.20E-05	2.70E-05	3.05E-05	2.94E-05	9.46E-05	0.000174113	0.00017343	0.000132226	0.00021466	0.000116088
D_0__Bacteria;D_1__Armatimonadetes;D_2__Chthonomonadetes;D_3__Chthonomonadales;D_4__Chthonomonadaceae;D_5__Chthonomonas	9.94E-06	1.39E-05	1.73E-05	1.14E-05	2.36E-05	1.43E-05	3.11E-05	4.70E-05	9.97E-06	1.86E-05	2.41E-05	6.19E-05	0	6.67E-06	0	2.04E-05	0	1.87E-05	1.44E-05	4.10E-05	1.23E-05	3.33E-05	3.93E-05	1.06E-05	9.27E-06	1.68E-05	0	0	4.00E-05	4.42E-05	1.14E-05	1.14E-05	3.66E-05	1.57E-05	2.24E-05	0	1.24E-05	1.88E-05	2.51E-05	0	2.70E-05	1.53E-05	2.94E-05	9.46E-05	6.96E-05	0.000379379	7.21E-05	0.000115586	1.66E-05
D_0__Bacteria;D_1__Armatimonadetes;D_2__Chthonomonadetes;D_3__Chthonomonadales;D_4__uncultured bacterium;D_5__uncultured bacterium	0.000248516	0.000187586	0.000589807	0.001430355	0.001249578	0.000787272	0.000497216	0.000352317	0.000338976	0.000725433	0.000603333	0.000443711	0.002231114	0.000847463	0.000704195	0.000663645	0.001232442	0.001121789	0.000618892	0.00097372	0.001652505	0.001077	0.001441243	0.002394829	0.000537929	0.001438825	0.000658554	0.000670681	0.001387832	0.000485995	0.000795202	0.000717156	0.000530504	0.000580283	0.000604311	0.000654531	0.000248942	0.000339197	0.00035086	0.000570564	0.001334843	0.000228788	0.000646935	0.000804049	0.000591984	0.000325182	0.000540924	0.000627467	0.000978457
D_0__Bacteria;D_1__Armatimonadetes;D_2__Chthonomonadetes;D_3__Chthonomonadales;Other;Other	2.98E-05	2.78E-05	2.60E-05	5.68E-05	2.36E-05	4.29E-05	3.11E-05	6.26E-05	3.99E-05	5.58E-05	1.21E-05	0	3.69E-05	6.67E-05	5.22E-05	5.10E-05	4.90E-05	1.87E-05	1.44E-05	5.12E-05	6.17E-05	4.44E-05	3.93E-05	2.12E-05	9.27E-06	5.05E-05	4.12E-05	1.52E-05	0.000106756	1.47E-05	3.41E-05	0.000102451	7.32E-05	6.27E-05	0.000111909	8.85E-05	3.73E-05	3.77E-05	3.76E-05	4.96E-05	2.70E-05	1.53E-05	0.000102922	0.000141891	6.96E-05	6.50E-05	0.000108185	9.91E-05	8.29E-05
D_0__Bacteria;D_1__Armatimonadetes;D_2__Fimbriimonadia;D_3__Fimbriimonadales;D_4__Fimbriimonadaceae;Ambiguous_taxa	0	0	0	0	0	0	0	0	0	0	0	0	0	0	0	0	0	0	0	0	1.23E-05	0	1.31E-05	0	0	0	0	0	0	0	0	0	0	0	0	0	0	9.42E-06	0	0	0	0	0	0	0	0	0	1.65E-05	0
D_0__Bacteria;D_1__Armatimonadetes;D_2__Fimbriimonadia;D_3__Fimbriimonadales;D_4__Fimbriimonadaceae;D_5__uncultured Armatimonadetes bacterium	0	0	0	2.27E-05	0	1.43E-05	0	0	1.99E-05	0	0	1.03E-05	0	0	1.74E-05	1.02E-05	0	9.35E-06	7.20E-06	1.02E-05	0	1.11E-05	0	0	0	1.68E-05	0	0	0	0	0	1.14E-05	0	0	2.24E-05	0	3.73E-05	0	0	2.48E-05	1.35E-05	0	0	0	0	2.17E-05	0.000156267	0.000198147	4.98E-05
D_0__Bacteria;D_1__Armatimonadetes;D_2__Fimbriimonadia;D_3__Fimbriimonadales;D_4__Fimbriimonadaceae;D_5__uncultured bacterium	0	3.47E-05	1.73E-05	4.54E-05	4.72E-05	2.86E-05	1.86E-05	3.91E-05	3.99E-05	8.37E-05	2.41E-05	3.10E-05	9.22E-06	2.67E-05	2.61E-05	9.19E-05	5.71E-05	1.87E-05	2.16E-05	0	4.93E-05	6.66E-05	2.62E-05	2.12E-05	0	5.05E-05	6.86E-05	6.10E-05	4.00E-05	4.42E-05	4.54E-05	5.69E-05	5.49E-05	7.84E-05	4.48E-05	5.31E-05	0	4.71E-05	2.51E-05	7.44E-05	1.35E-05	0.000152525	0.000102922	4.73E-05	0.000174113	0	4.81E-05	0	1.66E-05
D_0__Bacteria;D_1__Armatimonadetes;D_2__Fimbriimonadia;D_3__Fimbriimonadales;D_4__Fimbriimonadaceae;Other	0	6.95E-06	0	0	0	1.43E-05	0	0	0	0	1.21E-05	0	0	0	0	0	0	9.35E-06	7.20E-06	1.02E-05	1.23E-05	0	1.31E-05	1.06E-05	0	8.41E-06	0	0	0	0	0	0	0	1.57E-05	2.24E-05	1.77E-05	0	0	0	0	0	0	1.47E-05	4.73E-05	0	0	0	0	0
D_0__Bacteria;D_1__Armatimonadetes;D_2__Fimbriimonadia;D_3__Fimbriimonadales;D_4__uncultured bacterium;D_5__uncultured bacterium	0	0	0	0	0	0	0	0	0	0	0	0	0	0	0	0	0	0	0	0	0	0	0	0	0	0	0	0	0	0	0	0	0	0	2.24E-05	0	0	0	0	0	0	0	0	0	0	0	0	0	0
D_0__Bacteria;D_1__Armatimonadetes;D_2__uncultured;Ambiguous_taxa;Ambiguous_taxa;Ambiguous_taxa	0	0	0	0	0	0	1.24E-05	0	0	0	0	0	0	0	0	0	0	0	7.20E-06	0	0	0	0	0	0	0	0	0	0	0	1.14E-05	1.14E-05	0	0	0	0	0	9.42E-06	0	0	0	0	2.94E-05	0	0	0.000238467	0	0	0
D_0__Bacteria;D_1__Armatimonadetes;D_2__uncultured;D_3__uncultured Armatimonadetes bacterium;D_4__uncultured Armatimonadetes bacterium;D_5__uncultured Armatimonadetes bacterium	0	6.95E-06	0	0	0	1.43E-05	1.24E-05	0	2.99E-05	0	2.41E-05	0	0	0	8.69E-06	1.02E-05	0	0	1.44E-05	7.17E-05	0	1.11E-05	0	1.06E-05	0	0	0	1.52E-05	1.33E-05	0	0	4.55E-05	1.83E-05	0	0	0	0	0	1.25E-05	0	1.35E-05	0	2.94E-05	0	0	2.17E-05	4.81E-05	8.26E-05	0.00016584
D_0__Bacteria;D_1__Armatimonadetes;D_2__uncultured;D_3__uncultured bacterium;D_4__uncultured bacterium;D_5__uncultured bacterium	0.00014911	0.000236219	0.00038164	0.000272449	0.00015718	0.000128826	0.000391557	0.000516731	0.000538374	0.000427819	0.000349933	0.000134145	0.000396438	0.000467106	0.000851989	0.000694274	0.0009631	0.001093744	0.005390118	0.001875692	0.002133458	0.000832732	0.000510986	0.000519233	0.000268964	0.000344981	0.000480195	0.000884079	0.000867395	0.001045625	0.000715681	0.00275479	0.001573219	0.001976099	0.003043936	0.001556723	0.001182474	0.001092968	0.001654052	0.001116321	0.002049457	0.000564343	0.001514416	0.00108783	0.001114323	0.001506677	0.001911264	0.002592427	0.00255394
D_0__Bacteria;D_1__Armatimonadetes;D_2__uncultured;D_3__uncultured organism;D_4__uncultured organism;D_5__uncultured organism	0	0	0	0	0	0	0	0	0	0	0	0	0	0	0	0	0	0	0	0	0	0	1.31E-05	0	0	0	0	0	1.33E-05	0	0	3.42E-05	0	0	0	0	0	0	0	0	0	0	1.47E-05	0	0	0	4.81E-05	0	0
D_0__Bacteria;D_1__Armatimonadetes;D_2__uncultured;Other;Other;Other	3.98E-05	5.56E-05	3.47E-05	2.27E-05	1.57E-05	2.15E-05	4.35E-05	3.13E-05	4.98E-05	3.72E-05	3.62E-05	1.03E-05	3.69E-05	4.67E-05	6.96E-05	0.000132729	4.08E-05	7.48E-05	0.0002015	0.000163995	0.000135653	2.22E-05	0.00011792	5.30E-05	0	2.52E-05	2.74E-05	6.10E-05	1.33E-05	5.89E-05	1.14E-05	0.000193518	0.000237812	4.70E-05	2.24E-05	5.31E-05	4.98E-05	6.60E-05	6.27E-05	6.20E-05	2.70E-05	1.53E-05	0.000147031	4.73E-05	3.48E-05	4.34E-05	0.000372636	0.000412807	0.000530689
D_0__Bacteria;D_1__Armatimonadetes;D_2__uncultured bacterium;D_3__uncultured bacterium;D_4__uncultured bacterium;D_5__uncultured bacterium	9.94E-06	2.78E-05	0	1.14E-05	7.86E-06	7.16E-06	6.22E-06	3.13E-05	1.99E-05	0	2.41E-05	0	1.84E-05	4.00E-05	4.35E-05	2.04E-05	6.53E-05	3.74E-05	0.000230285	0.000112747	4.93E-05	6.66E-05	5.24E-05	6.36E-05	0	8.41E-06	1.37E-05	1.52E-05	2.67E-05	2.95E-05	4.54E-05	6.83E-05	9.15E-05	0.000156833	0.000111909	1.77E-05	1.24E-05	3.77E-05	2.51E-05	3.72E-05	9.44E-05	1.53E-05	8.82E-05	0	0.00013929	4.34E-05	0.000108185	0.000181635	0.000298512
D_0__Bacteria;D_1__Atribacteria;D_2__uncultured bacterium;D_3__uncultured bacterium;D_4__uncultured bacterium;D_5__uncultured bacterium	1.99E-05	6.95E-06	0	1.14E-05	0	7.16E-06	1.24E-05	7.83E-06	0	0	0	0	0	0	0	0	0	0	7.20E-06	0	0	0	0	0	0	0	0	0	0	0	0	0	3.66E-05	1.57E-05	0	0	2.49E-05	3.77E-05	2.51E-05	0	1.35E-05	3.05E-05	1.47E-05	4.73E-05	0	0.000227627	0.000120205	8.26E-05	0.000132672
D_0__Bacteria;D_1__BJ-169;D_2__uncultured bacterium;D_3__uncultured bacterium;D_4__uncultured bacterium;D_5__uncultured bacterium	0	0	0	0	0	0	0	0	0	0	0	0	0	0	0	0	0	0	0	0	0	0	0	0	0	0	0	0	0	0	0	0	0	0	0	0	0	0	0	0	0	1.53E-05	0	0	0	0	1.20E-05	3.30E-05	0
D_0__Bacteria;D_1__BRC1;D_2__uncultured bacterium;D_3__uncultured bacterium;D_4__uncultured bacterium;D_5__uncultured bacterium	1.99E-05	2.78E-05	4.34E-05	2.27E-05	2.36E-05	2.15E-05	3.73E-05	1.57E-05	1.99E-05	2.79E-05	2.41E-05	3.10E-05	1.84E-05	0	8.69E-06	0.000102099	2.45E-05	4.67E-05	5.76E-05	2.05E-05	3.70E-05	4.44E-05	0	0	9.27E-06	4.21E-05	0	0.000137185	5.34E-05	2.95E-05	7.95E-05	4.55E-05	1.83E-05	1.57E-05	0.000111909	0	4.98E-05	0.00013191	7.52E-05	9.92E-05	0.000107866	3.05E-05	0.000249952	0.000141891	0	0.000281824	0.000564965	0.000643979	0.000812617
D_0__Bacteria;D_1__BRC1;D_2__uncultured organism;D_3__uncultured organism;D_4__uncultured organism;D_5__uncultured organism	1.99E-05	1.39E-05	8.67E-06	0	0	0	6.22E-06	0	1.99E-05	0	0	0	3.69E-05	2.00E-05	0	4.08E-05	8.16E-06	0	0	1.02E-05	0	0	0	0	9.27E-06	0	0	0	0	1.47E-05	2.27E-05	0	0	0	0	0	0	2.83E-05	1.25E-05	2.48E-05	0	1.53E-05	0	0	0	1.08E-05	4.81E-05	0.000165123	0.000381433
D_0__Bacteria;D_1__BRC1;D_2__uncultured soil bacterium PBS-III-4;D_3__uncultured soil bacterium PBS-III-4;D_4__uncultured soil bacterium PBS-III-4;D_5__uncultured soil bacterium PBS-III-4	0	0	0	0	0	0	0	0	0	0	0	0	0	0	0	0	0	0	0	0	0	0	0	0	0	0	0	0	0	0	1.14E-05	0	3.66E-05	0	0	0	0	0	0	0	1.35E-05	0	0	0	0	0	0	0	0
D_0__Bacteria;D_1__BRC1;Other;Other;Other;Other	0	6.95E-06	0	1.14E-05	7.86E-06	0	6.22E-06	0	0	0	0	0	0	0	0	1.02E-05	0	0	0	0	0	0	0	0	9.27E-06	0	0	1.52E-05	1.33E-05	0	0	0	0	1.57E-05	0	0	0	0	1.25E-05	0	1.35E-05	0	0	0	0	5.42E-05	2.40E-05	6.60E-05	0.000116088
D_0__Bacteria;D_1__Bacteroidetes;D_2__Bacteroidetes BD2-2;D_3__uncultured Cytophagales bacterium;D_4__uncultured Cytophagales bacterium;D_5__uncultured Cytophagales bacterium	0.00014911	0.00011811	0.000112757	0.000158928	5.50E-05	6.44E-05	6.22E-05	9.40E-05	4.98E-05	3.72E-05	0.0001086	3.10E-05	0.000110634	0.00011344	9.56E-05	0.000234828	1.63E-05	6.54E-05	4.32E-05	4.10E-05	4.93E-05	4.44E-05	0	5.30E-05	0	8.41E-05	0.000109759	4.57E-05	6.67E-05	4.42E-05	7.95E-05	0.000113834	7.32E-05	1.57E-05	0	1.77E-05	2.49E-05	0.000150754	0.00017543	0.000186053	1.35E-05	0.000137273	0.000249952	4.73E-05	0.000104468	0.0003577	0.000564965	0.001387031	0.00144281
D_0__Bacteria;D_1__Bacteroidetes;D_2__Bacteroidetes BD2-2;D_3__uncultured bacterium;D_4__uncultured bacterium;D_5__uncultured bacterium	0	0	0	0	0	0	0	0	0	0	0	0	0	0	0	0	0	0	0	0	0	0	0	0	0	0	0	0	0	0	0	0	0	0	0	0	0	0	0	0	0	0	0	0	3.48E-05	0	1.20E-05	3.30E-05	1.66E-05
D_0__Bacteria;D_1__Bacteroidetes;D_2__Bacteroidetes BD2-2;D_3__uncultured organism;D_4__uncultured organism;D_5__uncultured organism	0	0	0	0	0	0	0	0	0	0	0	0	0	0	0	0	0	0	0	0	0	0	0	0	9.27E-06	0	0	0	0	0	0	1.14E-05	0	0	0	0	0	0	0	0	0	1.53E-05	0	0	0	0	1.20E-05	0	0
D_0__Bacteria;D_1__Bacteroidetes;D_2__Bacteroidetes BD2-2;Other;Other;Other	0	0	0	0	0	0	0	0	0	0	0	0	0	0	0	0	0	9.35E-06	0	0	0	0	0	0	0	0	0	0	0	0	0	0	0	0	0	0	0	9.42E-06	0	0	0	0	0	0	0	0	0	0	3.32E-05
D_0__Bacteria;D_1__Bacteroidetes;D_2__Bacteroidetes Incertae Sedis;D_3__Order II;D_4__Rhodothermaceae;D_5__uncultured	0	0	0	0	0	0	0	0	0	0	0	0	1.84E-05	0	0	0	0	9.35E-06	0	0	0	0	0	0	0	0	0	0	0	0	0	0	0	0	0	0	0	0	0	0	0	0	0	0	0	0	0	0	0
D_0__Bacteria;D_1__Bacteroidetes;D_2__Bacteroidetes VC2.1 Bac22;D_3__uncultured bacterium;D_4__uncultured bacterium;D_5__uncultured bacterium	0	0	0	0	0	0	0	0	0	0	0	0	0	0	0	0	0	0	0	0	0	0	0	0	0	0	0	0	0	0	0	0	0	0	0	0	0	0	0	0	0	0	0	0	0	0	0	0	0
D_0__Bacteria;D_1__Bacteroidetes;D_2__Bacteroidetes vadinHA17;Ambiguous_taxa;Ambiguous_taxa;Ambiguous_taxa	0.003002078	0.001841122	0.002159734	0.002020661	0.001603232	0.001517288	0.001199533	0.001362291	0.001375845	0.001367162	0.002533998	0.001939944	0.002858038	0.001241167	0.001677896	0.002634158	0.00135487	0.0018603	0.000978713	0.000983969	0.001171552	0.001065897	0.000995768	0.000974886	0.001187153	0.001220056	0.001728703	0.00144806	0.001481244	0.001590528	0.001363203	0.001218027	0.001371993	0.001364449	0.001454822	0.001255992	0.001879512	0.002185937	0.002606386	0.003138101	0.004247229	0.002425148	0.005131372	0.005344558	0.004840338	0.009701266	0.014088062	0.017288354	0.056816863
D_0__Bacteria;D_1__Bacteroidetes;D_2__Bacteroidetes vadinHA17;D_3__uncultured Bacteroidales bacterium;D_4__uncultured Bacteroidales bacterium;D_5__uncultured Bacteroidales bacterium	6.96E-05	6.95E-06	6.07E-05	1.14E-05	4.72E-05	1.43E-05	5.59E-05	7.05E-05	9.97E-06	3.72E-05	6.03E-05	1.03E-05	9.22E-05	1.33E-05	5.22E-05	5.10E-05	2.45E-05	3.74E-05	4.32E-05	1.02E-05	1.23E-05	2.22E-05	1.31E-05	0	4.64E-05	3.37E-05	1.37E-05	0	4.00E-05	5.89E-05	3.41E-05	4.55E-05	0	1.57E-05	4.48E-05	1.77E-05	2.49E-05	6.60E-05	2.51E-05	8.68E-05	5.39E-05	1.53E-05	0.000161734	0.000189188	6.96E-05	0.000390219	0.000300513	0.000445831	0.000497521
D_0__Bacteria;D_1__Bacteroidetes;D_2__Bacteroidetes vadinHA17;D_3__uncultured bacterium;D_4__uncultured bacterium;D_5__uncultured bacterium	0.000994065	0.000666972	0.000910731	0.000794642	0.000699449	0.000529619	0.000640165	0.000548048	0.000777651	0.000558025	0.001544532	0.000588175	0.000866631	0.000420395	0.000539013	0.001643796	0.000522359	0.000626332	0.000647678	0.000563733	0.00057961	0.000499639	0.000419271	0.000360284	0.000287514	0.000513265	0.000397876	0.000899322	0.000840706	0.000633266	0.001124642	0.001274944	0.000932955	0.000752799	0.000537165	0.000442251	0.00077172	0.00149812	0.001491153	0.002480712	0.005784322	0.004591004	0.003911017	0.002459443	0.001984887	0.00708897	0.007176257	0.010138538	0.015655318
D_0__Bacteria;D_1__Bacteroidetes;D_2__Bacteroidetes vadinHA17;Other;Other;Other	0.001550742	0.001035197	0.001188287	0.001157907	0.000880206	0.00088747	0.001000646	0.000986487	0.001066778	0.000790536	0.001013599	0.000887421	0.001207752	0.000653948	0.000799826	0.00124561	0.000628464	0.000869386	0.000575714	0.000717478	0.000850917	0.000566258	0.00047168	0.00049804	0.000565752	0.000757276	0.000768313	0.000655438	0.000960807	0.000618538	0.000920162	0.000546405	0.000932955	0.0005646	0.000514783	0.000636841	0.00124471	0.001403899	0.00160393	0.001128724	0.002319122	0.001265958	0.003499331	0.002364849	0.002193822	0.010514221	0.010481903	0.013919849	0.035440057
D_0__Bacteria;D_1__Bacteroidetes;D_2__Bacteroidia;D_3__Bacteroidales;D_4__Bacteroidales BS11 gut group;D_5__uncultured bacterium	0	0	0	0	0	0	0	0	0	0	0	0	0	0	0	0	8.16E-06	0	2.16E-05	0	0	0	0	0	0	0	0	0	0	0	0	0	0	0	0	0	0	0	0	0	0	0	0	0	0	0	0	0	0
D_0__Bacteria;D_1__Bacteroidetes;D_2__Bacteroidia;D_3__Bacteroidales;D_4__Bacteroidales S24-7 group;D_5__uncultured bacterium	0	0	0	0	0	0	0	0	0	0	0	0	0	0	0	0	0	9.35E-06	0	0	0	0	0	0	0	0	0	0	0	0	0	0	0	0	0	0	0	0	0	0	0	0	0	0	0	0	0	0	0
D_0__Bacteria;D_1__Bacteroidetes;D_2__Bacteroidia;D_3__Bacteroidales;D_4__Porphyromonadaceae;D_5__Macellibacteroides	0	0	0	0	0	0	0	7.83E-06	0	0	0	0	9.22E-06	0	0	0	0	0	0	0	0	0	0	0	0	0	0	0	0	0	0	0	0	0	0	0	0	0	0	0	1.35E-05	1.53E-05	0.000117625	0	0	3.25E-05	2.40E-05	6.60E-05	0.000116088
D_0__Bacteria;D_1__Bacteroidetes;D_2__Bacteroidia;D_3__Bacteroidales;D_4__Porphyromonadaceae;D_5__Microbacter	9.94E-05	9.03E-05	0.000416334	0.000238393	0.000141462	0.000128826	0.000795545	0.000688975	0.001166477	0.000623128	0.000687799	0.000196058	0.000331901	0.000687313	0.001078027	0.000275668	0.000971262	0.000280447	0.000590106	0.000676479	0.000739928	0.000821629	0.000510986	0.000572216	0.000983111	0.000757276	0.00101527	0.001036506	0.000693916	0.000839445	0.000454401	0.000648855	0.000823196	0.000643016	0.000335728	0.000796052	0.001867065	0.001799629	0.00160393	0.00017365	8.09E-05	0.000152525	0.000396983	0.000804049	0.000835742	0.000108394	0.000252431	0.000132098	0.00033168
D_0__Bacteria;D_1__Bacteroidetes;D_2__Bacteroidia;D_3__Bacteroidales;D_4__Porphyromonadaceae;D_5__Paludibacter	9.94E-06	0	0	2.27E-05	0	0	1.86E-05	7.83E-06	9.97E-06	9.30E-06	1.21E-05	0	0	0	1.74E-05	2.04E-05	0	9.35E-06	7.20E-06	4.10E-05	1.23E-05	1.11E-05	0	0	0	1.68E-05	2.74E-05	0	2.67E-05	1.47E-05	0	3.42E-05	0	1.57E-05	2.24E-05	0	2.49E-05	4.71E-05	5.01E-05	2.48E-05	2.70E-05	3.05E-05	7.35E-05	0.000283782	6.96E-05	0.000162591	0.000348595	0.00072654	0.000182424
D_0__Bacteria;D_1__Bacteroidetes;D_2__Bacteroidia;D_3__Bacteroidales;D_4__Porphyromonadaceae;D_5__Porphyromonas	0	0	0	0	1.57E-05	0	0	7.83E-06	0	0	0	0	0	0	0	0	0	0	0	0	0	0	0	0	0	0	0	0	0	0	0	0	0	0	0	0	0	0	0	0	0	0	0	0	0	0	0	0	0
D_0__Bacteria;D_1__Bacteroidetes;D_2__Bacteroidia;D_3__Bacteroidales;D_4__Porphyromonadaceae;D_5__Tannerella	0	0	0	0	0	0	0	0	0	0	0	0	0	0	0	0	0	0	0	0	0	0	0	0	9.27E-06	0	0	0	0	0	0	1.14E-05	0	0	0	0	0	0	0	0	2.70E-05	1.53E-05	0	0	0	2.17E-05	0	0	0
D_0__Bacteria;D_1__Bacteroidetes;D_2__Bacteroidia;D_3__Bacteroidales;D_4__Porphyromonadaceae;D_5__uncultured	9.94E-06	2.78E-05	1.73E-05	2.27E-05	3.93E-05	7.16E-06	1.86E-05	1.57E-05	2.99E-05	9.30E-06	3.62E-05	1.03E-05	0	1.33E-05	0	4.08E-05	0	1.87E-05	1.44E-05	2.05E-05	6.17E-05	2.22E-05	2.62E-05	0	0	0	4.12E-05	3.05E-05	0	0	1.14E-05	2.28E-05	5.49E-05	0	8.95E-05	0	0	1.88E-05	1.25E-05	8.68E-05	4.04E-05	6.10E-05	8.82E-05	4.73E-05	3.48E-05	0.000303503	0.000252431	0.000313733	0.000464353
D_0__Bacteria;D_1__Bacteroidetes;D_2__Bacteroidia;D_3__Bacteroidales;D_4__Prevotellaceae;D_5__Prevotella	0	0	0	0	0	0	0	0	0	0	0	0	0	0	0	0	0	0	0	0	0	0	0	0	0	0	0	0	0	0	0	0	0	0	2.24E-05	0	0	0	0	0	0	0	0	0	0	0	0	0	0
D_0__Bacteria;D_1__Bacteroidetes;D_2__Bacteroidia;D_3__Bacteroidales;D_4__Prevotellaceae;D_5__Prevotella 1	0	0	0	0	0	0	0	0	0	0	2.41E-05	0	0	0	0	0	0	0	0	0	0	0	0	0	0	0	0	0	0	0	0	0	0	0	0	0	0	0	0	0	0	0	0	0	0	0	0	0	0
D_0__Bacteria;D_1__Bacteroidetes;D_2__Bacteroidia;D_3__Bacteroidales;D_4__Prevotellaceae;D_5__Prevotella 2	0	0	0	0	0	0	0	0	0	0	0	0	0	0	0	0	0	0	0	0	0	0	0	0	0	0	0	0	0	0	0	2.28E-05	0	0	0	0	0	0	0	0	1.35E-05	0	0	0	0	0	0	1.65E-05	0
D_0__Bacteria;D_1__Bacteroidetes;D_2__Bacteroidia;D_3__Bacteroidales;D_4__Prevotellaceae;D_5__Prevotella 7	0	0	0	0	0	0	0	0	0	0	0	0	0	0	0	0	0	0	0	0	0	0	0	0	0	0	0	0	0	0	0	0	0	0	0	0	0	0	0	2.48E-05	0	0	0	0	0	0	0	0	0
D_0__Bacteria;D_1__Bacteroidetes;D_2__Bacteroidia;D_3__Bacteroidales;D_4__Prevotellaceae;D_5__Prevotellaceae UCG-001	0	0	0	0	0	0	0	0	0	0	0	0	0	0	0	0	0	0	0	0	0	0	0	0	0	0	0	0	0	0	0	0	0	0	0	0	0	0	0	0	0	3.05E-05	0	0	0	0	0	0	0
D_0__Bacteria;D_1__Bacteroidetes;D_2__Bacteroidia;D_3__Bacteroidales;D_4__Prolixibacteraceae;D_5__BSV13	3.98E-05	8.34E-05	6.07E-05	0.00011352	1.57E-05	5.01E-05	5.59E-05	0.000133097	0.000159518	9.30E-05	8.45E-05	6.19E-05	2.77E-05	8.01E-05	3.48E-05	0.000122519	8.16E-05	5.61E-05	0.000115143	7.17E-05	2.47E-05	0.000133237	3.93E-05	4.24E-05	0	1.68E-05	0.000109759	0.000121942	6.67E-05	8.84E-05	0.00010224	7.97E-05	0.000164639	9.41E-05	4.48E-05	0.0001769	0.000261389	0.000103644	0.000375921	0.000359703	0.000188766	0.000152525	0.000323468	0.000378376	0.000348226	0.000877992	0.001226094	0.001502617	0.00152573
D_0__Bacteria;D_1__Bacteroidetes;D_2__Bacteroidia;D_3__Bacteroidales;D_4__Prolixibacteraceae;D_5__Prolixibacter	9.94E-06	1.39E-05	1.73E-05	0	7.86E-06	7.16E-06	0	0	9.97E-06	9.30E-06	0	0	9.22E-06	1.33E-05	8.69E-06	0	8.16E-06	0	1.44E-05	1.02E-05	1.23E-05	1.11E-05	0	0	9.27E-06	0	1.37E-05	0	0	0	1.14E-05	1.14E-05	1.83E-05	0	2.24E-05	0	2.49E-05	1.88E-05	2.51E-05	1.24E-05	1.35E-05	6.10E-05	0	0	3.48E-05	0.000314343	0.000336575	0.000280709	0.00152573
D_0__Bacteria;D_1__Bacteroidetes;D_2__Bacteroidia;D_3__Bacteroidales;D_4__Rikenellaceae;D_5__Anaerocella	0	0	0	0	0	0	1.24E-05	0	9.97E-06	0	0	0	0	1.33E-05	0	0	0	0	0	0	0	0	0	2.12E-05	0	0	0	1.52E-05	0	0	0	0	0	0	0	0	0	0	0	0	0	0	0	4.73E-05	0	0	0	0	0
D_0__Bacteria;D_1__Bacteroidetes;D_2__Bacteroidia;D_3__Bacteroidales;D_4__Rikenellaceae;D_5__Blvii28 wastewater-sludge group	0	1.39E-05	8.67E-06	0	0	0	6.22E-06	0	0	0	0	0	0	1.33E-05	0	0	0	0	0	1.02E-05	0	0	0	0	0	8.41E-06	0	0	0	0	0	0	0	1.57E-05	0	0	0	9.42E-06	2.51E-05	1.24E-05	2.70E-05	4.58E-05	1.47E-05	0	3.48E-05	0	1.20E-05	0.00021466	4.98E-05
D_0__Bacteria;D_1__Bacteroidetes;D_2__Bacteroidia;D_3__Bacteroidales;D_4__Rikenellaceae;D_5__vadinBC27 wastewater-sludge group	0	0	0	0	0	0	0	0	0	0	0	0	0	0	0	0	0	0	0	0	0	0	0	0	0	0	0	0	0	0	0	0	0	0	0	0	0	0	0	0	0	0	0	0	0	0	1.20E-05	0	3.32E-05
D_0__Bacteria;D_1__Bacteroidetes;D_2__Bacteroidia;D_3__Bacteroidales;D_4__Rs-E47 termite group;D_5__uncultured bacterium	0	0	0	0	0	0	0	0	0	0	0	0	0	0	0	0	0	0	0	0	0	0	0	0	0	0	0	0	0	0	0	0	0	0	0	0	0	0	0	0	0	0	0	0	0	1.08E-05	0	0	0
D_0__Bacteria;D_1__Bacteroidetes;D_2__Bacteroidia;D_3__Bacteroidia Incertae Sedis;D_4__Draconibacteriaceae;D_5__uncultured	0	0	0	1.14E-05	7.86E-06	0	1.24E-05	0	9.97E-06	0	0	0	0	0	0	1.02E-05	0	0	2.16E-05	2.05E-05	0	0	0	0	0	8.41E-06	0	0	1.33E-05	1.47E-05	5.68E-05	2.28E-05	0	0	0	0	0	9.42E-06	2.51E-05	1.24E-05	2.70E-05	1.53E-05	0	4.73E-05	0	0.001040583	8.41E-05	0.000247684	0.000381433
D_0__Bacteria;D_1__Bacteroidetes;D_2__Cytophagia;D_3__Cytophagales;D_4__Cyclobacteriaceae;D_5__uncultured	0	0	0	0	0	0	0	0	0	0	0	0	0	0	0	0	0	0	0	0	0	0	0	0	0	0	0	0	0	0	0	0	0	0	0	0	0	0	0	0	0	3.05E-05	0	0	0	0	0	0	0
D_0__Bacteria;D_1__Bacteroidetes;D_2__Cytophagia;D_3__Cytophagales;D_4__Cytophagaceae;Ambiguous_taxa	0	0	0	0	0	0	0	0	0	0	0	0	0	0	0	0	0	1.87E-05	0	0	0	0	0	0	0	0	0	0	0	0	0	0	0	0	0	0	0	1.88E-05	1.25E-05	0	1.35E-05	0.000442323	0	4.73E-05	0	0	1.20E-05	0	0
D_0__Bacteria;D_1__Bacteroidetes;D_2__Cytophagia;D_3__Cytophagales;D_4__Cytophagaceae;D_5__Adhaeribacter	0	6.95E-06	0	0	0	7.16E-06	0	0	0	0	1.21E-05	0	0	0	0	0	8.16E-06	9.35E-06	0	1.02E-05	0	0	0	0	0	0	1.37E-05	0	1.33E-05	1.47E-05	0	0	1.83E-05	0	4.48E-05	1.77E-05	0	1.88E-05	1.25E-05	2.48E-05	6.74E-05	0.0012202	0	9.46E-05	0	3.25E-05	1.20E-05	4.95E-05	0
D_0__Bacteria;D_1__Bacteroidetes;D_2__Cytophagia;D_3__Cytophagales;D_4__Cytophagaceae;D_5__Chryseolinea	0	0	0	0	7.86E-06	0	0	0	0	0	0	0	0	0	0	0	0	0	7.20E-06	0	1.23E-05	0	0	0	0	0	0	0	0	0	0	0	0	0	0	0	0	0	0	0	0	0	0	0	0	0	0	0	0
D_0__Bacteria;D_1__Bacteroidetes;D_2__Cytophagia;D_3__Cytophagales;D_4__Cytophagaceae;D_5__Cytophaga	0	0	0	0	0	7.16E-06	6.22E-06	0	0	0	0	0	0	0	0	0	0	1.87E-05	7.20E-06	1.02E-05	0	0	0	0	0	0	0	0	0	1.47E-05	0	0	0	0	0	0	0	3.77E-05	3.76E-05	1.24E-05	0	0.001357473	2.94E-05	4.73E-05	6.96E-05	1.08E-05	0	3.30E-05	0
D_0__Bacteria;D_1__Bacteroidetes;D_2__Cytophagia;D_3__Cytophagales;D_4__Cytophagaceae;D_5__Dyadobacter	0	0	0	0	0	0	1.24E-05	0	0	0	0	0	0	6.67E-06	0	0	8.16E-06	0	7.20E-06	0	0	0	0	0	0	0	0	0	0	2.95E-05	0	0	1.83E-05	0	2.24E-05	0	0	0	0	3.72E-05	1.35E-05	6.10E-05	0	0	3.48E-05	0	0	0	0
D_0__Bacteria;D_1__Bacteroidetes;D_2__Cytophagia;D_3__Cytophagales;D_4__Cytophagaceae;D_5__Emticicia	0	0	0	0	0	0	0	0	0	0	0	0	0	0	0	0	0	0	0	0	0	0	0	0	0	0	0	0	0	0	0	0	0	0	0	0	0	0	0	0	0	0	0	0	0	0	0	0	0
D_0__Bacteria;D_1__Bacteroidetes;D_2__Cytophagia;D_3__Cytophagales;D_4__Cytophagaceae;D_5__Hymenobacter	9.94E-06	0	8.67E-06	0	0	5.73E-05	0	0	0	9.30E-06	0	0	0	6.67E-06	8.69E-06	3.06E-05	0	9.35E-06	0	0	0	0	0	1.06E-05	0	0	0	0	0	7.36E-05	1.14E-05	0	1.83E-05	0	0	0	1.24E-05	3.77E-05	3.76E-05	1.24E-05	6.74E-05	0.002745451	2.94E-05	4.73E-05	6.96E-05	2.17E-05	7.21E-05	9.91E-05	0
D_0__Bacteria;D_1__Bacteroidetes;D_2__Cytophagia;D_3__Cytophagales;D_4__Cytophagaceae;D_5__Larkinella	0	0	0	0	0	0	6.22E-06	0	0	0	0	0	0	0	0	0	0	0	0	0	0	0	0	0	0	0	0	0	0	0	0	0	0	0	0	0	0	0	0	0	0	0	0	0	0	0	0	0	0
D_0__Bacteria;D_1__Bacteroidetes;D_2__Cytophagia;D_3__Cytophagales;D_4__Cytophagaceae;D_5__Nibribacter	0	0	0	0	0	0	0	0	0	0	0	0	0	0	0	0	0	0	0	0	0	0	0	0	0	0	0	0	0	0	0	0	0	0	2.24E-05	0	0	9.42E-06	0	1.24E-05	1.35E-05	0.00018303	0	0	0	1.08E-05	0	0	0
D_0__Bacteria;D_1__Bacteroidetes;D_2__Cytophagia;D_3__Cytophagales;D_4__Cytophagaceae;D_5__Ohtaekwangia	0	0	0	0	7.86E-06	0	0	0	0	0	0	0	0	0	0	0	0	0	0	0	0	0	0	0	0	0	0	0	0	0	0	0	0	0	0	0	0	0	0	0	0	0	0	0	0	0	0	0	0
D_0__Bacteria;D_1__Bacteroidetes;D_2__Cytophagia;D_3__Cytophagales;D_4__Cytophagaceae;D_5__Spirosoma	0	0	0	2.27E-05	0	7.16E-06	0	0	0	9.30E-06	0	0	0	0	0	0	0	9.35E-06	0	0	0	0	0	0	0	0	0	0	0	1.47E-05	0	0	0	0	0	0	0	0	0	0	0	3.05E-05	1.47E-05	0	0	0	0	0	0
D_0__Bacteria;D_1__Bacteroidetes;D_2__Cytophagia;D_3__Cytophagales;D_4__Cytophagaceae;D_5__Sporocytophaga	0	0	0	0	0	0	0	0	0	0	0	0	0	6.67E-06	0	0	8.16E-06	9.35E-06	0	0	1.23E-05	0	0	0	0	0	0	0	0	0	0	0	0	0	0	0	0	0	1.25E-05	0	0	0	0	0	0	0	0	3.30E-05	0
D_0__Bacteria;D_1__Bacteroidetes;D_2__Cytophagia;D_3__Cytophagales;D_4__Cytophagaceae;D_5__uncultured	9.94E-06	0.000159795	0.000104084	0.00011352	8.64E-05	6.44E-05	8.70E-05	0.000148756	6.98E-05	7.44E-05	0.0001448	0.000247652	2.77E-05	0.000140132	5.22E-05	7.15E-05	5.71E-05	2.80E-05	8.64E-05	9.22E-05	7.40E-05	0.000111031	6.55E-05	5.30E-05	9.27E-06	0.000235597	4.12E-05	9.15E-05	8.01E-05	7.36E-05	0.00014768	0.000102451	0.000219519	0.000109783	0.000201437	0.00019459	2.49E-05	0.000188443	5.01E-05	0.000148843	9.44E-05	0.000152525	7.35E-05	0.000331079	0.000557161	0.000108394	0.000132226	9.91E-05	3.32E-05
D_0__Bacteria;D_1__Bacteroidetes;D_2__Cytophagia;D_3__Cytophagales;D_4__Flammeovirgaceae;D_5__Candidatus Amoebophilus	0	0	0	1.14E-05	0	0	0	0	0	0	0	0	0	0	0	0	0	0	7.20E-06	0	0	0	0	1.06E-05	0	0	0	0	0	0	0	0	0	0	0	0	0	0	0	0	0	0	0	0	0	0	0	0	0
D_0__Bacteria;D_1__Bacteroidetes;D_2__Flavobacteriia;D_3__Flavobacteriales;D_4__Cryomorphaceae;D_5__Fluviicola	0	0	0	0	0	0	0	0	0	0	0	0	0	0	0	0	0	0	0	0	0	0	0	0	0	0	0	0	0	0	0	0	0	0	0	0	0	0	0	0	0	0	2.94E-05	0	0	0	1.20E-05	0	0
D_0__Bacteria;D_1__Bacteroidetes;D_2__Flavobacteriia;D_3__Flavobacteriales;D_4__Flavobacteriaceae;D_5__Capnocytophaga	0	0	0	0	0	0	0	0	0	0	0	0	0	0	0	0	0	0	0	0	0	0	0	0	0	0	0	0	0	0	0	1.14E-05	0	0	0	0	0	0	0	0	0	0	0	0	0	0	0	0	0
D_0__Bacteria;D_1__Bacteroidetes;D_2__Flavobacteriia;D_3__Flavobacteriales;D_4__Flavobacteriaceae;D_5__Chryseobacterium	1.99E-05	6.95E-06	0	0	7.86E-06	7.16E-06	3.11E-05	7.83E-06	9.97E-06	0	4.83E-05	0	0	0	0	1.02E-05	0	3.74E-05	0	0	0	0	0	0	9.27E-06	0	0	1.52E-05	2.67E-05	1.47E-05	0	1.14E-05	1.83E-05	1.57E-05	0	0	2.49E-05	1.88E-05	1.25E-05	4.96E-05	0.00074158	0.0012202	5.88E-05	0.000141891	6.96E-05	7.59E-05	9.62E-05	8.26E-05	0.000116088
D_0__Bacteria;D_1__Bacteroidetes;D_2__Flavobacteriia;D_3__Flavobacteriales;D_4__Flavobacteriaceae;D_5__Cloacibacterium	9.94E-06	0	0	0	0	0	0	0	0	0	0	0	9.22E-06	0	0	0	8.16E-06	0	0	0	0	1.11E-05	0	0	0	0	0	0	0	0	0	0	0	3.14E-05	0	0	0	9.42E-06	0	6.20E-05	2.70E-05	4.58E-05	1.47E-05	4.73E-05	0	0.000379379	1.20E-05	3.30E-05	0
D_0__Bacteria;D_1__Bacteroidetes;D_2__Flavobacteriia;D_3__Flavobacteriales;D_4__Flavobacteriaceae;D_5__Elizabethkingia	0	0	0	0	0	0	0	0	0	0	0	0	0	0	0	0	0	0	0	0	0	1.11E-05	0	0	0	0	0	0	0	0	0	0	0	0	0	0	0	0	0	0	0	0	0	0	0	0	0	0	0
D_0__Bacteria;D_1__Bacteroidetes;D_2__Flavobacteriia;D_3__Flavobacteriales;D_4__Flavobacteriaceae;D_5__Empedobacter	0	0	0	0	0	0	0	0	0	0	0	0	0	0	0	0	0	0	0	0	0	0	0	0	0	0	0	0	0	0	0	0	0	0	0	0	0	0	0	0	0	0	0	0	0	0	0	0	0
D_0__Bacteria;D_1__Bacteroidetes;D_2__Flavobacteriia;D_3__Flavobacteriales;D_4__Flavobacteriaceae;D_5__Epilithonimonas	0	0	0	0	0	7.16E-06	0	0	9.97E-06	0	0	0	0	0	0	0	0	0	0	0	0	0	0	0	0	0	0	0	0	0	0	0	0	0	0	0	0	0	0	0	0	0	0	0	0	0	0	0	0
D_0__Bacteria;D_1__Bacteroidetes;D_2__Flavobacteriia;D_3__Flavobacteriales;D_4__Flavobacteriaceae;D_5__Flavobacterium	9.94E-06	4.17E-05	8.67E-06	3.41E-05	3.14E-05	2.15E-05	3.11E-05	2.35E-05	9.97E-06	4.65E-05	4.83E-05	6.19E-05	0	5.34E-05	5.22E-05	4.08E-05	1.63E-05	5.61E-05	2.88E-05	6.15E-05	2.47E-05	1.11E-05	3.93E-05	2.12E-05	1.85E-05	3.37E-05	1.37E-05	0.000106699	5.34E-05	5.89E-05	4.54E-05	6.83E-05	0	7.84E-05	0.000201437	3.54E-05	3.73E-05	8.48E-05	6.27E-05	0.000111632	0.000593264	0.002775956	0.000117625	0.000283782	0.000313403	9.76E-05	0.000192328	0.000181635	0.000298512
D_0__Bacteria;D_1__Bacteroidetes;D_2__Flavobacteriia;D_3__Flavobacteriales;D_4__Flavobacteriaceae;D_5__Lutibacter	0	0	0	0	0	0	0	0	0	0	0	0	0	0	0	0	0	0	0	0	0	0	0	0	0	0	0	0	0	0	0	0	0	0	0	0	0	0	0	0	0	0	0	0	0	0	0	0	0
D_0__Bacteria;D_1__Bacteroidetes;D_2__Flavobacteriia;D_3__Flavobacteriales;D_4__Flavobacteriaceae;D_5__Myroides	0	0	0	0	0	0	0	0	0	0	0	0	0	0	0	0	0	0	0	1.02E-05	0	0	0	0	0	0	0	0	0	0	1.14E-05	0	0	0	0	0	0	1.88E-05	1.25E-05	1.24E-05	1.35E-05	0	1.47E-05	4.73E-05	0	0.000281824	0.00021637	9.91E-05	0
D_0__Bacteria;D_1__Bacteroidetes;D_2__Flavobacteriia;D_3__Flavobacteriales;D_4__NS9 marine group;Ambiguous_taxa	0	0	0	0	0	0	0	0	0	0	0	0	0	0	0	0	0	0	0	0	0	0	0	0	0	0	0	0	0	0	0	0	0	0	0	0	0	0	0	0	0	0	0	0	0	0	0	0	0
D_0__Bacteria;D_1__Bacteroidetes;D_2__Flavobacteriia;D_3__Flavobacteriales;D_4__NS9 marine group;D_5__uncultured bacterium	0	0	0	0	0	0	0	0	0	0	0	0	0	0	0	0	0	0	0	0	0	0	0	0	0	0	0	0	0	0	0	0	0	0	0	0	0	0	0	0	0	0	0	0	0	0	0	0	0
D_0__Bacteria;D_1__Bacteroidetes;D_2__SB-5;D_3__uncultured bacterium;D_4__uncultured bacterium;D_5__uncultured bacterium	0.000129229	0.000111162	0.000104084	6.81E-05	5.50E-05	2.86E-05	9.32E-05	4.70E-05	1.99E-05	2.79E-05	7.24E-05	1.03E-05	4.61E-05	2.00E-05	7.82E-05	0.000122519	4.08E-05	4.67E-05	2.88E-05	7.17E-05	4.93E-05	1.11E-05	1.31E-05	1.06E-05	0	5.05E-05	2.74E-05	3.05E-05	2.67E-05	4.42E-05	2.27E-05	2.28E-05	7.32E-05	6.27E-05	2.24E-05	1.77E-05	4.98E-05	6.60E-05	0.000100246	0.000111632	0.000350565	0.00012202	0.000161734	0.000189188	6.96E-05	0.002135362	0.001117909	0.001387031	0.001028209
D_0__Bacteria;D_1__Bacteroidetes;D_2__SB-5;D_3__uncultured organism;D_4__uncultured organism;D_5__uncultured organism	8.95E-05	2.78E-05	3.47E-05	2.27E-05	3.93E-05	1.43E-05	1.86E-05	1.57E-05	1.99E-05	1.86E-05	3.62E-05	2.06E-05	4.61E-05	2.67E-05	8.69E-06	3.06E-05	2.45E-05	9.35E-06	0	0	6.17E-05	3.33E-05	3.93E-05	1.06E-05	6.49E-05	8.41E-06	2.74E-05	1.52E-05	2.67E-05	1.47E-05	3.41E-05	2.28E-05	7.32E-05	3.14E-05	0	1.77E-05	2.49E-05	1.88E-05	1.25E-05	3.72E-05	4.04E-05	3.05E-05	1.47E-05	4.73E-05	0.00013929	1.08E-05	0.000408698	0.000627467	0.003316805
D_0__Bacteria;D_1__Bacteroidetes;D_2__SB-5;Other;Other;Other	0	6.95E-06	2.60E-05	1.14E-05	0	7.16E-06	1.24E-05	0	1.99E-05	1.86E-05	1.21E-05	1.03E-05	0	0	1.74E-05	2.04E-05	8.16E-06	0	2.16E-05	0	2.47E-05	0	0	0	0	0	0	3.05E-05	1.33E-05	0	2.27E-05	0	0	1.57E-05	0	0	0	0	0	1.24E-05	0	0	2.94E-05	0	0	0	2.40E-05	0.000115586	6.63E-05
D_0__Bacteria;D_1__Bacteroidetes;D_2__Sphingobacteriia;D_3__Sphingobacteriales;D_4__AKYH767;Ambiguous_taxa	0	0	0	0	0	0	0	0	0	0	0	0	0	0	0	0	0	0	0	0	0	1.11E-05	0	0	0	0	0	0	0	0	0	0	0	0	0	0	0	0	0	0	0	0	0	0	0	0	0	0	0
D_0__Bacteria;D_1__Bacteroidetes;D_2__Sphingobacteriia;D_3__Sphingobacteriales;D_4__AKYH767;D_5__uncultured bacterium	0	2.08E-05	0	0	0	0	6.22E-06	0	0	0	0	1.03E-05	0	0	0	1.02E-05	0	0	0	0	0	1.11E-05	1.31E-05	0	0	8.41E-06	0	0	0	0	1.14E-05	0	0	0	0	0	0	0	0	0	0	1.53E-05	0	4.73E-05	3.48E-05	2.17E-05	0	0	0
D_0__Bacteria;D_1__Bacteroidetes;D_2__Sphingobacteriia;D_3__Sphingobacteriales;D_4__AKYH767;Other	9.94E-06	0	0	0	0	0	0	0	9.97E-06	1.86E-05	0	1.03E-05	0	0	0	0	0	0	1.44E-05	0	0	1.11E-05	0	0	0	8.41E-06	0	0	0	0	1.14E-05	0	0	1.57E-05	0	0	0	0	0	0	0	0	0	0	0	1.08E-05	0	0	0
D_0__Bacteria;D_1__Bacteroidetes;D_2__Sphingobacteriia;D_3__Sphingobacteriales;D_4__B01R012;D_5__uncultured bacterium	9.94E-06	0	0	0	0	7.16E-06	0	0	9.97E-06	0	0	0	0	0	0	0	8.16E-06	0	0	0	0	0	0	0	0	0	0	0	0	0	0	0	0	1.57E-05	0	0	1.24E-05	0	0	1.24E-05	0	0	0	0	0	1.08E-05	6.01E-05	1.65E-05	3.32E-05
D_0__Bacteria;D_1__Bacteroidetes;D_2__Sphingobacteriia;D_3__Sphingobacteriales;D_4__CWT CU03-E12;D_5__uncultured Bacteroidetes bacterium	0	0	0	1.14E-05	0	0	0	0	0	0	1.21E-05	0	0	6.67E-06	0	0	0	0	0	0	0	0	0	0	9.27E-06	0	0	0	0	0	0	0	0	0	0	0	0	0	0	0	0	0	0	0	0	0	0	0	0
D_0__Bacteria;D_1__Bacteroidetes;D_2__Sphingobacteriia;D_3__Sphingobacteriales;D_4__CWT CU03-E12;Other	0.00015905	0.00040991	0.000633175	0.002486094	0.002821373	0.001846511	0.001224393	0.000461926	0.000568284	0.00087424	0.001279066	0.000650088	0.001170874	0.001641543	0.002269072	0.000612595	0.00100391	0.000710466	0.00048216	0.000994219	0.001393531	0.001421196	0.001401937	0.002585567	0.001085132	0.000723619	0.001344547	0.000320098	0.000413681	0.000117817	0.000352161	6.83E-05	0.000128053	9.41E-05	0.000156673	0.00010614	0.000136918	6.60E-05	0.000137838	0.000198457	9.44E-05	0.000106768	0.000264655	0.000141891	0.000417871	0.000834634	9.62E-05	0.00014861	9.95E-05
D_0__Bacteria;D_1__Bacteroidetes;D_2__Sphingobacteriia;D_3__Sphingobacteriales;D_4__Chitinophagaceae;Ambiguous_taxa	0	0	0	0	0	0	0	0	0	0	0	0	0	0	0	0	0	0	0	0	0	0	0	1.06E-05	0	0	0	0	0	0	0	0	0	0	0	0	0	0	0	0	0	0	0	0	0	0	0	0	0
D_0__Bacteria;D_1__Bacteroidetes;D_2__Sphingobacteriia;D_3__Sphingobacteriales;D_4__Chitinophagaceae;D_5__Chitinophaga	0	6.95E-06	0	0	0	0	0	0	9.97E-06	0	0	0	0	0	0	2.04E-05	8.16E-06	0	0	1.02E-05	1.23E-05	0	0	2.12E-05	0	0	0	1.52E-05	0	1.47E-05	1.14E-05	1.14E-05	1.83E-05	3.14E-05	0	1.77E-05	0	0	2.51E-05	0	0	0	2.94E-05	9.46E-05	6.96E-05	1.08E-05	0	4.95E-05	0
D_0__Bacteria;D_1__Bacteroidetes;D_2__Sphingobacteriia;D_3__Sphingobacteriales;D_4__Chitinophagaceae;D_5__Cnuella	0	0	0	0	0	0	0	0	0	0	0	0	0	0	0	0	0	0	0	0	0	0	0	0	0	0	0	0	0	0	0	0	0	0	0	0	0	0	0	1.24E-05	0	0	0	0	0	0	0	0	0
D_0__Bacteria;D_1__Bacteroidetes;D_2__Sphingobacteriia;D_3__Sphingobacteriales;D_4__Chitinophagaceae;D_5__Dinghuibacter	0	0	0	0	0	0	0	0	0	0	0	0	0	0	0	0	0	0	0	0	0	0	0	0	0	0	0	0	0	0	0	0	0	0	0	0	0	0	0	0	1.35E-05	0	0	0	0	0	0	0	0
D_0__Bacteria;D_1__Bacteroidetes;D_2__Sphingobacteriia;D_3__Sphingobacteriales;D_4__Chitinophagaceae;D_5__Ferruginibacter	0	1.39E-05	8.67E-06	3.41E-05	1.57E-05	1.43E-05	2.49E-05	0	0	1.86E-05	1.21E-05	1.03E-05	0	1.33E-05	0	3.06E-05	0	2.80E-05	7.20E-06	0	3.70E-05	3.33E-05	2.62E-05	2.12E-05	0	1.68E-05	0	3.05E-05	2.67E-05	2.95E-05	0	0	3.66E-05	7.84E-05	4.48E-05	1.77E-05	1.24E-05	0	1.25E-05	4.96E-05	2.70E-05	0.000655858	1.47E-05	0.000141891	3.48E-05	2.17E-05	8.41E-05	4.95E-05	0
D_0__Bacteria;D_1__Bacteroidetes;D_2__Sphingobacteriia;D_3__Sphingobacteriales;D_4__Chitinophagaceae;D_5__Filimonas	0	0	0	0	0	0	0	0	0	0	0	0	0	0	0	0	0	0	0	0	0	0	0	0	0	0	0	0	0	0	0	0	0	0	0	0	0	0	0	0	0	0	0	0	0	0	0	0	0
D_0__Bacteria;D_1__Bacteroidetes;D_2__Sphingobacteriia;D_3__Sphingobacteriales;D_4__Chitinophagaceae;D_5__Flavisolibacter	9.94E-06	2.08E-05	0	0	0	0	0	0	0	9.30E-06	1.21E-05	0	0	0	0	0	1.63E-05	0	0	1.02E-05	1.23E-05	1.11E-05	1.31E-05	2.12E-05	0	1.68E-05	1.37E-05	0	0	0	1.14E-05	1.14E-05	1.83E-05	0	0	3.54E-05	0	0	0	0	2.70E-05	0	0	0	0	1.08E-05	0	0	0
D_0__Bacteria;D_1__Bacteroidetes;D_2__Sphingobacteriia;D_3__Sphingobacteriales;D_4__Chitinophagaceae;D_5__Flavitalea	0	0	0	0	0	0	0	0	0	0	0	0	0	0	0	0	0	0	0	0	0	0	0	0	0	0	0	0	0	0	0	0	0	0	0	0	0	0	0	0	0	0	0	0	0	0	0	0	0
D_0__Bacteria;D_1__Bacteroidetes;D_2__Sphingobacteriia;D_3__Sphingobacteriales;D_4__Chitinophagaceae;D_5__Heliimonas	0	0	0	0	0	0	0	0	0	0	0	0	0	0	0	0	0	0	0	0	0	0	0	0	0	0	0	0	0	0	0	0	0	0	0	1.77E-05	0	0	0	0	0	0	0	0	0	0	0	0	0
D_0__Bacteria;D_1__Bacteroidetes;D_2__Sphingobacteriia;D_3__Sphingobacteriales;D_4__Chitinophagaceae;D_5__Hydrotalea	0	0	0	0	0	0	0	0	9.97E-06	0	1.21E-05	0	0	6.67E-06	0	3.06E-05	0	0	0	0	1.23E-05	0	0	0	9.27E-06	8.41E-06	0	0	0	0	1.14E-05	0	0	0	0	0	1.24E-05	9.42E-06	2.51E-05	2.48E-05	0	0	0	0	0	0	0	3.30E-05	4.98E-05
D_0__Bacteria;D_1__Bacteroidetes;D_2__Sphingobacteriia;D_3__Sphingobacteriales;D_4__Chitinophagaceae;D_5__Niastella	0	0	0	1.14E-05	0	0	0	0	0	0	0	0	0	0	0	0	0	0	0	0	0	0	0	0	0	0	0	0	1.33E-05	0	0	0	0	0	0	0	0	0	0	0	0	0	0	0	0	0	1.20E-05	0	0
D_0__Bacteria;D_1__Bacteroidetes;D_2__Sphingobacteriia;D_3__Sphingobacteriales;D_4__Chitinophagaceae;D_5__Parafilimonas	0	3.47E-05	2.60E-05	4.54E-05	0	2.86E-05	6.22E-05	2.35E-05	2.99E-05	0	1.21E-05	1.03E-05	0	6.01E-05	0	2.04E-05	0	2.80E-05	3.60E-05	0	2.47E-05	1.11E-05	2.62E-05	0	0	7.57E-05	1.37E-05	3.05E-05	2.67E-05	4.42E-05	3.41E-05	3.42E-05	5.49E-05	0	0	1.77E-05	0	2.83E-05	0	1.24E-05	1.35E-05	3.05E-05	2.94E-05	0.000141891	0.000104468	2.17E-05	8.41E-05	1.65E-05	0
D_0__Bacteria;D_1__Bacteroidetes;D_2__Sphingobacteriia;D_3__Sphingobacteriales;D_4__Chitinophagaceae;D_5__Sediminibacterium	0	6.95E-06	1.73E-05	0	0	0	0	0	9.97E-06	0	0	0	9.22E-06	0	0	1.02E-05	0	0	2.16E-05	0	0	0	0	0	0	0	0	4.57E-05	1.33E-05	1.47E-05	0	5.69E-05	0	1.57E-05	2.24E-05	0	0	9.42E-06	0	3.72E-05	1.35E-05	0	1.47E-05	0	0	2.17E-05	0.000144246	0.00021466	1.66E-05
D_0__Bacteria;D_1__Bacteroidetes;D_2__Sphingobacteriia;D_3__Sphingobacteriales;D_4__Chitinophagaceae;D_5__Segetibacter	0	0	0	0	0	0	0	0	0	0	0	0	0	0	0	0	0	0	0	0	0	0	0	0	0	0	0	0	0	0	0	0	0	0	0	0	0	0	0	0	0	4.58E-05	0	0	0	0	0	0	0
D_0__Bacteria;D_1__Bacteroidetes;D_2__Sphingobacteriia;D_3__Sphingobacteriales;D_4__Chitinophagaceae;D_5__Taibaiella	0	0	0	0	0	7.16E-06	6.22E-06	0	0	0	0	0	0	0	0	0	0	0	0	0	0	0	1.31E-05	0	0	0	0	0	1.33E-05	0	0	0	0	0	0	0	0	0	0	1.24E-05	0	0	0	0	3.48E-05	0	0	3.30E-05	0
D_0__Bacteria;D_1__Bacteroidetes;D_2__Sphingobacteriia;D_3__Sphingobacteriales;D_4__Chitinophagaceae;D_5__Terrimonas	0	0	0	0	7.86E-06	7.16E-06	6.22E-06	0	9.97E-06	0	0	0	0	0	8.69E-06	0	8.16E-06	9.35E-06	0	0	1.23E-05	0	0	0	0	8.41E-06	0	0	0	0	0	0	0	0	2.24E-05	0	0	1.88E-05	1.25E-05	1.24E-05	0	0.000381313	0	4.73E-05	3.48E-05	1.08E-05	0	1.65E-05	1.66E-05
D_0__Bacteria;D_1__Bacteroidetes;D_2__Sphingobacteriia;D_3__Sphingobacteriales;D_4__Chitinophagaceae;D_5__uncultured	0.000168991	0.000778134	0.000485723	0.000556249	0.000377231	0.000343537	0.000366696	0.000391463	0.000538374	0.000409219	0.000362	0.000681044	7.38E-05	0.000527162	0.000312975	0.000367557	0.000359122	0.000243054	0.000438982	0.000471485	0.00057961	0.000521845	0.000589599	0.000360284	3.71E-05	0.000698377	0.000397876	0.000594467	0.000493748	0.000530176	0.000670241	0.000489487	0.000695143	0.00070575	0.00071622	0.000742981	9.96E-05	0.000725505	0.000476167	0.000607775	0.00062023	0.000472828	0.000602826	0.00203377	0.001636661	0.00055281	0.001165992	0.000957712	0.000480937
D_0__Bacteria;D_1__Bacteroidetes;D_2__Sphingobacteriia;D_3__Sphingobacteriales;D_4__Chitinophagaceae;Other	0	1.39E-05	0	1.14E-05	2.36E-05	7.16E-06	0	7.83E-06	9.97E-06	9.30E-06	1.21E-05	1.03E-05	0	6.67E-06	0	0	8.16E-06	1.87E-05	1.44E-05	2.05E-05	0	4.44E-05	1.31E-05	1.06E-05	9.27E-06	1.68E-05	0	1.52E-05	2.67E-05	0	0	0	1.83E-05	0	0	1.77E-05	1.24E-05	9.42E-06	0	0	0	3.05E-05	2.94E-05	9.46E-05	3.48E-05	1.08E-05	6.01E-05	1.65E-05	0
D_0__Bacteria;D_1__Bacteroidetes;D_2__Sphingobacteriia;D_3__Sphingobacteriales;D_4__FFCH9454;D_5__uncultured bacterium	0	1.39E-05	0	0	0	0	6.22E-06	0	0	0	0	1.03E-05	0	0	0	0	0	0	0	0	1.23E-05	0	0	0	0	0	0	0	0	0	0	1.14E-05	0	0	0	0	0	0	0	0	0	0	0	0	0	0	0	0	0
D_0__Bacteria;D_1__Bacteroidetes;D_2__Sphingobacteriia;D_3__Sphingobacteriales;D_4__KD1-131;D_5__uncultured bacterium	0	0	0	0	0	0	0	0	0	0	0	0	0	0	0	0	0	0	0	0	0	0	0	0	0	0	0	0	0	0	0	0	0	0	0	0	0	9.42E-06	0	0	0	0	0	0	0	1.08E-05	0	1.65E-05	0.000132672
D_0__Bacteria;D_1__Bacteroidetes;D_2__Sphingobacteriia;D_3__Sphingobacteriales;D_4__KD1-131;Other	0	0	0	0	0	0	0	0	0	0	0	0	0	0	0	0	0	0	0	0	1.23E-05	0	0	0	0	0	0	0	0	0	0	0	0	1.57E-05	0	0	0	9.42E-06	0	0	0	0	0	0	3.48E-05	0	2.40E-05	0	8.29E-05
D_0__Bacteria;D_1__Bacteroidetes;D_2__Sphingobacteriia;D_3__Sphingobacteriales;D_4__KD3-93;Ambiguous_taxa	0	0	0	0	0	0	0	0	0	0	0	0	0	0	0	0	0	0	0	0	0	0	0	0	0	0	0	1.52E-05	0	0	0	0	0	0	0	0	0	0	0	0	0	0	0	0	0	0	0	0	0
D_0__Bacteria;D_1__Bacteroidetes;D_2__Sphingobacteriia;D_3__Sphingobacteriales;D_4__KD3-93;D_5__uncultured bacterium	0	1.39E-05	8.67E-06	2.27E-05	0	0	0	0	0	9.30E-06	0	0	0	0	0	1.02E-05	0	0	0	1.02E-05	0	0	0	0	9.27E-06	0	0	0	0	0	0	6.83E-05	0	1.57E-05	2.24E-05	1.77E-05	0	9.42E-06	0	0	0	0	0	4.73E-05	0	0	1.20E-05	3.30E-05	1.66E-05
D_0__Bacteria;D_1__Bacteroidetes;D_2__Sphingobacteriia;D_3__Sphingobacteriales;D_4__KD3-93;Other	0	0	0	0	0	7.16E-06	0	0	0	0	0	0	0	0	0	0	0	0	0	0	0	0	1.31E-05	0	0	0	0	1.52E-05	0	0	1.14E-05	0	1.83E-05	0	0	0	0	0	0	1.24E-05	0	0	0	0	0	1.08E-05	1.20E-05	0	0
D_0__Bacteria;D_1__Bacteroidetes;D_2__Sphingobacteriia;D_3__Sphingobacteriales;D_4__Lentimicrobiaceae;Ambiguous_taxa	0	0	0	0	0	0	0	7.83E-06	0	0	0	0	0	0	0	0	0	0	0	0	0	0	0	0	0	0	0	0	0	0	0	0	0	0	0	0	0	0	0	0	0	0	2.94E-05	0	0	0	1.20E-05	6.60E-05	3.32E-05
D_0__Bacteria;D_1__Bacteroidetes;D_2__Sphingobacteriia;D_3__Sphingobacteriales;D_4__Lentimicrobiaceae;D_5__uncultured Bacteroidetes bacterium	0	0	0	1.14E-05	0	0	6.22E-06	0	0	0	0	0	0	0	0	0	0	0	0	0	0	0	1.31E-05	0	9.27E-06	8.41E-06	0	0	0	0	1.14E-05	0	0	0	0	0	0	0	0	0	0	0	0	0	0	0	3.61E-05	1.65E-05	0
D_0__Bacteria;D_1__Bacteroidetes;D_2__Sphingobacteriia;D_3__Sphingobacteriales;D_4__Lentimicrobiaceae;D_5__uncultured bacterium	1.99E-05	6.95E-05	3.47E-05	5.68E-05	3.93E-05	7.16E-06	4.35E-05	3.91E-05	1.99E-05	4.65E-05	0.0001086	6.19E-05	9.22E-05	4.00E-05	0	7.15E-05	4.90E-05	4.67E-05	5.76E-05	3.07E-05	2.47E-05	2.22E-05	2.62E-05	4.24E-05	9.27E-06	3.37E-05	0	3.05E-05	6.67E-05	2.95E-05	7.95E-05	2.28E-05	0.000128053	7.84E-05	2.24E-05	1.77E-05	6.22E-05	7.54E-05	0.000162899	0.000186053	0.000471914	4.58E-05	0.000264655	0.000378376	0.000104468	0.001875217	0.001526607	0.00130447	0.00144281
D_0__Bacteria;D_1__Bacteroidetes;D_2__Sphingobacteriia;D_3__Sphingobacteriales;D_4__Lentimicrobiaceae;Other	9.94E-06	6.95E-05	8.67E-06	2.27E-05	1.57E-05	2.86E-05	1.24E-05	1.57E-05	9.97E-06	9.30E-06	1.21E-05	1.03E-05	9.22E-06	4.00E-05	8.69E-06	2.04E-05	8.16E-06	1.87E-05	1.44E-05	2.05E-05	1.23E-05	0	0	1.06E-05	9.27E-06	2.52E-05	0	0	2.67E-05	1.47E-05	2.27E-05	3.42E-05	0	1.57E-05	0.000111909	1.77E-05	3.73E-05	3.77E-05	2.51E-05	3.72E-05	2.70E-05	3.05E-05	2.94E-05	4.73E-05	0.000104468	4.34E-05	0.000240411	0.000297221	0.000580441
D_0__Bacteria;D_1__Bacteroidetes;D_2__Sphingobacteriia;D_3__Sphingobacteriales;D_4__LiUU-11-161;Other	0	0	0	0	0	0	0	0	0	0	0	0	0	0	0	0	0	0	0	0	0	0	0	0	0	0	0	0	0	0	0	0	0	0	0	0	0	0	0	0	0	0	0	0	0	0	0	0	0
D_0__Bacteria;D_1__Bacteroidetes;D_2__Sphingobacteriia;D_3__Sphingobacteriales;D_4__NS11-12 marine group;D_5__uncultured bacterium	0	0	0	0	0	7.16E-06	6.22E-06	0	0	0	0	1.03E-05	0	0	0	1.02E-05	0	0	0	1.02E-05	0	1.11E-05	0	0	0	0	0	0	0	0	1.14E-05	1.14E-05	0	0	0	1.77E-05	0	0	1.25E-05	0	0	0	0	0	3.48E-05	0	0	0	0
D_0__Bacteria;D_1__Bacteroidetes;D_2__Sphingobacteriia;D_3__Sphingobacteriales;D_4__NS11-12 marine group;Other	0	0	0	1.14E-05	0	0	0	0	0	0	0	0	0	0	0	0	0	0	0	0	0	0	0	0	0	8.41E-06	1.37E-05	0	0	0	0	0	0	0	0	0	0	0	0	0	0	0	0	0	0	0	0	0	0
D_0__Bacteria;D_1__Bacteroidetes;D_2__Sphingobacteriia;D_3__Sphingobacteriales;D_4__PHOS-HE51;D_5__uncultured bacterium	0	6.95E-06	0	1.14E-05	7.86E-06	7.16E-06	1.24E-05	7.83E-06	4.98E-05	1.86E-05	2.41E-05	0	0	0	8.69E-06	0	8.16E-06	0	1.44E-05	0	0	3.33E-05	2.62E-05	0	0	0	0	1.52E-05	2.67E-05	4.42E-05	1.14E-05	0	1.83E-05	3.14E-05	0	0	0	1.88E-05	1.25E-05	2.48E-05	0	1.53E-05	1.47E-05	0	3.48E-05	0	0	1.65E-05	0
D_0__Bacteria;D_1__Bacteroidetes;D_2__Sphingobacteriia;D_3__Sphingobacteriales;D_4__PHOS-HE51;Other	0	0	0	0	0	0	0	0	0	0	0	0	0	0	0	0	0	0	0	0	0	0	0	0	0	8.41E-06	0	0	0	0	0	0	0	0	0	0	0	0	0	0	0	0	0	4.73E-05	0	0	0	0	0
D_0__Bacteria;D_1__Bacteroidetes;D_2__Sphingobacteriia;D_3__Sphingobacteriales;D_4__S15-21;D_5__uncultured bacterium	0	6.95E-06	0	1.14E-05	0	0	0	0	0	0	0	0	0	0	0	0	8.16E-06	0	0	0	0	0	0	0	0	0	0	0	0	0	0	0	0	0	0	0	0	0	0	0	0	0	0	0	0	1.08E-05	0	0	0
D_0__Bacteria;D_1__Bacteroidetes;D_2__Sphingobacteriia;D_3__Sphingobacteriales;D_4__S15A-MN91;D_5__uncultured bacterium	4.97E-05	2.78E-05	4.34E-05	0	1.57E-05	0	1.24E-05	2.35E-05	5.98E-05	9.30E-06	1.21E-05	1.03E-05	9.22E-06	1.33E-05	0	3.06E-05	0	1.87E-05	7.20E-06	1.02E-05	0	3.33E-05	0	0	9.27E-06	1.68E-05	0	0	0	0	2.27E-05	0	5.49E-05	0	0	0	1.24E-05	1.88E-05	0.000100246	2.48E-05	4.04E-05	0	5.88E-05	0	3.48E-05	0	0.000420719	0.000677003	0.000580441
D_0__Bacteria;D_1__Bacteroidetes;D_2__Sphingobacteriia;D_3__Sphingobacteriales;D_4__S15A-MN91;Other	0	0	0	0	0	0	0	0	0	0	0	0	0	0	0	0	0	0	0	0	0	0	0	0	0	0	0	0	0	0	0	0	0	0	0	0	0	0	0	0	1.35E-05	0	0	0	0	0	0	0	1.66E-05
D_0__Bacteria;D_1__Bacteroidetes;D_2__Sphingobacteriia;D_3__Sphingobacteriales;D_4__Saprospiraceae;D_5__uncultured	0	0	0	0	0	0	0	0	0	0	0	0	0	0	0	0	0	0	0	0	0	0	0	0	0	0	0	0	0	0	0	0	0	0	0	0	0	9.42E-06	0	0	0	0	0	0	0	0	0	0	0
D_0__Bacteria;D_1__Bacteroidetes;D_2__Sphingobacteriia;D_3__Sphingobacteriales;D_4__Sphingobacteriaceae;D_5__Mucilaginibacter	3.98E-05	0.0001459	6.94E-05	0.00017028	0.000110026	8.59E-05	0.000111874	0.000187902	0.000239277	0.000288313	0.000120667	4.13E-05	9.22E-06	7.34E-05	5.22E-05	0.000520706	0.000155075	0.000243054	0.000237482	0.000245992	0.000221978	0.000277577	0.000157227	0.000127159	9.27E-05	0.000134627	5.49E-05	0.000274369	0.000133445	0.000206179	0.00021584	0.000352886	0.000329278	0.00032935	0.000313346	0.00019459	3.73E-05	0.000254398	0.000238083	0.000198457	0.000202249	0.003050501	0.000455795	0.000993237	0.000661629	0.001376604	0.000781335	0.001486105	0.000547273
D_0__Bacteria;D_1__Bacteroidetes;D_2__Sphingobacteriia;D_3__Sphingobacteriales;D_4__Sphingobacteriaceae;D_5__Pedobacter	0	2.08E-05	8.67E-06	0	1.57E-05	2.86E-05	2.49E-05	1.57E-05	1.99E-05	9.30E-06	1.21E-05	1.03E-05	0	6.67E-06	0	4.08E-05	8.16E-06	8.41E-05	7.20E-06	0	0	3.33E-05	1.31E-05	1.06E-05	0	0	4.12E-05	1.52E-05	0	5.89E-05	0	1.14E-05	1.83E-05	1.57E-05	0	3.54E-05	4.98E-05	0.000103644	3.76E-05	7.44E-05	0.000134833	0.006528072	0.000220546	0.000236485	0.000208935	0.0003577	0.000276472	0.000495368	3.32E-05
D_0__Bacteria;D_1__Bacteroidetes;D_2__Sphingobacteriia;D_3__Sphingobacteriales;D_4__Sphingobacteriaceae;D_5__Solitalea	0	0	0	2.27E-05	1.57E-05	0	6.22E-06	1.57E-05	9.97E-06	9.30E-06	0	0	0	0	0	2.04E-05	8.16E-06	1.87E-05	1.44E-05	0	0	0	2.62E-05	1.06E-05	0	1.68E-05	1.37E-05	1.52E-05	0	1.47E-05	2.27E-05	0	1.83E-05	0	4.48E-05	5.31E-05	0	0	0	0	1.35E-05	1.53E-05	1.47E-05	0	0	0	1.20E-05	1.65E-05	4.98E-05
D_0__Bacteria;D_1__Bacteroidetes;D_2__Sphingobacteriia;D_3__Sphingobacteriales;D_4__Sphingobacteriaceae;D_5__Sphingobacterium	9.94E-06	6.95E-06	0	0	0	0	6.22E-06	0	0	1.86E-05	0	0	0	6.67E-06	0	0	8.16E-06	0	7.20E-06	0	1.23E-05	0	0	0	0	8.41E-06	1.37E-05	0	0	0	1.14E-05	0	1.83E-05	1.57E-05	2.24E-05	0	0	1.88E-05	6.27E-05	1.24E-05	0	1.53E-05	0	0	0	0.000498613	4.81E-05	9.91E-05	1.66E-05
D_0__Bacteria;D_1__Bacteroidetes;D_2__Sphingobacteriia;D_3__Sphingobacteriales;D_4__Sphingobacteriaceae;D_5__uncultured	0	0	0	0	0	0	0	0	0	0	0	0	0	0	0	0	0	0	0	0	0	0	0	0	0	0	0	0	0	0	1.14E-05	0	0	0	0	0	0	0	0	0	0	0	0	4.73E-05	0	0	0	0	0
D_0__Bacteria;D_1__Bacteroidetes;D_2__Sphingobacteriia;D_3__Sphingobacteriales;D_4__Sphingobacteriaceae;Other	0	0	0	0	0	0	0	0	0	0	0	0	0	0	0	0	0	0	0	0	0	0	0	0	0	0	0	0	0	0	0	0	0	0	0	0	0	0	0	0	0	1.53E-05	0	0	0	0	3.61E-05	1.65E-05	0
D_0__Bacteria;D_1__Bacteroidetes;D_2__Sphingobacteriia;D_3__Sphingobacteriales;D_4__Z4MB62;Other	0	2.08E-05	0	6.81E-05	1.57E-05	7.16E-06	1.24E-05	7.83E-06	9.97E-06	2.79E-05	2.41E-05	2.06E-05	0	1.33E-05	8.69E-06	1.02E-05	1.63E-05	0	2.88E-05	1.02E-05	9.87E-05	0	3.93E-05	3.18E-05	0	8.41E-06	1.37E-05	1.52E-05	5.34E-05	0	4.54E-05	4.55E-05	0	3.14E-05	2.24E-05	3.54E-05	1.24E-05	3.77E-05	3.76E-05	4.96E-05	2.70E-05	1.53E-05	2.94E-05	0.000141891	0.00013929	3.25E-05	3.61E-05	6.60E-05	4.98E-05
D_0__Bacteria;D_1__Bacteroidetes;D_2__Sphingobacteriia;D_3__Sphingobacteriales;D_4__env.OPS 17;Ambiguous_taxa	0	0	0	0	0	0	0	0	0	9.30E-06	0	0	0	0	0	0	0	0	0	0	0	0	0	0	0	0	0	0	0	0	0	0	0	0	0	0	0	0	0	1.24E-05	0	1.53E-05	0	0	0	0	0	4.95E-05	0
D_0__Bacteria;D_1__Bacteroidetes;D_2__Sphingobacteriia;D_3__Sphingobacteriales;D_4__env.OPS 17;D_5__uncultured bacterium	0	3.47E-05	1.73E-05	2.27E-05	0	0	6.22E-06	0	9.97E-06	9.30E-06	1.21E-05	0	0	0	0	0	2.45E-05	9.35E-06	7.20E-06	1.02E-05	1.23E-05	1.11E-05	0	2.12E-05	0	2.52E-05	1.37E-05	1.52E-05	1.33E-05	2.95E-05	1.14E-05	2.28E-05	0	0	4.48E-05	0	0	1.88E-05	0	3.72E-05	6.74E-05	0	2.94E-05	0	3.48E-05	1.08E-05	4.81E-05	3.30E-05	0
D_0__Bacteria;D_1__Bacteroidetes;D_2__Sphingobacteriia;D_3__Sphingobacteriales;D_4__env.OPS 17;Other	9.94E-06	0	2.60E-05	5.68E-05	1.57E-05	7.16E-06	2.49E-05	2.35E-05	1.99E-05	5.58E-05	3.62E-05	1.03E-05	0	2.00E-05	3.48E-05	3.06E-05	8.16E-06	9.35E-06	0	3.07E-05	0	0	0	1.06E-05	0	8.41E-06	2.74E-05	1.52E-05	0	1.47E-05	2.27E-05	2.28E-05	3.66E-05	3.14E-05	6.71E-05	8.85E-05	0	2.83E-05	3.76E-05	4.96E-05	0.00074158	6.10E-05	1.47E-05	9.46E-05	0.00013929	1.08E-05	0.000120205	8.26E-05	1.66E-05
D_0__Bacteria;D_1__Bacteroidetes;D_2__Sphingobacteriia;D_3__Sphingobacteriales;D_4__uncultured;Ambiguous_taxa	0	0	0	0	0	0	0	0	0	0	0	0	0	0	0	0	0	0	0	0	0	0	0	0	0	0	0	0	0	0	0	0	0	0	0	0	0	0	0	0	0	0	0	0	0	0	0	0	0
D_0__Bacteria;D_1__Bacteroidetes;D_2__Sphingobacteriia;D_3__Sphingobacteriales;D_4__uncultured;D_5__uncultured Bacteroidetes bacterium	0	6.95E-06	0	0	0	0	0	0	0	0	0	0	0	0	0	1.02E-05	0	9.35E-06	0	1.02E-05	0	0	0	0	0	8.41E-06	0	0	0	0	0	0	0	0	0	0	0	0	0	0	0	0	0	0	0	0	8.41E-05	0.000198147	0
D_0__Bacteria;D_1__Bacteroidetes;D_2__Sphingobacteriia;D_3__Sphingobacteriales;D_4__uncultured;D_5__uncultured bacterium	9.94E-06	4.17E-05	1.73E-05	3.41E-05	1.57E-05	2.15E-05	3.73E-05	4.70E-05	1.99E-05	2.79E-05	4.83E-05	2.06E-05	0	6.67E-06	1.74E-05	2.04E-05	8.16E-06	1.87E-05	2.88E-05	2.05E-05	3.70E-05	3.33E-05	2.62E-05	0	0	5.05E-05	8.23E-05	6.10E-05	1.33E-05	4.42E-05	2.27E-05	2.28E-05	3.66E-05	6.27E-05	8.95E-05	1.77E-05	0	3.77E-05	2.51E-05	2.48E-05	6.74E-05	0.000106768	8.82E-05	0.000236485	0.000174113	1.08E-05	0.000144246	1.65E-05	9.95E-05
D_0__Bacteria;D_1__Bacteroidetes;D_2__Sphingobacteriia;D_3__Sphingobacteriales;D_4__uncultured;Other	9.94E-06	0	0	0	0	0	0	0	0	9.30E-06	0	0	0	0	0	0	0	0	0	0	0	0	0	0	0	0	0	0	0	0	0	0	0	0	0	0	0	0	0	0	0	0	0	0	0	0	0	0	0
D_0__Bacteria;D_1__Bacteroidetes;D_2__Sphingobacteriia;D_3__Sphingobacteriales;D_4__uncultured bacterium;D_5__uncultured bacterium	0	0	0	0	0	0	0	0	0	0	0	0	0	0	0	0	0	0	0	0	0	0	0	0	0	0	0	0	0	0	0	0	0	0	0	0	0	0	0	0	0	0	0	0	0	0	0	0	0
D_0__Bacteria;D_1__Bacteroidetes;D_2__Sphingobacteriia;D_3__Sphingobacteriales;Other;Other	0	0	8.67E-06	1.14E-05	1.57E-05	7.16E-06	0	7.83E-06	9.97E-06	9.30E-06	1.21E-05	1.03E-05	0	6.67E-06	0	2.04E-05	8.16E-06	0	2.16E-05	1.02E-05	0	1.11E-05	3.93E-05	0	0	1.68E-05	0	0	6.67E-05	0	0	2.28E-05	1.83E-05	0	0	0	1.24E-05	1.88E-05	2.51E-05	0	1.35E-05	0	1.47E-05	4.73E-05	0	2.17E-05	0.000108185	0.00014861	0.000298512
D_0__Bacteria;D_1__Bacteroidetes;D_2__WCHB1-32;D_3__uncultured bacterium;D_4__uncultured bacterium;D_5__uncultured bacterium	1.99E-05	0	8.67E-06	0	7.86E-06	7.16E-06	0	1.57E-05	0	0	0	0	0	0	0	2.04E-05	0	9.35E-06	7.20E-06	0	0	0	0	0	9.27E-06	0	1.37E-05	0	0	1.47E-05	0	0	0	0	0	0	0	9.42E-06	0	0	1.35E-05	0	0	9.46E-05	0	3.25E-05	0.000120205	0.000181635	0.000132672
D_0__Bacteria;D_1__Bacteroidetes;D_2__WCHB1-32;Other;Other;Other	0	0	0	0	0	7.16E-06	0	0	0	0	0	0	0	0	0	0	0	0	0	0	0	0	0	0	0	0	0	0	0	0	0	0	0	0	0	0	0	0	0	0	0	0	0	0	3.48E-05	0	0	1.65E-05	3.32E-05
D_0__Bacteria;D_1__Bacteroidetes;Other;Other;Other;Other	0	0	0	0	0	0	0	0	0	0	0	0	0	0	0	0	0	9.35E-06	0	1.02E-05	0	0	0	0	0	8.41E-06	0	0	0	0	0	0	0	0	0	0	0	0	0	0	0	0	0	0	0	1.08E-05	0	0	0
D_0__Bacteria;D_1__CPR2;D_2__uncultured Clostridium sp.;D_3__uncultured Clostridium sp.;D_4__uncultured Clostridium sp.;D_5__uncultured Clostridium sp.	0	0	0	0	0	0	0	0	0	0	0	0	0	0	0	0	0	0	7.20E-06	0	0	0	0	0	0	0	0	0	0	0	0	0	0	0	0	0	0	0	0	0	0	0	0	0	0	0	0	0	1.66E-05
D_0__Bacteria;D_1__CPR2;D_2__uncultured bacterium;D_3__uncultured bacterium;D_4__uncultured bacterium;D_5__uncultured bacterium	0	0	0	0	0	0	0	0	0	0	0	0	0	0	0	0	0	0	0	0	0	0	0	0	0	0	0	0	0	0	0	0	0	0	0	0	0	0	0	0	0	0	0	0	0	0	0	0	0
D_0__Bacteria;D_1__CPR2;D_2__uncultured microorganism;D_3__uncultured microorganism;D_4__uncultured microorganism;D_5__uncultured microorganism	0	0	0	0	0	0	0	0	9.97E-06	0	0	0	0	0	0	0	0	0	0	0	0	0	0	0	0	0	0	0	0	0	0	0	0	0	0	0	0	0	1.25E-05	0	0	0	0	0	0	0	0	0	0.000132672
D_0__Bacteria;D_1__CPR2;Other;Other;Other;Other	0	0	0	0	0	0	0	0	0	0	1.21E-05	0	9.22E-06	0	0	1.02E-05	0	0	0	1.02E-05	0	0	0	0	0	0	0	0	0	0	0	0	0	0	0	0	0	0	0	0	0	0	0	0	0	0	1.20E-05	4.95E-05	3.32E-05
D_0__Bacteria;D_1__Caldiserica;D_2__Caldisericia;D_3__Caldisericales;D_4__Caldisericaceae;D_5__Caldisericum	0.000884718	0.002070393	0.002393922	0.00240663	0.001548219	0.001667585	0.001814837	0.001518876	0.0018544	0.002678522	0.002316798	0.002414611	0.000765217	0.00140799	0.001573571	0.004053337	0.001403841	0.002299667	0.001784712	0.001752696	0.001948476	0.002231722	0.00148055	0.002013352	0.000306063	0.00169125	0.001646384	0.002423596	0.001961648	0.001914524	0.003419367	0.004246019	0.003054971	0.002917098	0.002014369	0.002635815	0.001879512	0.005540218	0.00518771	0.009377093	0.011703476	0.005399387	0.011762457	0.007425626	0.00891458	0.024659643	0.026541333	0.030811909	0.014295428
D_0__Bacteria;D_1__Caldiserica;D_2__Caldisericia;D_3__Caldisericales;D_4__WCHB1-02;D_5__uncultured bacterium	0	6.95E-06	1.73E-05	1.14E-05	7.86E-06	0	0	7.83E-06	0	0	1.21E-05	0	0	0	8.69E-06	1.02E-05	8.16E-06	0	0	0	0	0	0	0	0	0	0	0	0	0	0	0	0	0	0	0	0	0	0	0	0	0	0	0	0	0	0	0	3.32E-05
D_0__Bacteria;D_1__Caldiserica;D_2__Caldisericia;D_3__Caldisericales;D_4__WCHB1-02;Other	0	6.95E-06	0	0	7.86E-06	1.43E-05	0	7.83E-06	0	0	1.21E-05	2.06E-05	0	0	0	0	8.16E-06	9.35E-06	0	0	0	0	0	0	0	0	0	0	1.33E-05	1.47E-05	1.14E-05	0	0	0	0	0	2.49E-05	1.88E-05	0	0	1.35E-05	1.53E-05	0	0	3.48E-05	4.34E-05	6.01E-05	8.26E-05	0.000116088
D_0__Bacteria;D_1__Candidatus Berkelbacteria;Ambiguous_taxa;Ambiguous_taxa;Ambiguous_taxa;Ambiguous_taxa	0	6.95E-06	8.67E-06	0	0	7.16E-06	1.86E-05	0	9.97E-06	1.86E-05	0	0	0	6.67E-06	1.74E-05	0	8.16E-06	9.35E-06	0	0	3.70E-05	0	1.31E-05	1.06E-05	0	0	0	4.57E-05	0	7.36E-05	6.82E-05	4.55E-05	0.000128053	7.84E-05	2.24E-05	0	1.24E-05	2.83E-05	1.25E-05	0.000111632	0.000391015	9.15E-05	0.000161734	4.73E-05	6.96E-05	0.000270985	7.21E-05	8.26E-05	0
D_0__Bacteria;D_1__Candidatus Berkelbacteria;D_2__uncultured bacterium;D_3__uncultured bacterium;D_4__uncultured bacterium;D_5__uncultured bacterium	0.000198813	0.000257062	0.000346945	0.000624361	0.000322218	0.000214711	0.000540722	0.000602853	0.000727802	0.000483622	0.0002534	0.000227015	0.000295023	0.000627256	0.000495544	0.000306297	0.000253018	0.000308492	0.000503749	0.000461236	0.000493285	0.000444124	0.000314453	0.000264915	0.000296788	0.000588993	0.00108387	0.001615731	0.000653883	0.001590528	0.001965284	0.001525379	0.001518339	0.000956683	0.000917657	0.000689911	0.000921085	0.001271989	0.001829482	0.005742849	0.005244991	0.007946555	0.003308191	0.002175661	0.001601839	0.003956382	0.006659374	0.004772048	0.00407967
D_0__Bacteria;D_1__Candidatus Berkelbacteria;D_2__uncultured soil bacterium;D_3__uncultured soil bacterium;D_4__uncultured soil bacterium;D_5__uncultured soil bacterium	0	6.95E-06	0	0	0	0	0	0	0	0	0	0	0	0	0	0	0	0	0	0	0	0	0	0	0	0	0	0	0	0	0	0	0	0	0	0	0	0	0	0	0	0	1.47E-05	0	0	0	7.21E-05	1.65E-05	0
D_0__Bacteria;D_1__Candidatus Berkelbacteria;Other;Other;Other;Other	0	6.95E-06	0	0	0	0	0	0	2.99E-05	0	1.21E-05	1.03E-05	0	0	0	0	8.16E-06	0	1.44E-05	0	0	1.11E-05	1.31E-05	0	0	0	0	1.52E-05	0	1.47E-05	0	1.14E-05	1.83E-05	0	2.24E-05	1.77E-05	0	1.88E-05	7.52E-05	4.96E-05	1.35E-05	0.000762625	1.47E-05	9.46E-05	0.000313403	0.000227627	7.21E-05	0.000132098	0.000199008
D_0__Bacteria;D_1__Chlamydiae;D_2__Chlamydiae;D_3__Chlamydiales;D_4__Chlamydiaceae;D_5__uncultured Chlamydiales bacterium	0	0	0	0	0	0	0	0	0	0	0	0	0	0	0	0	0	0	7.20E-06	0	0	0	0	0	0	0	0	0	0	0	0	0	0	0	0	0	0	0	1.25E-05	0	0	0	1.47E-05	0	0	0	0	0	0
D_0__Bacteria;D_1__Chlamydiae;D_2__Chlamydiae;D_3__Chlamydiales;D_4__Chlamydiaceae;Other	0	0	0	0	0	0	0	0	0	0	0	0	0	0	0	0	0	0	0	0	0	0	0	0	0	0	0	0	0	0	0	0	0	0	0	0	0	0	0	0	0	0	0	0	0	0	0	0	0
D_0__Bacteria;D_1__Chlamydiae;D_2__Chlamydiae;D_3__Chlamydiales;D_4__Chlamydiales Incertae Sedis;D_5__uncultured organism	0	0	0	0	0	0	0	0	0	0	0	0	0	0	0	0	0	0	0	0	0	0	0	0	0	0	0	0	0	0	0	0	0	0	0	0	0	0	0	0	0	0	0	0	0	0	0	0	0
D_0__Bacteria;D_1__Chlamydiae;D_2__Chlamydiae;D_3__Chlamydiales;D_4__Chlamydiales Incertae Sedis;Other	0	0	0	0	0	0	0	0	0	0	1.21E-05	0	0	0	0	0	0	0	0	0	0	0	0	0	0	0	0	0	0	0	0	1.14E-05	0	0	0	0	0	0	0	0	0	0	0	0	0	0	0	0	0
D_0__Bacteria;D_1__Chlamydiae;D_2__Chlamydiae;D_3__Chlamydiales;D_4__Parachlamydiaceae;D_5__Candidatus Metachlamydia	0	0	0	0	0	0	0	0	0	0	0	0	0	0	0	0	0	0	0	0	0	0	0	0	0	0	0	0	0	0	0	0	0	0	0	0	0	0	0	0	0	0	0	0	0	0	0	0	0
D_0__Bacteria;D_1__Chlamydiae;D_2__Chlamydiae;D_3__Chlamydiales;D_4__Parachlamydiaceae;D_5__Candidatus Protochlamydia	0	4.86E-05	3.47E-05	3.41E-05	1.57E-05	7.16E-06	3.73E-05	3.13E-05	4.98E-05	1.86E-05	4.83E-05	2.06E-05	0	3.34E-05	3.48E-05	4.08E-05	1.63E-05	1.87E-05	5.04E-05	0	1.23E-05	1.11E-05	1.31E-05	1.06E-05	0	5.05E-05	4.12E-05	4.57E-05	4.00E-05	4.42E-05	4.54E-05	3.42E-05	0	3.14E-05	8.95E-05	3.54E-05	0	1.88E-05	1.25E-05	8.68E-05	6.74E-05	3.05E-05	0.000147031	0	0.000104468	0.000986386	0.000240411	9.91E-05	0
D_0__Bacteria;D_1__Chlamydiae;D_2__Chlamydiae;D_3__Chlamydiales;D_4__Parachlamydiaceae;D_5__Neochlamydia	9.94E-06	5.56E-05	1.73E-05	1.14E-05	3.14E-05	7.16E-06	1.24E-05	3.13E-05	9.97E-06	9.30E-06	1.21E-05	1.03E-05	9.22E-06	4.67E-05	3.48E-05	6.13E-05	2.45E-05	3.74E-05	4.32E-05	1.02E-05	6.17E-05	3.33E-05	1.31E-05	3.18E-05	0	3.37E-05	6.86E-05	1.52E-05	0.000120101	7.36E-05	4.54E-05	2.28E-05	3.66E-05	3.14E-05	2.24E-05	3.54E-05	0	4.71E-05	2.51E-05	4.96E-05	5.39E-05	1.53E-05	8.82E-05	0.000141891	0	0.000108394	0.000180308	0.00014861	3.32E-05
D_0__Bacteria;D_1__Chlamydiae;D_2__Chlamydiae;D_3__Chlamydiales;D_4__Parachlamydiaceae;D_5__Parachlamydia	0	0	0	0	0	0	0	0	0	0	0	0	0	0	0	0	0	0	0	0	0	1.11E-05	0	0	0	0	0	0	0	0	0	0	0	0	0	0	0	0	0	0	0	0	0	0	0	0	0	0	0
D_0__Bacteria;D_1__Chlamydiae;D_2__Chlamydiae;D_3__Chlamydiales;D_4__Parachlamydiaceae;Other	1.99E-05	5.56E-05	2.60E-05	3.41E-05	2.36E-05	4.29E-05	3.73E-05	0	9.97E-06	9.30E-06	4.83E-05	2.06E-05	9.22E-06	6.01E-05	2.61E-05	2.04E-05	1.63E-05	5.61E-05	2.88E-05	4.10E-05	6.17E-05	1.11E-05	2.62E-05	3.18E-05	0	7.57E-05	6.86E-05	3.05E-05	1.33E-05	2.95E-05	4.54E-05	1.14E-05	1.83E-05	1.57E-05	2.24E-05	0	0	0.000103644	2.51E-05	6.20E-05	9.44E-05	6.10E-05	8.82E-05	9.46E-05	0.00013929	0.000693722	0.00022839	0.00014861	8.29E-05
D_0__Bacteria;D_1__Chlamydiae;D_2__Chlamydiae;D_3__Chlamydiales;D_4__Simkaniaceae;D_5__Candidatus Rhabdochlamydia	0	6.95E-06	0	1.14E-05	7.86E-06	0	0	0	0	0	0	0	0	0	0	0	0	0	0	0	0	0	1.31E-05	0	0	8.41E-06	0	3.05E-05	0	0	0	0	1.83E-05	0	0	0	0	1.88E-05	0	1.24E-05	0	0	0	0	0	0	0	0	0
D_0__Bacteria;D_1__Chlamydiae;D_2__Chlamydiae;D_3__Chlamydiales;D_4__Simkaniaceae;D_5__Chlamydiae bacterium Ga0074140	0	0	0	0	0	0	0	0	0	0	0	0	0	0	0	0	0	0	0	0	0	0	0	0	0	0	0	0	0	0	0	0	0	0	0	0	0	0	0	0	0	0	0	0	0	0	0	0	0
D_0__Bacteria;D_1__Chlamydiae;D_2__Chlamydiae;D_3__Chlamydiales;D_4__Simkaniaceae;D_5__Simkania	0	0	0	0	0	0	0	0	0	0	0	0	0	0	0	0	0	0	0	0	0	0	0	0	0	0	0	0	0	0	0	0	0	0	0	0	0	0	0	0	0	0	0	0	0	0	0	0	0
D_0__Bacteria;D_1__Chlamydiae;D_2__Chlamydiae;D_3__Chlamydiales;D_4__Simkaniaceae;D_5__uncultured	1.99E-05	0.0001459	8.67E-05	0.000147576	3.93E-05	4.29E-05	0.000130519	7.05E-05	5.98E-05	0.000130206	0.000132733	4.13E-05	9.22E-06	0.000120113	6.09E-05	0.000102099	3.26E-05	4.67E-05	0.000107946	6.15E-05	3.70E-05	0.000133237	6.55E-05	4.24E-05	0	9.26E-05	6.86E-05	9.15E-05	0.000120101	5.89E-05	0.00015904	7.97E-05	5.49E-05	4.70E-05	0.000111909	0.00010614	0	0.000113066	7.52E-05	3.72E-05	0.000107866	0.00012202	0.000308765	0.000331079	0.000383048	0.000802116	0.000252431	0.000313733	0.00016584
D_0__Bacteria;D_1__Chlamydiae;D_2__Chlamydiae;D_3__Chlamydiales;D_4__Simkaniaceae;Other	0	0	0	2.27E-05	7.86E-06	0	6.22E-06	0	0	0	0	1.03E-05	0	0	8.69E-06	1.02E-05	0	0	0	1.02E-05	0	0	1.31E-05	0	0	0	2.74E-05	0	0	4.42E-05	2.27E-05	0	1.83E-05	0	0	0	0	9.42E-06	0	1.24E-05	0	1.53E-05	0	0	0	0.000509452	0	6.60E-05	3.32E-05
D_0__Bacteria;D_1__Chlamydiae;D_2__Chlamydiae;D_3__Chlamydiales;D_4__cvE6;Ambiguous_taxa	0	0	0	0	0	0	0	0	0	0	0	0	0	0	0	0	0	0	0	0	0	0	0	0	0	0	0	0	0	0	0	0	0	0	0	0	0	0	0	0	0	0	0	0	0	0	0	0	0
D_0__Bacteria;D_1__Chlamydiae;D_2__Chlamydiae;D_3__Chlamydiales;D_4__cvE6;D_5__uncultured bacterium	0	2.08E-05	2.60E-05	2.27E-05	1.57E-05	7.16E-06	6.22E-06	1.57E-05	2.99E-05	9.30E-06	0	0	0	2.00E-05	1.74E-05	3.06E-05	3.26E-05	9.35E-06	4.32E-05	1.02E-05	1.23E-05	2.22E-05	0	1.06E-05	0	8.41E-06	1.37E-05	1.52E-05	4.00E-05	0	2.27E-05	2.28E-05	1.83E-05	1.57E-05	0	3.54E-05	0	3.77E-05	2.51E-05	4.96E-05	2.70E-05	3.05E-05	7.35E-05	0	3.48E-05	0.000292664	0.000180308	0.000165123	9.95E-05
D_0__Bacteria;D_1__Chlamydiae;D_2__Chlamydiae;D_3__Chlamydiales;D_4__cvE6;Other	9.94E-06	6.95E-05	5.20E-05	2.27E-05	7.86E-06	2.15E-05	4.35E-05	2.35E-05	1.99E-05	1.86E-05	2.41E-05	0	0	4.67E-05	2.61E-05	5.10E-05	8.16E-06	9.35E-06	0	5.12E-05	3.70E-05	0	2.62E-05	2.12E-05	0	1.68E-05	2.74E-05	0	2.67E-05	1.47E-05	4.54E-05	3.42E-05	0	1.57E-05	0	1.77E-05	0	3.77E-05	1.25E-05	3.72E-05	0	1.53E-05	4.41E-05	0	0	6.50E-05	0.000132226	0.000132098	3.32E-05
D_0__Bacteria;D_1__Chlamydiae;D_2__Chlamydiae;D_3__Chlamydiales;Other;Other	0	1.39E-05	0	0	0	0	6.22E-06	7.83E-06	0	9.30E-06	0	0	0	0	0	0	0	0	1.44E-05	1.02E-05	0	0	0	0	0	0	0	0	1.33E-05	0	0	0	0	0	0	0	0	0	0	0	0	1.53E-05	0	0	0	0	0	0	0
D_0__Bacteria;D_1__Chlamydiae;D_2__LD1-PA32;D_3__uncultured bacterium;D_4__uncultured bacterium;D_5__uncultured bacterium	0	0	0	0	0	0	0	0	0	0	0	0	0	0	0	0	0	0	0	0	0	0	0	0	0	0	0	0	0	0	0	0	0	0	0	0	0	0	0	0	0	0	0	0	0	0	0	0	0
D_0__Bacteria;D_1__Chlorobi;D_2__Chlorobia;D_3__Chlorobiales;D_4__OPB56;Ambiguous_taxa	0	0	0	0	0	0	0	0	0	9.30E-06	0	0	9.22E-06	1.33E-05	0	0	0	0	0	0	0	0	0	0	0	0	0	0	0	0	3.41E-05	0	0	0	0	0	0	9.42E-06	0	0	0	1.53E-05	0	0	0	1.08E-05	2.40E-05	0	0
D_0__Bacteria;D_1__Chlorobi;D_2__Chlorobia;D_3__Chlorobiales;D_4__OPB56;D_5__uncultured Chlorobi bacterium	9.94E-06	0	0	0	0	0	0	0	0	0	0	0	9.22E-06	0	0	0	0	0	0	0	0	1.11E-05	0	0	0	0	0	0	0	0	0	0	0	0	0	0	3.73E-05	0	1.25E-05	0	0	1.53E-05	0	0	0	0	3.61E-05	1.65E-05	3.32E-05
D_0__Bacteria;D_1__Chlorobi;D_2__Chlorobia;D_3__Chlorobiales;D_4__OPB56;D_5__uncultured bacterium	4.97E-05	8.34E-05	0.00019082	5.68E-05	7.86E-05	5.73E-05	0.00015538	0.000156585	0.000179458	0.000120905	0.0001086	9.29E-05	6.45E-05	0.000213534	0.000226038	0.000142939	0.00013059	0.000102831	8.64E-05	0.000163995	0.000147986	0.000155443	0.000262044	0.000127159	0.000593576	0.000328153	0.000439036	0.000396311	0.000427025	0.000353451	0.000374881	0.000443954	0.000347572	0.000172517	0.000335728	0.000265351	0.000136918	0.000179021	0.000313268	0.000359703	5.39E-05	0.00018303	0.000455795	0.000520267	0.000313403	0.001376604	0.001310238	0.001436568	0.001094546
D_0__Bacteria;D_1__Chlorobi;D_2__Chlorobia;D_3__Chlorobiales;D_4__OPB56;D_5__uncultured organism	0	0	1.73E-05	0	0	0	0	0	9.97E-06	0	0	0	0	0	0	0	0	0	2.16E-05	1.02E-05	0	0	0	0	0	0	0	0	0	0	1.14E-05	0	0	1.57E-05	2.24E-05	0	1.24E-05	5.65E-05	6.27E-05	3.72E-05	1.35E-05	1.53E-05	0.000117625	0.000189188	6.96E-05	0.000531131	0.000264452	0.000247684	1.66E-05
D_0__Bacteria;D_1__Chlorobi;D_2__Chlorobia;D_3__Chlorobiales;D_4__OPB56;Other	0	0	0	1.14E-05	0	0	0	0	0	9.30E-06	0	0	1.84E-05	0	0	0	8.16E-06	0	0	0	0	3.33E-05	1.31E-05	0	0	0	1.37E-05	0	0	1.47E-05	0	0	0	1.57E-05	2.24E-05	1.77E-05	1.24E-05	9.42E-06	0	0	0	1.53E-05	2.94E-05	0	0	1.08E-05	3.61E-05	0	0
D_0__Bacteria;D_1__Chlorobi;D_2__Chlorobia;D_3__Chlorobiales;D_4__SJA-28;Ambiguous_taxa	0	0	0	0	0	0	0	0	0	9.30E-06	0	0	0	0	0	0	0	0	0	0	0	0	0	0	0	0	0	0	0	0	0	0	0	0	0	0	0	0	0	0	0	0	0	4.73E-05	0	1.08E-05	0	1.65E-05	0
D_0__Bacteria;D_1__Chlorobi;D_2__Chlorobia;D_3__Chlorobiales;D_4__SJA-28;D_5__uncultured Chlorobi bacterium	0	6.95E-06	0	0	2.36E-05	0	0	0	0	0	0	0	0	6.67E-06	0	0	0	0	0	0	1.23E-05	2.22E-05	1.31E-05	2.12E-05	0	0	1.37E-05	1.52E-05	0	0	1.14E-05	0	0	0	2.24E-05	1.77E-05	0	9.42E-06	1.25E-05	1.24E-05	0	0	0	0	0	0	1.20E-05	1.65E-05	0
D_0__Bacteria;D_1__Chlorobi;D_2__Chlorobia;D_3__Chlorobiales;D_4__SJA-28;D_5__uncultured bacterium	2.98E-05	9.03E-05	9.54E-05	6.81E-05	9.43E-05	0.000100198	0.000186456	8.61E-05	0.000109669	7.44E-05	7.24E-05	5.16E-05	7.38E-05	8.67E-05	9.56E-05	0.000163359	0.000114266	0.000102831	0.000115143	9.22E-05	8.63E-05	9.99E-05	2.62E-05	0.000137756	2.78E-05	9.26E-05	0.000123479	7.62E-05	0.000120101	0.000176725	0.00019312	0.000125218	0.000109759	0.000125467	8.95E-05	7.08E-05	3.73E-05	0.000150754	0.000112776	0.000124036	0.001092145	0.000106768	0.000558717	0.000283782	0.000557161	0.001235692	0.000793355	0.000792589	0.000862369
D_0__Bacteria;D_1__Chlorobi;D_2__Chlorobia;D_3__Chlorobiales;D_4__SJA-28;Other	0	6.95E-06	8.67E-06	0	0	0	0	0	0	0	0	0	0	0	0	0	0	0	0	0	0	0	0	0	0	8.41E-06	0	0	0	0	0	0	0	0	0	0	0	0	1.25E-05	0	0	0	0	0	0	0	1.20E-05	1.65E-05	0
D_0__Bacteria;D_1__Chloroflexi;D_2__Anaerolineae;D_3__Anaerolineales;D_4__Anaerolineaceae;D_5__Anaerolinea	0	0.000159795	0.000216841	0.000261097	0.000165039	0.00014314	0.000273469	0.000195731	0.000229307	0.000176708	0.0001086	0.000216696	3.69E-05	0.000120113	0.000121713	0.000132729	9.79E-05	0.000261751	0.00028066	0.000184494	0.000209646	0.000166546	0.000131022	0.000180142	2.78E-05	0.000126213	0.000301837	0.000259127	0.000306924	0.000235634	0.000272641	0.000239052	0.000182932	0.000219567	0.000201437	0.000300731	0.000174259	0.000292086	0.000200491	0.000248071	0.000323598	0.000259293	0.000161734	0.000331079	0.000174113	0.000747919	0.000168287	0.000181635	9.95E-05
D_0__Bacteria;D_1__Chloroflexi;D_2__Anaerolineae;D_3__Anaerolineales;D_4__Anaerolineaceae;D_5__Anaerolineaceae UCG-001	0	0	0	0	0	0	0	0	0	0	0	0	0	0	0	0	0	0	0	0	0	0	0	0	0	0	0	0	0	0	0	0	0	0	0	0	0	0	0	0	0	0	0	0	0	0	0	0	1.66E-05
D_0__Bacteria;D_1__Chloroflexi;D_2__Anaerolineae;D_3__Anaerolineales;D_4__Anaerolineaceae;D_5__Bellilinea	2.98E-05	5.56E-05	5.20E-05	5.68E-05	4.72E-05	2.86E-05	9.32E-05	8.61E-05	0.000159518	9.30E-06	7.24E-05	5.16E-05	7.38E-05	2.67E-05	3.48E-05	0.000163359	8.16E-05	8.41E-05	2.88E-05	0.000184494	8.63E-05	4.44E-05	9.17E-05	6.36E-05	7.42E-05	3.37E-05	9.60E-05	0.000213398	8.01E-05	0.000382905	3.41E-05	7.97E-05	3.66E-05	7.84E-05	6.71E-05	7.08E-05	0.000248942	0.000508796	0.000338329	6.20E-05	2.70E-05	7.63E-05	0.000147031	0	0.00013929	4.34E-05	0.000384657	0.000412807	0.000580441
D_0__Bacteria;D_1__Chloroflexi;D_2__Anaerolineae;D_3__Anaerolineales;D_4__Anaerolineaceae;D_5__Leptolinea	0.00015905	0.000305696	0.000294903	0.000442729	0.000282923	0.000207554	0.00032319	0.000414951	0.000358916	0.000297614	0.000422333	0.000247652	0.000129073	0.000286936	0.00034775	0.000398187	0.000326475	0.000224358	0.000518142	0.000676479	0.000702931	0.000532948	0.000379964	0.000349687	0.000139119	0.000378638	0.000370436	0.000365826	0.00044037	0.000382905	0.000749761	0.001274944	0.000859782	0.000580283	0.000671456	0.000459941	0.001020662	0.001422743	0.001027517	0.000769021	0.000525847	0.000808383	0.001734962	0.000804049	0.001044677	0.003620361	0.004423555	0.005383002	0.005754656
D_0__Bacteria;D_1__Chloroflexi;D_2__Anaerolineae;D_3__Anaerolineales;D_4__Anaerolineaceae;D_5__Longilinea	0	1.39E-05	0	0	0	0	0	7.83E-06	1.99E-05	0	0	1.03E-05	0	0	8.69E-06	0	0	0	0	0	1.23E-05	0	0	0	0	0	0	0	0	0	0	0	1.83E-05	1.57E-05	2.24E-05	0	1.24E-05	9.42E-06	1.25E-05	0	0	1.53E-05	4.41E-05	0	3.48E-05	1.08E-05	0.000156267	6.60E-05	0.000199008
D_0__Bacteria;D_1__Chloroflexi;D_2__Anaerolineae;D_3__Anaerolineales;D_4__Anaerolineaceae;D_5__Ornatilinea	9.94E-06	2.08E-05	0	0	1.57E-05	7.16E-06	1.24E-05	7.83E-06	1.99E-05	9.30E-06	2.41E-05	1.03E-05	3.69E-05	6.67E-06	8.69E-06	6.13E-05	1.63E-05	2.80E-05	8.64E-05	2.05E-05	7.40E-05	3.33E-05	1.31E-05	4.24E-05	0	1.68E-05	1.37E-05	1.52E-05	2.67E-05	2.95E-05	2.27E-05	0	1.83E-05	1.57E-05	8.95E-05	0.00019459	6.22E-05	8.48E-05	0.000112776	2.48E-05	0.000188766	4.58E-05	1.47E-05	0	0.000104468	0.000151752	1.20E-05	6.60E-05	1.66E-05
D_0__Bacteria;D_1__Chloroflexi;D_2__Anaerolineae;D_3__Anaerolineales;D_4__Anaerolineaceae;D_5__Pelolinea	4.97E-05	7.64E-05	7.81E-05	6.81E-05	7.86E-05	7.87E-05	3.73E-05	3.91E-05	5.98E-05	4.65E-05	3.62E-05	2.06E-05	0.000193609	4.67E-05	4.35E-05	0.000245038	6.53E-05	6.54E-05	2.88E-05	5.12E-05	3.70E-05	2.22E-05	3.93E-05	5.30E-05	9.27E-05	8.41E-05	8.23E-05	0.000106699	0.000160135	0.000206179	0.0002272	0.000307353	0.000219519	6.27E-05	6.71E-05	7.08E-05	0.000199154	9.42E-05	0.00017543	0.000260475	0.000498881	0.000228788	0.000294061	0.000331079	0.000174113	0.000130073	0.000601027	0.001172372	0.003267053
D_0__Bacteria;D_1__Chloroflexi;D_2__Anaerolineae;D_3__Anaerolineales;D_4__Anaerolineaceae;D_5__uncultured	0.002177003	0.004738283	0.004952642	0.005676013	0.003505104	0.003106146	0.005500447	0.005934579	0.005672868	0.004678112	0.003873397	0.00423073	0.002765844	0.003616733	0.003816562	0.007095892	0.005125652	0.003888868	0.005188618	0.006242056	0.00607974	0.004707711	0.00361621	0.004355198	0.001428293	0.004190261	0.005570266	0.007529914	0.005751498	0.007422462	0.006532013	0.008105001	0.008670996	0.007841661	0.007520312	0.008986538	0.006235997	0.010910838	0.009598516	0.005569199	0.005258474	0.003691106	0.008277829	0.010074256	0.011317338	0.011186264	0.013967857	0.018196529	0.032703693
D_0__Bacteria;D_1__Chloroflexi;D_2__Anaerolineae;D_3__Anaerolineales;D_4__Anaerolineaceae;Other	2.98E-05	4.86E-05	7.81E-05	4.54E-05	2.36E-05	2.15E-05	4.35E-05	3.91E-05	5.98E-05	9.30E-05	6.03E-05	3.10E-05	0.000101414	4.67E-05	5.22E-05	0.000142939	4.90E-05	7.48E-05	0.000129536	0.000153745	4.93E-05	5.55E-05	7.86E-05	0.000116562	0	5.89E-05	1.37E-05	9.15E-05	5.34E-05	0	7.95E-05	0.000295969	0.000109759	0.000172517	8.95E-05	0.0001769	0.000323625	0.000603017	0.000275675	4.96E-05	5.39E-05	3.05E-05	0.000161734	0.000283782	0.000174113	0.000151752	0.000252431	0.000445831	0.000580441
D_0__Bacteria;D_1__Chloroflexi;D_2__Ardenticatenia;D_3__Ardenticatenales;D_4__uncultured bacterium;D_5__uncultured bacterium	0	0	0	0	0	0	0	0	0	0	0	0	0	0	0	0	0	0	0	0	0	1.11E-05	0	0	0	0	0	0	0	0	0	0	0	0	0	0	0	0	0	0	0	0	0	0	0	0	0	0	0
D_0__Bacteria;D_1__Chloroflexi;D_2__Caldilineae;D_3__Caldilineales;D_4__Caldilineaceae;D_5__uncultured	0	0	0	0	0	0	0	0	0	0	0	0	0	0	0	0	0	0	0	0	0	0	0	0	0	8.41E-06	0	0	0	0	0	0	0	0	0	0	0	0	0	0	0	0	0	0	0	0	0	0	0
D_0__Bacteria;D_1__Chloroflexi;D_2__Chloroflexia;D_3__Chloroflexales;D_4__FFCH7168;D_5__uncultured bacterium	0	0	0	0	0	0	0	0	0	0	0	0	0	0	0	0	0	0	0	0	0	0	0	0	0	0	0	0	0	0	0	0	0	0	0	0	0	0	1.25E-05	0	0	0	0	0	0	0	0	0	0
D_0__Bacteria;D_1__Chloroflexi;D_2__Chloroflexia;D_3__Chloroflexales;D_4__Roseiflexaceae;D_5__Roseiflexus	0	1.39E-05	8.67E-06	2.27E-05	7.86E-06	0	6.22E-06	7.83E-06	0	0	0	0	0	6.67E-06	8.69E-06	1.02E-05	0	9.35E-06	0	1.02E-05	0	1.11E-05	1.31E-05	1.06E-05	0	1.68E-05	0	0	0	0	5.68E-05	0	1.83E-05	0	0	1.77E-05	0	0	0	2.48E-05	0	1.53E-05	0	4.73E-05	3.48E-05	0	0	0	0
D_0__Bacteria;D_1__Chloroflexi;D_2__Chloroflexia;D_3__Kallotenuales;D_4__AKIW781;Other	0	0	0	0	0	0	0	0	0	0	0	0	0	0	0	0	0	0	0	0	0	0	1.31E-05	0	0	0	0	0	0	0	0	0	0	0	0	0	0	0	0	0	0	0	0	0	0	0	0	0	0
D_0__Bacteria;D_1__Chloroflexi;D_2__Dehalococcoidia;D_3__Dehalococcoidales;D_4__Dehalococcoidaceae;D_5__Dehalogenimonas	5.96E-05	1.39E-05	1.73E-05	2.27E-05	7.86E-06	0	1.24E-05	0	2.99E-05	0	4.83E-05	1.03E-05	9.22E-06	2.00E-05	0	1.02E-05	2.45E-05	1.87E-05	1.44E-05	2.05E-05	2.47E-05	2.22E-05	5.24E-05	4.24E-05	1.85E-05	2.52E-05	0	7.62E-05	6.67E-05	0	3.41E-05	1.14E-05	1.83E-05	3.14E-05	2.24E-05	1.77E-05	0.000211601	0.000197865	0.000187961	0.000111632	0.00078203	3.05E-05	5.88E-05	0.000141891	0	1.08E-05	4.81E-05	0.000115586	0.000232176
D_0__Bacteria;D_1__Chloroflexi;D_2__Dehalococcoidia;D_3__Dehalococcoidales;D_4__uncultured;D_5__uncultured bacterium	2.98E-05	4.86E-05	3.47E-05	3.41E-05	1.57E-05	0	4.97E-05	9.40E-05	6.98E-05	2.79E-05	1.21E-05	1.03E-05	4.61E-05	4.00E-05	8.69E-06	2.04E-05	8.16E-06	2.80E-05	2.16E-05	1.02E-05	4.93E-05	2.22E-05	3.93E-05	2.12E-05	1.85E-05	4.21E-05	2.74E-05	0	1.33E-05	0.000117817	0.00020448	0.000227669	7.32E-05	4.70E-05	0.000134291	7.08E-05	0.000273836	0.000555906	0.000400982	0.000533353	0.00070113	0.000381313	0.000720451	0.000283782	0.000522339	0.001214013	0.001117909	0.001436568	0.00111113
D_0__Bacteria;D_1__Chloroflexi;D_2__Dehalococcoidia;D_3__Dehalococcoidales;D_4__uncultured;Other	9.94E-05	5.56E-05	3.47E-05	2.27E-05	3.14E-05	2.15E-05	3.73E-05	3.91E-05	8.97E-05	3.72E-05	6.03E-05	2.06E-05	9.22E-05	4.00E-05	8.69E-06	7.15E-05	3.26E-05	9.35E-06	4.32E-05	5.12E-05	0.000221978	7.77E-05	0	3.18E-05	4.64E-05	3.37E-05	2.74E-05	0.000106699	5.34E-05	2.95E-05	0.00014768	0.000261819	0.000109759	6.27E-05	4.48E-05	0	0.000809061	0.001347366	0.000576412	0.000310089	0.000498881	0.00018303	0.000411686	0.000236485	0.000243758	0.001116459	0.000360616	0.000891663	0.002272011
D_0__Bacteria;D_1__Chloroflexi;D_2__Dehalococcoidia;D_3__FS117-23B-02;D_4__uncultured bacterium;D_5__uncultured bacterium	8.95E-05	3.47E-05	2.60E-05	7.95E-05	4.72E-05	5.01E-05	9.94E-05	4.70E-05	0.000119639	9.30E-06	1.21E-05	1.03E-05	2.77E-05	2.67E-05	2.61E-05	3.06E-05	1.63E-05	1.87E-05	4.32E-05	6.15E-05	6.17E-05	2.22E-05	1.31E-05	1.06E-05	0	8.41E-06	2.74E-05	0	4.00E-05	1.47E-05	3.41E-05	4.55E-05	7.32E-05	1.57E-05	0	1.77E-05	6.22E-05	8.48E-05	0.000100246	0.000136439	0.000121349	7.63E-05	5.88E-05	0.000189188	0.000104468	0.001116459	0.001322258	0.00260894	0.005489312
D_0__Bacteria;D_1__Chloroflexi;D_2__Dehalococcoidia;D_3__FW22;D_4__uncultured Chloroflexi bacterium;D_5__uncultured Chloroflexi bacterium	0	0	0	0	0	0	6.22E-06	7.83E-06	0	0	0	0	0	0	0	0	0	0	0	0	0	0	0	0	0	0	0	0	0	0	0	0	1.83E-05	0	0	0	0	0	0	1.24E-05	1.35E-05	0	4.41E-05	0	0	0	6.01E-05	9.91E-05	1.66E-05
D_0__Bacteria;D_1__Chloroflexi;D_2__Dehalococcoidia;D_3__FW22;D_4__uncultured bacterium;D_5__uncultured bacterium	7.95E-05	4.86E-05	8.67E-05	2.27E-05	5.50E-05	2.15E-05	6.84E-05	0.000117439	5.98E-05	0.000111605	0.000132733	3.10E-05	5.53E-05	2.67E-05	6.96E-05	0.000112309	0.000106104	6.54E-05	5.04E-05	0.000153745	8.63E-05	5.55E-05	5.24E-05	4.24E-05	2.78E-05	4.21E-05	5.49E-05	0.000243884	8.01E-05	0.000117817	0.00024992	0.000170751	0.000146346	7.84E-05	0.000201437	8.85E-05	0.000161812	0.000376886	0.000250614	0.000198457	0.000417981	0.000106768	0.000602826	0.000614861	0.000278581	0.000986386	0.001442464	0.001155859	0.001575482
D_0__Bacteria;D_1__Chloroflexi;D_2__Dehalococcoidia;D_3__FW22;Other;Other	0	0	0	0	0	0	0	0	0	0	0	0	0	0	0	0	0	0	0	0	0	0	0	0	0	0	0	0	0	0	0	0	0	0	0	0	0	0	1.25E-05	0	0	0	0	0	0	0	0	1.65E-05	0
D_0__Bacteria;D_1__Chloroflexi;D_2__Dehalococcoidia;D_3__GIF3;D_4__Dehalococcoidia bacterium SCGC AB-540-C11;D_5__Dehalococcoidia bacterium SCGC AB-540-C11	0	0	0	0	0	0	0	0	0	0	0	0	0	0	0	0	0	0	0	0	0	0	0	0	0	0	0	0	0	0	0	0	0	0	0	0	0	0	0	0	0	0	0	0	0	0	0	0	0
D_0__Bacteria;D_1__Chloroflexi;D_2__Dehalococcoidia;D_3__GIF3;D_4__uncultured bacterium;D_5__uncultured bacterium	0.000576558	0.00040991	0.000372966	0.000340561	0.000337936	0.000200396	0.000391557	0.000375804	0.000538374	0.000502223	0.000567133	0.000474667	0.000285804	0.000233553	0.000269507	0.000714694	0.000228532	0.000261751	0.000402999	0.000573982	0.00075226	0.000943763	0.000222738	0.000360284	0.000222591	0.00036181	0.000452756	0.00050301	0.000800673	0.00045654	0.001533603	0.001286327	0.000987835	0.000878266	0.00035811	0.000548391	0.003248693	0.003627524	0.003596311	0.001699288	0.00470566	0.003203026	0.003955126	0.001655394	0.002367935	0.004736819	0.005866019	0.006241641	0.012106337
D_0__Bacteria;D_1__Chloroflexi;D_2__Dehalococcoidia;D_3__GIF3;Other;Other	4.97E-05	2.78E-05	3.47E-05	3.41E-05	2.36E-05	2.15E-05	2.49E-05	3.91E-05	6.98E-05	2.79E-05	3.62E-05	3.10E-05	1.84E-05	2.00E-05	4.35E-05	6.13E-05	0	3.74E-05	2.88E-05	0.000122996	8.63E-05	1.11E-05	7.86E-05	5.30E-05	9.27E-06	8.41E-06	2.74E-05	3.05E-05	4.00E-05	4.42E-05	7.95E-05	4.55E-05	5.49E-05	1.57E-05	0.000134291	0	0.000510331	0.00105528	0.000438575	0.000248071	0.000121349	0.000213535	0.00038228	0.000378376	0.00013929	0.000802116	0.001610751	0.001618203	0.000779449
D_0__Bacteria;D_1__Chloroflexi;D_2__Dehalococcoidia;D_3__GIF9;D_4__uncultured Chloroflexi bacterium;D_5__uncultured Chloroflexi bacterium	0	0	0	0	0	0	0	0	0	0	0	0	0	6.67E-06	0	0	0	0	0	0	1.23E-05	0	0	0	0	8.41E-06	0	0	0	0	0	0	0	0	0	0	0	0	0	0	0	0	0	0	3.48E-05	0	2.40E-05	6.60E-05	6.63E-05
D_0__Bacteria;D_1__Chloroflexi;D_2__Dehalococcoidia;D_3__GIF9;D_4__uncultured bacterium;D_5__uncultured bacterium	0.000238576	0.000298748	0.000572459	0.000431377	0.000361513	0.000357851	0.000242393	0.000234878	0.000189428	0.000381317	0.000651599	0.00045403	0.000221267	0.000260245	0.000321669	0.000735114	0.000301989	0.000495457	0.000251875	0.000184494	0.000147986	0.000366402	0.000275146	0.000339091	0.000185493	0.000244011	0.000315557	0.000426797	0.000507093	0.000618538	0.000681601	0.000341503	0.000475624	0.000501866	0.00071622	0.000300731	0.000336072	0.000734927	0.000877149	0.000806232	0.002049457	0.000579595	0.001852587	0.001513503	0.001532193	0.001701786	0.002211778	0.003599676	0.006451185
D_0__Bacteria;D_1__Chloroflexi;D_2__Dehalococcoidia;D_3__GIF9;D_4__uncultured soil bacterium;D_5__uncultured soil bacterium	0	0	0	0	0	0	0	0	0	0	0	0	0	0	0	0	0	0	0	0	0	0	0	0	0	0	0	0	0	0	0	0	0	0	0	0	0	0	0	0	0	0	0	0	0	0	0	0	0
D_0__Bacteria;D_1__Chloroflexi;D_2__Dehalococcoidia;D_3__GIF9;Other;Other	0	0	0	0	0	0	0	7.83E-06	0	0	0	0	0	0	0	0	0	0	0	0	0	0	0	0	0	0	0	0	0	0	0	0	0	0	0	0	0	0	0	0	0	0	0	0	0	0	0	0	0
D_0__Bacteria;D_1__Chloroflexi;D_2__Dehalococcoidia;D_3__MSBL5;D_4__uncultured bacterium;D_5__uncultured bacterium	0	6.95E-06	8.67E-06	0	7.86E-06	7.16E-06	1.24E-05	0	9.97E-06	1.86E-05	2.41E-05	0	0	0	0	1.02E-05	0	9.35E-06	0	0	2.47E-05	0	1.31E-05	0	0	0	2.74E-05	1.52E-05	1.33E-05	0	5.68E-05	0	0	1.57E-05	0	0	0	0	1.25E-05	0	1.35E-05	3.05E-05	4.41E-05	4.73E-05	6.96E-05	2.17E-05	7.21E-05	0.000478856	9.95E-05
D_0__Bacteria;D_1__Chloroflexi;D_2__Dehalococcoidia;D_3__Napoli-4B-65;D_4__uncultured bacterium;D_5__uncultured bacterium	0	6.95E-06	0	0	0	0	0	0	0	0	0	1.03E-05	0	0	0	0	8.16E-06	0	0	0	0	0	0	0	0	0	1.37E-05	0	0	0	0	0	0	0	0	0	0	9.42E-06	1.25E-05	1.24E-05	1.35E-05	0	0	0	0	0	4.81E-05	1.65E-05	4.98E-05
D_0__Bacteria;D_1__Chloroflexi;D_2__Dehalococcoidia;D_3__Napoli-4B-65;Other;Other	9.94E-06	6.95E-06	0	0	0	7.16E-06	1.86E-05	7.83E-06	9.97E-06	1.86E-05	1.21E-05	0	0	0	0	7.15E-05	8.16E-06	9.35E-06	2.16E-05	1.02E-05	1.23E-05	0	0	0	0	3.37E-05	0	1.52E-05	0	1.47E-05	4.54E-05	4.55E-05	3.66E-05	0	2.24E-05	0	0	4.71E-05	2.51E-05	3.72E-05	2.70E-05	4.58E-05	7.35E-05	0	3.48E-05	0.000346861	0.000168287	0.000198147	0.000315096
D_0__Bacteria;D_1__Chloroflexi;D_2__Dehalococcoidia;D_3__Sh765B-AG-111;D_4__uncultured bacterium;D_5__uncultured bacterium	9.94E-06	1.39E-05	8.67E-06	2.27E-05	0	7.16E-06	1.86E-05	7.83E-06	2.99E-05	9.30E-06	2.41E-05	1.03E-05	0	6.67E-06	0	1.02E-05	0	9.35E-06	1.44E-05	1.02E-05	1.23E-05	0	1.31E-05	1.06E-05	9.27E-06	8.41E-06	2.74E-05	1.52E-05	0	1.47E-05	1.14E-05	0	1.83E-05	3.14E-05	2.24E-05	5.31E-05	0	9.42E-06	3.76E-05	1.24E-05	1.35E-05	1.53E-05	2.94E-05	0	3.48E-05	2.17E-05	3.61E-05	0.00021466	8.29E-05
D_0__Bacteria;D_1__Chloroflexi;D_2__Dehalococcoidia;D_3__Sh765B-AG-111;Other;Other	9.94E-06	0	2.60E-05	1.14E-05	0	3.58E-05	0	1.57E-05	9.97E-06	9.30E-06	0	1.03E-05	4.61E-05	6.67E-06	0	0	8.16E-06	5.61E-05	7.20E-06	1.02E-05	1.23E-05	1.11E-05	0	0	0	8.41E-06	2.74E-05	1.52E-05	0	4.42E-05	2.27E-05	4.55E-05	0	0	4.48E-05	0	3.73E-05	4.71E-05	2.51E-05	7.44E-05	0	0.001967573	0.000220546	0.000189188	0	7.59E-05	0.00022839	0.000280709	0.000232176
D_0__Bacteria;D_1__Chloroflexi;D_2__Dehalococcoidia;D_3__uncultured bacterium;D_4__uncultured bacterium;D_5__uncultured bacterium	0	0	0	0	7.86E-06	0	0	0	0	0	0	0	0	0	0	0	0	0	0	0	0	1.11E-05	0	0	0	0	0	0	0	0	0	0	0	0	0	0	0	0	0	1.24E-05	0	1.53E-05	1.47E-05	0	0	0	1.20E-05	3.30E-05	3.32E-05
D_0__Bacteria;D_1__Chloroflexi;D_2__Dehalococcoidia;D_3__vadinBA26;Ambiguous_taxa;Ambiguous_taxa	0	0	0	0	0	0	0	0	0	0	0	0	0	0	0	0	8.16E-06	0	0	0	0	0	0	0	0	0	0	0	0	1.47E-05	0	0	0	0	0	0	0	0	0	0	0	1.53E-05	2.94E-05	0	0	0	1.20E-05	8.26E-05	1.66E-05
D_0__Bacteria;D_1__Chloroflexi;D_2__Dehalococcoidia;D_3__vadinBA26;D_4__uncultured Chlorobi bacterium;D_5__uncultured Chlorobi bacterium	0	0	0	0	0	0	0	0	0	0	0	0	0	0	0	0	0	0	0	0	0	0	0	0	0	0	0	0	0	0	0	0	0	0	0	0	0	0	0	0	2.70E-05	0	0	0	0	0	0	0	0
D_0__Bacteria;D_1__Chloroflexi;D_2__Dehalococcoidia;D_3__vadinBA26;D_4__uncultured Chloroflexi bacterium;D_5__uncultured Chloroflexi bacterium	0	0	8.67E-06	0	0	0	0	0	0	0	0	0	0	6.67E-06	8.69E-06	0	0	0	0	1.02E-05	0	1.11E-05	0	0	0	0	0	0	0	0	0	0	0	0	0	0	1.24E-05	0	1.25E-05	0	0	0	0	0	3.48E-05	0	1.20E-05	0	0
D_0__Bacteria;D_1__Chloroflexi;D_2__Dehalococcoidia;D_3__vadinBA26;D_4__uncultured bacterium;D_5__uncultured bacterium	0.000238576	0.000305696	0.000277556	0.000397321	0.000196474	0.000250496	0.000273469	0.000438439	0.000578254	0.000530124	0.000193066	0.000278609	0.000248926	0.000193515	0.000191263	0.000673854	0.000383608	0.000420671	0.00058291	0.000778976	0.001023567	0.000666186	0.000314453	0.000508636	0.000213317	0.000378638	0.000274397	0.000624952	0.000667227	0.000471267	0.001226882	0.000956208	0.00129882	0.001254666	0.000738602	0.000866812	0.001406522	0.001130657	0.00160393	0.001823324	0.0034652	0.000945655	0.002793584	0.001324315	0.002159	0.002525581	0.004339412	0.00558115	0.006484353
D_0__Bacteria;D_1__Chloroflexi;D_2__Dehalococcoidia;D_3__vadinBA26;Other;Other	0	0	8.67E-06	2.27E-05	0	7.16E-06	0	7.83E-06	2.99E-05	0	1.21E-05	0	9.22E-06	6.67E-06	0	4.08E-05	1.63E-05	0	7.20E-06	1.02E-05	2.47E-05	0	0	0	0	1.68E-05	0	0	0	5.89E-05	3.41E-05	1.14E-05	3.66E-05	4.70E-05	0	0	9.96E-05	1.88E-05	2.51E-05	0.000111632	0	6.10E-05	0.000205843	0	0	3.25E-05	0.000168287	0.000115586	0.000315096
D_0__Bacteria;D_1__Chloroflexi;D_2__Dehalococcoidia;Other;Other;Other	2.98E-05	2.08E-05	6.07E-05	4.54E-05	2.36E-05	1.43E-05	4.35E-05	2.35E-05	2.99E-05	9.30E-06	3.62E-05	1.03E-05	2.77E-05	2.00E-05	1.74E-05	4.08E-05	8.16E-06	2.80E-05	7.20E-05	7.17E-05	6.17E-05	7.77E-05	1.31E-05	1.06E-05	9.27E-06	6.73E-05	0	7.62E-05	5.34E-05	4.42E-05	0.00021584	3.42E-05	9.15E-05	6.27E-05	2.24E-05	1.77E-05	0.000161812	0.000254398	0.000200491	0.000235668	0.000229216	0.000106768	0.000323468	0.000141891	0.000104468	0.000845473	0.000661129	0.0009412	0.00177449
D_0__Bacteria;D_1__Chloroflexi;D_2__Elev-1554;D_3__uncultured bacterium;D_4__uncultured bacterium;D_5__uncultured bacterium	7.95E-05	0.000132005	0.000130104	0.000227041	0.000377231	0.000279124	0.000142949	7.05E-05	5.98E-05	0.000102305	0.000193066	0.000165102	0.000460974	0.000126786	0.000156488	0.000296088	0.000489712	0.000430019	0.000230285	0.000379238	0.000369964	0.000621773	0.000445475	0.000943096	0.000556478	0.000614235	0.000288117	0.000289612	0.000533782	0.000132544	0.00021584	0.000147985	0.000146346	0.000109783	0.000201437	0.00014152	1.24E-05	1.88E-05	3.76E-05	0.000210861	2.70E-05	3.05E-05	0.000161734	0.000141891	3.48E-05	5.42E-05	2.40E-05	6.60E-05	1.66E-05
D_0__Bacteria;D_1__Chloroflexi;D_2__Gitt-GS-136;D_3__uncultured bacterium;D_4__uncultured bacterium;D_5__uncultured bacterium	0	0	0	1.14E-05	1.57E-05	7.16E-06	0	0	0	0	1.21E-05	1.03E-05	0	6.67E-06	8.69E-06	0	8.16E-06	0	7.20E-06	1.02E-05	0	0	1.31E-05	2.12E-05	0	0	2.74E-05	0	0	2.95E-05	0	2.28E-05	1.83E-05	0	0	0	0	0	0	0	0	0	0	4.73E-05	0	0	1.20E-05	0	0
D_0__Bacteria;D_1__Chloroflexi;D_2__Gitt-GS-136;Other;Other;Other	0	6.95E-06	0	1.14E-05	7.86E-06	7.16E-06	2.49E-05	0	9.97E-06	9.30E-06	2.41E-05	1.03E-05	0	1.33E-05	8.69E-06	0	0	0	1.44E-05	2.05E-05	1.23E-05	2.22E-05	1.31E-05	1.06E-05	0	2.52E-05	1.37E-05	3.05E-05	4.00E-05	2.95E-05	1.14E-05	0	0	0	4.48E-05	5.31E-05	0	9.42E-06	1.25E-05	1.24E-05	0	0	2.94E-05	4.73E-05	0	2.17E-05	1.20E-05	1.65E-05	0
D_0__Bacteria;D_1__Chloroflexi;D_2__JG30-KF-CM66;Ambiguous_taxa;Ambiguous_taxa;Ambiguous_taxa	0	6.95E-06	0	1.14E-05	0	0	0	0	0	9.30E-06	0	0	9.22E-06	0	0	0	0	0	7.20E-06	0	0	0	0	0	0	0	0	0	0	0	0	0	0	0	0	0	0	0	0	0	0	0	0	0	0	0	0	0	0
D_0__Bacteria;D_1__Chloroflexi;D_2__JG30-KF-CM66;D_3__uncultured Caldilinea sp.;D_4__uncultured Caldilinea sp.;D_5__uncultured Caldilinea sp.	0	0	0	0	0	0	0	0	0	0	0	0	0	0	0	0	0	0	0	0	0	0	0	0	0	0	0	0	0	0	0	0	0	0	0	0	0	0	0	0	0	0	0	0	0	0	0	0	0
D_0__Bacteria;D_1__Chloroflexi;D_2__JG30-KF-CM66;D_3__uncultured bacterium;D_4__uncultured bacterium;D_5__uncultured bacterium	0.001232641	0.001354788	0.004571002	0.00330344	0.001548219	0.001180908	0.007601183	0.009567355	0.008304919	0.005031528	0.003668263	0.002662264	0.0028396	0.005792111	0.007189741	0.002552479	0.002268999	0.001149834	0.001669569	0.003177402	0.002096462	0.002198412	0.001886718	0.001557698	0.00526799	0.003786381	0.006585537	0.007850011	0.006352002	0.007216282	0.011507702	0.002982458	0.005030641	0.002336815	0.003200609	0.002370465	0.003049539	0.007490601	0.005601223	0.007293295	0.004516895	0.006787365	0.010777351	0.008986426	0.006302887	0.015120968	0.015939224	0.013374944	0.006832617
D_0__Bacteria;D_1__Chloroflexi;D_2__JG30-KF-CM66;D_3__uncultured soil bacterium;D_4__uncultured soil bacterium;D_5__uncultured soil bacterium	9.94E-06	2.08E-05	1.73E-05	0	7.86E-06	0	1.24E-05	1.57E-05	9.97E-06	1.86E-05	1.21E-05	1.03E-05	0	1.33E-05	1.74E-05	1.02E-05	0	0	0	0	1.23E-05	1.11E-05	0	0	9.27E-06	0	1.37E-05	0	0	1.47E-05	3.41E-05	1.14E-05	0	0	4.48E-05	1.77E-05	0	0	0	2.48E-05	0	0	1.47E-05	0	3.48E-05	2.17E-05	1.20E-05	1.65E-05	0
D_0__Bacteria;D_1__Chloroflexi;D_2__JG30-KF-CM66;Other;Other;Other	0	2.78E-05	5.20E-05	7.95E-05	7.86E-05	2.15E-05	6.22E-05	5.48E-05	4.98E-05	4.65E-05	3.62E-05	0	9.22E-06	6.67E-06	1.74E-05	1.02E-05	5.71E-05	3.74E-05	7.20E-06	6.15E-05	2.47E-05	3.33E-05	2.62E-05	5.30E-05	0	8.41E-06	2.74E-05	3.05E-05	1.33E-05	4.42E-05	0.00010224	6.83E-05	7.32E-05	4.70E-05	4.48E-05	1.77E-05	0	3.77E-05	3.76E-05	1.24E-05	4.04E-05	3.05E-05	4.41E-05	0.000236485	0.00013929	4.34E-05	0.000204349	0.000132098	1.66E-05
D_0__Bacteria;D_1__Chloroflexi;D_2__JG37-AG-4;Ambiguous_taxa;Ambiguous_taxa;Ambiguous_taxa	0	0	0	0	0	0	0	0	0	0	0	0	0	0	0	0	0	0	0	0	0	0	0	0	0	0	1.37E-05	0	0	0	1.14E-05	0	0	0	0	0	0	9.42E-06	0	0	0	1.53E-05	0	0	0	0	0	0	0
D_0__Bacteria;D_1__Chloroflexi;D_2__JG37-AG-4;D_3__uncultured Chloroflexi bacterium;D_4__uncultured Chloroflexi bacterium;D_5__uncultured Chloroflexi bacterium	0	0	0	0	7.86E-06	0	0	0	0	9.30E-06	1.21E-05	0	0	0	0	0	0	0	7.20E-06	0	0	0	0	0	0	0	0	0	0	0	0	0	0	0	0	0	0	0	0	0	0	0	0	0	0	0	0	0	0
D_0__Bacteria;D_1__Chloroflexi;D_2__JG37-AG-4;D_3__uncultured bacterium;D_4__uncultured bacterium;D_5__uncultured bacterium	0.061970039	0.070567065	0.032309267	0.055988194	0.059571057	0.092669067	0.023095664	0.017240029	0.011405555	0.037192389	0.050885089	0.098906202	0.020504121	0.008601419	0.009884808	0.041339949	0.01928649	0.053313016	0.007865686	0.013970317	0.012640432	0.015144618	0.015761959	0.021235562	0.009154061	0.012856866	0.007957523	0.008429236	0.012170223	0.007717004	0.007463534	0.00401835	0.004298912	0.003497381	0.004028738	0.004493269	0.002439632	0.004277652	0.003007368	0.019696857	0.013105736	0.007290697	0.012468205	0.013716124	0.012570951	0.003566164	0.004435576	0.002724526	0.001343306
D_0__Bacteria;D_1__Chloroflexi;D_2__JG37-AG-4;Other;Other;Other	4.97E-05	3.47E-05	8.67E-06	2.27E-05	7.86E-06	2.15E-05	1.24E-05	2.35E-05	9.97E-06	9.30E-06	0	3.10E-05	0	2.00E-05	2.61E-05	1.02E-05	1.63E-05	9.35E-06	7.20E-06	1.02E-05	1.23E-05	0	1.31E-05	2.12E-05	1.85E-05	1.68E-05	1.37E-05	3.05E-05	1.33E-05	1.47E-05	1.14E-05	2.28E-05	0	1.57E-05	0	0	1.24E-05	3.77E-05	3.76E-05	2.48E-05	2.70E-05	1.53E-05	5.88E-05	0.000141891	0.00013929	0.000140912	0.000516883	0.000445831	8.29E-05
D_0__Bacteria;D_1__Chloroflexi;D_2__KD4-96;Ambiguous_taxa;Ambiguous_taxa;Ambiguous_taxa	0.001282344	0.001938388	0.006722062	0.004892723	0.003890194	0.002018279	0.006407866	0.006067676	0.005872266	0.006147579	0.004235396	0.003105975	0.004655837	0.004964667	0.006894153	0.00359389	0.005452127	0.002888606	0.005051886	0.006539297	0.005475465	0.008205185	0.010337644	0.007078521	0.012604224	0.015246493	0.016079685	0.015136041	0.019322898	0.013416394	0.018414595	0.006238119	0.011250343	0.011480192	0.009221334	0.010401741	0.003211352	0.00457916	0.004686482	0.003609437	0.003060702	0.002592926	0.003367003	0.00562834	0.005467145	0.003143427	0.002464209	0.002493354	0.003416309
D_0__Bacteria;D_1__Chloroflexi;D_2__KD4-96;D_3__uncultured bacterium;D_4__uncultured bacterium;D_5__uncultured bacterium	0.004294363	0.004536802	0.016531936	0.011976388	0.009745133	0.00441588	0.016955052	0.01628486	0.017178122	0.015522405	0.010437658	0.006769167	0.018420519	0.013993154	0.017743969	0.010495794	0.015556517	0.007768388	0.015026123	0.017639703	0.018485861	0.022739133	0.028654534	0.022613119	0.043025014	0.039546644	0.039719017	0.03771054	0.048894405	0.030750199	0.055289226	0.01766708	0.039037776	0.030645212	0.026276327	0.026464293	0.009646502	0.009535206	0.010876648	0.009476322	0.007024782	0.006345042	0.007601488	0.011351275	0.010794999	0.004682622	0.004339412	0.005432539	0.007694987
D_0__Bacteria;D_1__Chloroflexi;D_2__KD4-96;Other;Other;Other	1.99E-05	0.000104214	0.000121431	0.000136224	0.000102167	0.000121669	0.000186456	0.000164414	0.000109669	0.000130206	0.0002172	0.000144464	7.38E-05	8.01E-05	0.000113019	0.000112309	0.000106104	0.000121527	9.36E-05	0.000174245	0.000197314	0.000233165	0.000157227	9.54E-05	0.000102021	0.000126213	0.000123479	0.000182913	0.000253546	0.000117817	0.00015904	0.000159368	9.15E-05	0.000156833	0.000201437	0.00021228	0.000124471	0.000150754	0.00017543	7.44E-05	0.000107866	0.00012202	0.000249952	0.000141891	0.000208935	0.000130073	0.000156267	4.95E-05	8.29E-05
D_0__Bacteria;D_1__Chloroflexi;D_2__Ktedonobacteria;D_3__B10-SB3A;D_4__uncultured bacterium;D_5__uncultured bacterium	0	0	0	1.14E-05	0	7.16E-06	6.22E-06	0	0	0	0	0	0	0	0	1.02E-05	0	0	0	0	0	0	0	0	0	8.41E-06	0	0	0	1.47E-05	1.14E-05	0	0	0	0	0	0	9.42E-06	0	0	1.35E-05	0	0	0	0	0	0	0	0
D_0__Bacteria;D_1__Chloroflexi;D_2__Ktedonobacteria;D_3__B12-WMSP1;D_4__uncultured bacterium;D_5__uncultured bacterium	4.97E-05	6.25E-05	0.000268882	0.000102168	0.000165039	7.16E-05	8.08E-05	3.91E-05	5.98E-05	0.000148807	0.0002172	0.000165102	0.000608486	0.000186842	0.000121713	0.000285878	0.000236694	0.000130875	0.000143928	0.000409987	0.000320635	0.000477433	0.000733724	0.00049804	0.000871815	0.000555336	0.000301837	0.000350583	0.000854051	8.84E-05	0.000284001	0.000102451	0.000219519	0.000172517	0.000134291	0	4.98E-05	4.71E-05	2.51E-05	0.000148843	0.000256182	1.53E-05	0.000117625	0.000189188	3.48E-05	4.34E-05	0.000132226	6.60E-05	0.000132672
D_0__Bacteria;D_1__Chloroflexi;D_2__Ktedonobacteria;D_3__B12-WMSP1;Other;Other	0	0	0	0	0	0	0	0	0	0	0	0	0	0	8.69E-06	0	0	0	0	0	0	0	0	0	0	0	0	0	0	0	0	0	0	0	0	0	0	0	0	0	0	0	0	0	0	1.08E-05	0	0	0
D_0__Bacteria;D_1__Chloroflexi;D_2__Ktedonobacteria;D_3__C0119;D_4__uncultured Chloroflexi bacterium;D_5__uncultured Chloroflexi bacterium	0	0	0	0	0	0	0	0	0	0	0	0	0	0	0	0	0	0	0	0	0	0	0	0	0	0	0	1.52E-05	0	0	0	0	0	0	0	0	0	0	0	0	0	0	0	0	0	0	0	0	0
D_0__Bacteria;D_1__Chloroflexi;D_2__Ktedonobacteria;D_3__C0119;D_4__uncultured bacterium;D_5__uncultured bacterium	1.99E-05	0.000132005	0.000121431	0.000147576	9.43E-05	6.44E-05	8.70E-05	0.000133097	7.98E-05	0.000130206	9.65E-05	0.000134145	9.22E-06	6.67E-05	7.82E-05	0.000102099	0.000114266	5.61E-05	5.76E-05	6.15E-05	6.17E-05	2.22E-05	0.000104818	4.24E-05	0	0.000126213	0.000123479	0.000152427	0.000173479	4.42E-05	4.54E-05	0.000113834	9.15E-05	4.70E-05	0.000201437	0.00019459	4.98E-05	7.54E-05	7.52E-05	7.44E-05	6.74E-05	9.15E-05	2.94E-05	0.000283782	3.48E-05	7.59E-05	6.01E-05	9.91E-05	1.66E-05
D_0__Bacteria;D_1__Chloroflexi;D_2__Ktedonobacteria;D_3__JG30-KF-AS9;Ambiguous_taxa;Ambiguous_taxa	0	0	0	0	0	0	0	7.83E-06	0	0	0	0	0	0	0	0	0	0	0	0	0	0	0	0	0	0	0	0	0	0	0	0	0	0	0	0	0	0	0	0	0	0	0	0	0	0	0	0	0
D_0__Bacteria;D_1__Chloroflexi;D_2__Ktedonobacteria;D_3__JG30-KF-AS9;D_4__uncultured bacterium;D_5__uncultured bacterium	0.000198813	0.001459002	0.000988794	0.001191963	0.001422475	0.000780115	0.001019292	0.000837731	0.00091723	0.000985845	0.001604865	0.001743886	0.001631848	0.001027633	0.000721582	0.000796373	0.000987586	0.000757207	0.001057874	0.001322209	0.000875581	0.001287959	0.00159847	0.001610681	0.000306063	0.001337855	0.000864352	0.00111272	0.000974152	0.000795264	0.001249602	0.000956208	0.000823196	0.001270349	0.002909644	0.002511985	0.000199154	0.001253145	0.000601474	0.000682196	0.000822479	0.000747373	0.001264464	0.003878352	0.003447435	0.001040583	0.000949622	0.000974224	0.000265344
D_0__Bacteria;D_1__Chloroflexi;D_2__Ktedonobacteria;D_3__JG30-KF-AS9;D_4__uncultured soil bacterium;D_5__uncultured soil bacterium	0	6.95E-06	0	1.14E-05	0	0	0	7.83E-06	9.97E-06	0	1.21E-05	1.03E-05	0	6.67E-06	0	0	0	9.35E-06	0	0	0	0	0	0	0	0	0	0	0	0	1.14E-05	0	1.83E-05	0	0	0	0	9.42E-06	0	1.24E-05	0	0	0	9.46E-05	0	0	0	0	0
D_0__Bacteria;D_1__Chloroflexi;D_2__Ktedonobacteria;D_3__JG30-KF-AS9;Other;Other	9.94E-06	4.86E-05	4.34E-05	9.08E-05	0.000196474	7.16E-05	9.32E-05	5.48E-05	6.98E-05	8.37E-05	7.24E-05	0.000185739	0	7.34E-05	4.35E-05	5.10E-05	0.000122428	5.61E-05	5.76E-05	6.15E-05	0.000160318	8.88E-05	0.000104818	9.54E-05	0	7.57E-05	9.60E-05	9.15E-05	0.000186824	5.89E-05	3.41E-05	7.97E-05	9.15E-05	6.27E-05	0.000111909	7.08E-05	0	4.71E-05	7.52E-05	8.68E-05	0.000161799	7.63E-05	0.000102922	0.000189188	0.000383048	8.67E-05	7.21E-05	6.60E-05	1.66E-05
D_0__Bacteria;D_1__Chloroflexi;D_2__Ktedonobacteria;D_3__Ktedonobacterales;D_4__1921-3;D_5__uncultured Caldilinea sp.	9.94E-06	4.86E-05	8.67E-06	2.27E-05	3.14E-05	7.16E-06	1.86E-05	7.83E-06	0	0	3.62E-05	4.13E-05	0	4.00E-05	8.69E-06	1.02E-05	0	0	2.88E-05	4.10E-05	0	0	3.93E-05	2.12E-05	9.27E-06	5.05E-05	0	0	1.33E-05	2.95E-05	2.27E-05	0	3.66E-05	1.57E-05	0.000111909	3.54E-05	1.24E-05	3.77E-05	3.76E-05	1.24E-05	6.74E-05	0	1.47E-05	9.46E-05	6.96E-05	4.34E-05	1.20E-05	0	0
D_0__Bacteria;D_1__Chloroflexi;D_2__Ktedonobacteria;D_3__Ktedonobacterales;D_4__1921-3;D_5__uncultured Ktedonobacter sp.	0	0	8.67E-06	0	7.86E-06	0	6.22E-06	0	0	0	0	0	0	0	0	0	8.16E-06	0	0	0	0	0	0	0	0	1.68E-05	0	0	0	0	1.14E-05	0	0	0	0	0	0	0	0	1.24E-05	1.35E-05	0	0	0	0	0	0	0	0
D_0__Bacteria;D_1__Chloroflexi;D_2__Ktedonobacteria;D_3__Ktedonobacterales;D_4__1921-3;D_5__uncultured bacterium	0	6.95E-06	1.73E-05	1.14E-05	1.57E-05	1.43E-05	6.22E-06	7.83E-06	3.99E-05	0	0	0	0	0	8.69E-06	2.04E-05	0	1.87E-05	1.44E-05	0	2.47E-05	1.11E-05	1.31E-05	1.06E-05	0	8.41E-06	0	3.05E-05	0	0	1.14E-05	3.42E-05	0	1.57E-05	2.24E-05	0	0	0	0	0	4.04E-05	4.58E-05	0	0	0	1.08E-05	0	1.65E-05	0
D_0__Bacteria;D_1__Chloroflexi;D_2__Ktedonobacteria;D_3__Ktedonobacterales;D_4__1921-3;Other	1.99E-05	9.73E-05	7.81E-05	6.81E-05	8.64E-05	7.87E-05	0.000149165	0.00010961	0.000119639	0.000111605	1.21E-05	5.16E-05	9.22E-06	4.00E-05	0.000104325	5.10E-05	2.45E-05	8.41E-05	0.000143928	9.22E-05	3.70E-05	4.44E-05	2.62E-05	5.30E-05	0	7.57E-05	0.000137199	3.05E-05	8.01E-05	4.42E-05	0.00019312	0.000125218	0.000128053	0.000109783	6.71E-05	7.08E-05	0	4.71E-05	8.77E-05	9.92E-05	8.09E-05	7.63E-05	0.000102922	0	0.00013929	0.000195109	9.62E-05	4.95E-05	0
D_0__Bacteria;D_1__Chloroflexi;D_2__Ktedonobacteria;D_3__Ktedonobacterales;D_4__1959-1;D_5__uncultured bacterium	0	6.25E-05	9.54E-05	5.68E-05	8.64E-05	2.15E-05	6.84E-05	4.70E-05	2.99E-05	4.65E-05	6.03E-05	4.13E-05	1.84E-05	6.01E-05	3.48E-05	5.10E-05	4.08E-05	7.48E-05	2.88E-05	0.000102497	6.17E-05	4.44E-05	7.86E-05	7.42E-05	2.78E-05	7.57E-05	6.86E-05	6.10E-05	0.00014679	0.000191452	6.82E-05	4.55E-05	9.15E-05	4.70E-05	0.000111909	0.00010614	1.24E-05	8.48E-05	1.25E-05	7.44E-05	5.39E-05	4.58E-05	5.88E-05	0.000378376	0.000313403	3.25E-05	7.21E-05	8.26E-05	0
D_0__Bacteria;D_1__Chloroflexi;D_2__Ktedonobacteria;D_3__Ktedonobacterales;D_4__BacC-u-018;D_5__uncultured Ktedonobacter sp.	0	0	8.67E-06	0	0	0	0	0	9.97E-06	0	0	1.03E-05	0	0	0	1.02E-05	0	0	0	0	0	0	0	0	0	0	0	0	0	0	1.14E-05	0	0	0	0	1.77E-05	0	0	0	0	1.35E-05	0	0	4.73E-05	0	0	0	0	0
D_0__Bacteria;D_1__Chloroflexi;D_2__Ktedonobacteria;D_3__Ktedonobacterales;D_4__BacC-u-018;D_5__uncultured bacterium	0	0.000201481	0.000130104	9.08E-05	0.000149321	0.000135983	0.000198886	0.000195731	0.000129609	0.000130206	7.24E-05	6.19E-05	9.22E-06	6.01E-05	0.000121713	6.13E-05	8.98E-05	0.000140224	0.000187107	0.000184494	0.00017265	0.000199856	5.24E-05	7.42E-05	9.27E-06	4.21E-05	0.000150919	0.00016767	0.000120101	0.00010309	0.000306721	0.000125218	0.000164639	0.000172517	6.71E-05	3.54E-05	0	5.65E-05	0.000125307	4.96E-05	0.000121349	0.000106768	0.000117625	0.000331079	0.000208935	0.000303503	6.01E-05	6.60E-05	1.66E-05
D_0__Bacteria;D_1__Chloroflexi;D_2__Ktedonobacteria;D_3__Ktedonobacterales;D_4__BacC-u-018;Other	0	0	0	0	0	0	0	0	0	0	0	0	0	0	0	0	0	0	0	0	0	0	0	0	0	0	0	0	0	0	0	0	0	0	0	0	0	0	0	0	0	0	0	0	0	0	0	0	0
D_0__Bacteria;D_1__Chloroflexi;D_2__Ktedonobacteria;D_3__Ktedonobacterales;D_4__FCPS473;D_5__uncultured Ktedobacteria bacterium	3.98E-05	0.000361277	0.000338272	0.000317857	0.000204333	0.000178925	0.00032319	0.00021139	0.000219338	0.000204609	0.000313733	0.000309566	3.69E-05	0.000206861	0.000295588	0.000204198	0.000195885	0.00015892	0.000273464	0.000204994	0.000160318	0.000255371	0.000196533	0.000264915	2.78E-05	0.000252425	0.000178358	0.000243884	0.00029358	0.000250361	0.000340801	0.000136601	0.000146346	0.000203883	0.000447638	0.000477631	3.73E-05	0.000244976	0.000338329	0.000186053	0.000229216	0.00030505	0.000176437	0.00047297	0.000626806	0.000292664	0.000132226	0.000132098	0
D_0__Bacteria;D_1__Chloroflexi;D_2__Ktedonobacteria;D_3__Ktedonobacterales;D_4__FCPS473;D_5__uncultured Ktedonobacter sp.	9.94E-06	0	0	0	7.86E-06	7.16E-06	0	7.83E-06	1.99E-05	0	0	0	0	6.67E-06	0	0	0	9.35E-06	7.20E-06	2.05E-05	0	1.11E-05	0	0	0	0	0	0	0	0	0	0	0	0	0	1.77E-05	1.24E-05	0	1.25E-05	0	0	0	0	0	0	0	0	0	0
D_0__Bacteria;D_1__Chloroflexi;D_2__Ktedonobacteria;D_3__Ktedonobacterales;D_4__FCPS473;D_5__uncultured bacterium	0	1.39E-05	2.60E-05	1.14E-05	1.57E-05	7.16E-06	0	7.83E-06	0	9.30E-06	1.21E-05	3.10E-05	0	1.33E-05	1.74E-05	1.02E-05	1.63E-05	0	1.44E-05	0	0	1.11E-05	0	4.24E-05	0	2.52E-05	0	0.000106699	2.67E-05	0	0	2.28E-05	1.83E-05	1.57E-05	2.24E-05	0	0	9.42E-06	1.25E-05	1.24E-05	1.35E-05	0	2.94E-05	4.73E-05	0	0	1.20E-05	1.65E-05	0
D_0__Bacteria;D_1__Chloroflexi;D_2__Ktedonobacteria;D_3__Ktedonobacterales;D_4__FCPS473;Other	9.94E-05	0.000680868	0.000511744	0.000590305	0.000282923	0.000379322	0.000497216	0.000336658	0.000329006	0.000502223	0.0002534	0.000340522	3.69E-05	0.000346993	0.000252119	0.000234828	0.000212209	0.000261751	0.000352625	0.000235743	0.000209646	0.000266474	0.00023584	0.000169545	4.64E-05	0.000403881	0.000356717	0.000274369	0.000253546	0.000427086	0.000556641	0.000182135	0.000347572	0.00023525	0.000290964	0.000406871	6.22E-05	0.000499373	0.000388452	0.000421721	0.000310115	0.000564343	0.000367577	0.00047297	0.000591984	0.000303503	0.000276472	0.000280709	8.29E-05
D_0__Bacteria;D_1__Chloroflexi;D_2__Ktedonobacteria;D_3__Ktedonobacterales;D_4__G12-WMSP1;Ambiguous_taxa	0	0	0	0	0	0	6.22E-06	7.83E-06	0	9.30E-06	0	0	0	0	0	0	0	1.87E-05	1.44E-05	1.02E-05	1.23E-05	2.22E-05	0	0	0	8.41E-06	0	0	2.67E-05	2.95E-05	1.14E-05	3.42E-05	1.83E-05	4.70E-05	0	0	0	9.42E-06	0	0	0	0	0	0	0	0	1.20E-05	3.30E-05	0
D_0__Bacteria;D_1__Chloroflexi;D_2__Ktedonobacteria;D_3__Ktedonobacterales;D_4__G12-WMSP1;D_5__uncultured Chloroflexi bacterium	0	0	0	0	0	0	0	0	0	0	0	0	0	0	0	0	0	0	0	0	0	0	0	0	0	0	0	0	0	0	0	0	0	0	0	0	0	0	0	0	0	0	0	0	0	0	0	0	0
D_0__Bacteria;D_1__Chloroflexi;D_2__Ktedonobacteria;D_3__Ktedonobacterales;D_4__G12-WMSP1;D_5__uncultured bacterium	0	0	0	0	0	0	0	0	0	0	0	0	0	6.67E-06	0	0	0	0	0	0	0	0	0	0	0	0	0	0	0	0	0	1.14E-05	0	0	0	0	0	0	0	1.24E-05	0	0	0	0	0	0	0	0	0
D_0__Bacteria;D_1__Chloroflexi;D_2__Ktedonobacteria;D_3__Ktedonobacterales;D_4__G12-WMSP1;Other	0	0.000250115	0.000277556	0.000147576	7.07E-05	7.87E-05	8.70E-05	3.13E-05	7.98E-05	5.58E-05	9.65E-05	0.000165102	9.22E-06	0.000153478	0.000130406	5.10E-05	4.08E-05	5.61E-05	9.36E-05	2.05E-05	4.93E-05	3.33E-05	0.000144124	0.000137756	1.85E-05	0.000159869	0.000219518	0.000182913	0.000133445	0.00010309	0.00014768	2.28E-05	3.66E-05	4.70E-05	0.000201437	0.0001769	1.24E-05	0.000188443	0.000225553	0.000111632	0.000134833	0.000137273	1.47E-05	0.000141891	0.000348226	0.000108394	6.01E-05	4.95E-05	0
D_0__Bacteria;D_1__Chloroflexi;D_2__Ktedonobacteria;D_3__Ktedonobacterales;D_4__HSB OF53-F07;Ambiguous_taxa	0	2.78E-05	1.73E-05	0	0	1.43E-05	1.24E-05	0	0	2.79E-05	3.62E-05	3.10E-05	0	3.34E-05	3.48E-05	1.02E-05	8.16E-06	9.35E-06	1.44E-05	0	0	1.11E-05	1.31E-05	0	0	8.41E-06	1.37E-05	0	0	1.47E-05	5.68E-05	1.14E-05	1.83E-05	1.57E-05	2.24E-05	0	0	0	1.25E-05	0	1.35E-05	0	0	9.46E-05	3.48E-05	0	0	0	0
D_0__Bacteria;D_1__Chloroflexi;D_2__Ktedonobacteria;D_3__Ktedonobacterales;D_4__HSB OF53-F07;D_5__uncultured Chloroflexi bacterium	0	1.39E-05	8.67E-06	1.14E-05	7.86E-06	0	0	0	0	0	0	0	0	6.67E-06	0	0	0	0	0	0	0	0	0	0	0	0	0	0	1.33E-05	0	1.14E-05	0	0	0	0	0	0	0	0	0	0	0	0	0	0	0	0	0	0
D_0__Bacteria;D_1__Chloroflexi;D_2__Ktedonobacteria;D_3__Ktedonobacterales;D_4__HSB OF53-F07;D_5__uncultured Ktedonobacter sp.	0	3.47E-05	3.47E-05	2.27E-05	7.86E-06	0	1.86E-05	0	2.99E-05	1.86E-05	3.62E-05	8.26E-05	0	2.67E-05	3.48E-05	1.02E-05	3.26E-05	1.87E-05	3.60E-05	2.05E-05	1.23E-05	3.33E-05	1.31E-05	3.18E-05	0	5.89E-05	1.37E-05	3.05E-05	1.33E-05	4.42E-05	1.14E-05	1.14E-05	1.83E-05	3.14E-05	4.48E-05	7.08E-05	0	1.88E-05	1.25E-05	2.48E-05	1.35E-05	1.53E-05	4.41E-05	0.000141891	0.00013929	4.34E-05	1.20E-05	0	0
D_0__Bacteria;D_1__Chloroflexi;D_2__Ktedonobacteria;D_3__Ktedonobacterales;D_4__HSB OF53-F07;D_5__uncultured bacterium	0.000357864	0.00298748	0.002645457	0.002849359	0.001807565	0.001753469	0.002299622	0.001604998	0.001296086	0.001395063	0.001653132	0.00215664	0.000322682	0.001688254	0.001590958	0.001551907	0.001338546	0.00138354	0.001755926	0.001342708	0.001023567	0.001176928	0.001349528	0.001653068	0.000148394	0.002322314	0.002277498	0.00222544	0.001494589	0.002209066	0.002237924	0.000933441	0.001061008	0.001395816	0.001768168	0.001998974	0.000224048	0.00215767	0.001854544	0.001364392	0.001550576	0.001632018	0.001396792	0.003358085	0.004039419	0.001918574	0.001117909	0.000858638	0.000414601
D_0__Bacteria;D_1__Chloroflexi;D_2__Ktedonobacteria;D_3__Ktedonobacterales;D_4__HSB OF53-F07;Other	0.000168991	0.001243626	0.000997467	0.00106709	0.000652295	0.000415107	0.000863912	0.00073595	0.000598193	0.000827738	0.001146332	0.00135177	0.000165951	0.000867482	0.000825907	0.000551335	0.000546845	0.000430019	0.00068366	0.000604731	0.000665935	0.000677289	0.000877848	0.000815937	7.42E-05	0.001060187	0.001152469	0.000929807	0.00073395	0.00055963	0.000692961	0.000523638	0.000658557	0.000878266	0.001208622	0.001432893	0.000149365	0.001158923	0.000751842	0.000483739	0.00070113	0.000533838	0.000588123	0.002317552	0.002855451	0.000737079	0.000709211	0.000710028	4.98E-05
D_0__Bacteria;D_1__Chloroflexi;D_2__Ktedonobacteria;D_3__Ktedonobacterales;D_4__JG30a-KF-32;D_5__uncultured Ktedobacteria bacterium	0	2.08E-05	4.34E-05	2.27E-05	1.57E-05	0	6.22E-06	7.83E-06	9.97E-06	0	0	0	9.22E-06	6.67E-06	8.69E-06	3.06E-05	0	9.35E-06	7.20E-06	0	0	1.11E-05	1.31E-05	0	0	1.68E-05	0	1.52E-05	0	1.47E-05	0	0	0	0	2.24E-05	3.54E-05	0	1.88E-05	2.51E-05	0	1.35E-05	0	2.94E-05	0	6.96E-05	0	0	6.60E-05	4.98E-05
D_0__Bacteria;D_1__Chloroflexi;D_2__Ktedonobacteria;D_3__Ktedonobacterales;D_4__JG30a-KF-32;D_5__uncultured Thermosporotrichaceae bacterium	0	0	0	0	0	0	0	0	0	0	0	0	0	2.00E-05	0	2.04E-05	8.16E-06	9.35E-06	0	0	0	0	0	0	0	0	1.37E-05	0	0	0	0	0	0	0	0	0	0	0	0	0	0	0	0	0	0	0	0	0	0
D_0__Bacteria;D_1__Chloroflexi;D_2__Ktedonobacteria;D_3__Ktedonobacterales;D_4__JG30a-KF-32;D_5__uncultured bacterium	7.95E-05	0.001028249	0.000815321	0.00095357	0.001147411	0.000586875	0.00080176	0.000767267	0.001006959	0.000948643	0.000820533	0.001042204	9.22E-05	0.000754042	0.000686807	0.000612595	0.000824348	0.00047676	0.000741231	0.000758476	0.000715263	0.000843835	0.000642008	0.000635795	5.56E-05	0.000706791	0.000878072	0.000731652	0.000974152	0.000913081	0.001045122	0.000705773	0.000987835	0.000972366	0.001477204	0.001008332	0.000149365	0.000631283	0.000689189	0.000607775	0.000862929	0.000823635	0.0009557	0.00250674	0.001427726	0.000888831	0.00090154	0.001023761	0.00016584
D_0__Bacteria;D_1__Chloroflexi;D_2__Ktedonobacteria;D_3__Ktedonobacterales;D_4__JG30a-KF-32;Other	0	0.000111162	8.67E-05	7.95E-05	7.86E-05	2.86E-05	6.22E-05	8.61E-05	4.98E-05	0.000130206	8.45E-05	0.000123826	0	7.34E-05	4.35E-05	0.000122519	5.71E-05	7.48E-05	5.04E-05	7.17E-05	7.40E-05	7.77E-05	9.17E-05	5.30E-05	9.27E-06	0.000126213	6.86E-05	4.57E-05	5.34E-05	0.00010309	0.00013632	6.83E-05	7.32E-05	0.000109783	8.95E-05	0.00015921	0	0.000141332	2.51E-05	0.000111632	5.39E-05	6.10E-05	4.41E-05	0.000378376	0.000104468	2.17E-05	7.21E-05	4.95E-05	1.66E-05
D_0__Bacteria;D_1__Chloroflexi;D_2__Ktedonobacteria;D_3__Ktedonobacterales;D_4__Ktedonobacteraceae;D_5__Ktedonobacter	0	1.39E-05	0	3.41E-05	1.57E-05	0	0	0	0	0	1.21E-05	0	0	2.67E-05	0	0	8.16E-06	9.35E-06	7.20E-06	1.02E-05	0	1.11E-05	3.93E-05	0	0	1.68E-05	1.37E-05	1.52E-05	5.34E-05	0	2.27E-05	4.55E-05	1.83E-05	0	4.48E-05	1.77E-05	1.24E-05	3.77E-05	2.51E-05	9.92E-05	0.000215732	1.53E-05	1.47E-05	0.000141891	6.96E-05	0.000260146	0.000264452	0.00014861	4.98E-05
D_0__Bacteria;D_1__Chloroflexi;D_2__Ktedonobacteria;D_3__Ktedonobacterales;D_4__Ktedonobacteraceae;D_5__uncultured	0	5.56E-05	3.47E-05	7.95E-05	2.36E-05	5.73E-05	4.97E-05	3.13E-05	1.99E-05	4.65E-05	2.41E-05	5.16E-05	0	4.00E-05	3.48E-05	5.10E-05	1.63E-05	1.87E-05	2.88E-05	4.10E-05	2.47E-05	2.22E-05	2.62E-05	5.30E-05	0	5.89E-05	2.74E-05	6.10E-05	2.67E-05	5.89E-05	1.14E-05	1.14E-05	0	4.70E-05	0.000179055	0.00010614	0	8.48E-05	5.01E-05	3.72E-05	6.74E-05	4.58E-05	5.88E-05	4.73E-05	0	3.25E-05	0.000108185	1.65E-05	0
D_0__Bacteria;D_1__Chloroflexi;D_2__Ktedonobacteria;D_3__Ktedonobacterales;D_4__Ktedonobacteraceae;Other	9.94E-06	0.000125057	2.60E-05	7.95E-05	6.29E-05	1.43E-05	6.22E-05	5.48E-05	2.99E-05	4.65E-05	6.03E-05	6.19E-05	0	0.000106767	3.48E-05	2.04E-05	3.26E-05	4.67E-05	6.48E-05	6.15E-05	2.47E-05	2.22E-05	9.17E-05	7.42E-05	9.27E-06	8.41E-05	9.60E-05	4.57E-05	0.000106756	7.36E-05	3.41E-05	4.55E-05	5.49E-05	3.14E-05	0.000179055	0.00010614	0	4.71E-05	5.01E-05	1.24E-05	0.000121349	7.63E-05	4.41E-05	0.000189188	0.000104468	5.42E-05	2.40E-05	4.95E-05	3.32E-05
D_0__Bacteria;D_1__Chloroflexi;D_2__Ktedonobacteria;D_3__Ktedonobacterales;D_4__Thermosporotrichaceae;D_5__Thermosporothrix	0	7.64E-05	2.60E-05	4.54E-05	6.29E-05	7.16E-06	4.35E-05	2.35E-05	3.99E-05	5.58E-05	2.41E-05	0	0	4.67E-05	0	6.13E-05	4.90E-05	2.80E-05	3.60E-05	4.10E-05	3.70E-05	2.22E-05	2.62E-05	4.24E-05	9.27E-06	2.52E-05	4.12E-05	9.15E-05	8.01E-05	2.95E-05	4.54E-05	3.42E-05	0	0.000109783	0	1.77E-05	1.24E-05	2.83E-05	3.76E-05	1.24E-05	0.000161799	0.00018303	8.82E-05	0.000189188	0.000174113	0.000379379	0.000120205	9.91E-05	1.66E-05
D_0__Bacteria;D_1__Chloroflexi;D_2__Ktedonobacteria;D_3__Ktedonobacterales;D_4__Thermosporotrichaceae;D_5__uncultured	6.96E-05	6.95E-05	0.000121431	4.54E-05	5.50E-05	5.01E-05	6.22E-05	7.83E-05	3.99E-05	2.79E-05	7.24E-05	4.13E-05	4.61E-05	5.34E-05	0.000113019	0.000234828	8.16E-05	8.41E-05	5.76E-05	0.000143496	7.40E-05	0.000111031	5.24E-05	3.18E-05	9.27E-06	0.000134627	0.000150919	7.62E-05	9.34E-05	4.42E-05	7.95E-05	0.000147985	9.15E-05	7.84E-05	0.000201437	0.00014152	0	9.42E-05	5.01E-05	7.44E-05	0.000498881	6.10E-05	2.94E-05	0.000141891	0.000208935	5.42E-05	0.00021637	8.26E-05	4.98E-05
D_0__Bacteria;D_1__Chloroflexi;D_2__Ktedonobacteria;D_3__Ktedonobacterales;Other;Other	0	0	0	2.27E-05	7.86E-06	1.43E-05	6.22E-06	0	3.99E-05	1.86E-05	1.21E-05	2.06E-05	0	2.00E-05	8.69E-06	2.04E-05	0	2.80E-05	1.44E-05	1.02E-05	0	0	2.62E-05	1.06E-05	0	8.41E-06	0	0	2.67E-05	0	2.27E-05	1.14E-05	0	0	2.24E-05	1.77E-05	0	9.42E-06	0	0	1.35E-05	0	1.47E-05	0	0	1.08E-05	0	0	0
D_0__Bacteria;D_1__Chloroflexi;D_2__Ktedonobacteria;D_3__Thermogemmatisporales;D_4__1921-2;D_5__uncultured bacterium	0	5.56E-05	4.34E-05	4.54E-05	1.57E-05	7.16E-06	3.73E-05	1.57E-05	9.97E-06	0	0	1.03E-05	0	2.67E-05	1.74E-05	2.04E-05	2.45E-05	9.35E-06	0	0	1.23E-05	2.22E-05	0	3.18E-05	1.85E-05	3.37E-05	4.12E-05	3.05E-05	0	0	2.27E-05	2.28E-05	3.66E-05	1.57E-05	4.48E-05	5.31E-05	1.24E-05	0	2.51E-05	2.48E-05	0	3.05E-05	0	9.46E-05	3.48E-05	3.25E-05	1.20E-05	1.65E-05	0
D_0__Bacteria;D_1__Chloroflexi;D_2__Ktedonobacteria;Other;Other;Other	0	0	0	0	0	0	0	0	0	0	0	0	0	0	0	0	0	0	0	0	0	0	0	0	0	0	0	0	0	0	0	0	0	0	0	0	0	0	0	0	0	0	0	0	0	0	0	0	0
D_0__Bacteria;D_1__Chloroflexi;D_2__MSB-5E12;D_3__uncultured bacterium;D_4__uncultured bacterium;D_5__uncultured bacterium	0	0	0	0	0	0	0	0	0	0	0	0	0	0	0	0	0	0	7.20E-06	0	0	0	0	0	0	0	0	0	0	0	0	0	0	0	0	0	0	9.42E-06	0	0	0	0	0	0	0	0	0	0	0
D_0__Bacteria;D_1__Chloroflexi;D_2__NLS2-31;D_3__uncultured bacterium;D_4__uncultured bacterium;D_5__uncultured bacterium	0	0	1.73E-05	0	0	0	6.22E-06	7.83E-06	9.97E-06	0	1.21E-05	1.03E-05	0	6.67E-06	0	0	0	9.35E-06	2.16E-05	0	0	1.11E-05	0	3.18E-05	0	1.68E-05	0	3.05E-05	1.33E-05	4.42E-05	3.41E-05	2.28E-05	5.49E-05	6.27E-05	0	1.77E-05	0	3.77E-05	1.25E-05	0.000148843	2.70E-05	1.53E-05	0	0	6.96E-05	0	2.40E-05	1.65E-05	1.66E-05
D_0__Bacteria;D_1__Chloroflexi;D_2__P2-11E;D_3__uncultured bacterium;D_4__uncultured bacterium;D_5__uncultured bacterium	0	6.95E-06	1.73E-05	0	7.86E-06	0	6.22E-06	1.57E-05	1.99E-05	1.86E-05	0	0	9.22E-06	0	0	0	0	9.35E-06	0	0	0	1.11E-05	0	0	0	8.41E-06	0	1.52E-05	0	0	0	0	0	3.14E-05	0	0	0	0	0	0	0	1.53E-05	1.47E-05	0	0	0	0	0	0
D_0__Bacteria;D_1__Chloroflexi;D_2__S085;Ambiguous_taxa;Ambiguous_taxa;Ambiguous_taxa	9.94E-06	9.03E-05	6.94E-05	7.95E-05	7.86E-05	5.73E-05	1.86E-05	6.26E-05	7.98E-05	5.58E-05	4.83E-05	4.13E-05	1.84E-05	8.01E-05	3.48E-05	4.08E-05	1.63E-05	9.35E-06	4.32E-05	7.17E-05	0.000135653	5.55E-05	7.86E-05	1.06E-05	0	0.000109384	5.49E-05	0.000106699	6.67E-05	4.42E-05	7.95E-05	4.55E-05	5.49E-05	0.000125467	0.000134291	0.00014152	1.24E-05	0.000113066	1.25E-05	3.72E-05	6.74E-05	7.63E-05	4.41E-05	0.000283782	0.000104468	3.25E-05	9.62E-05	0.000165123	4.98E-05
D_0__Bacteria;D_1__Chloroflexi;D_2__S085;D_3__uncultured bacterium;D_4__uncultured bacterium;D_5__uncultured bacterium	7.95E-05	0.000736449	0.000529091	0.000647066	0.0003065	0.000379322	0.000335621	0.000430609	0.000448645	0.000613828	0.0004706	0.000371479	0.000119853	0.000273591	0.000321669	0.000316507	0.000285665	0.000299144	0.000453374	0.000471485	0.000357632	0.000388608	0.000366862	0.000254318	1.85E-05	0.000286082	0.000411596	0.000548739	0.00044037	0.00055963	0.000499841	0.000352886	0.000548797	0.000360716	0.000470019	0.000477631	8.71E-05	0.000423996	0.000375921	0.000359703	0.000444948	0.000213535	0.000499904	0.001418909	0.00121879	0.000661204	0.000516883	0.000330246	0.000116088
D_0__Bacteria;D_1__Chloroflexi;D_2__S085;Other;Other;Other	0	0	0	0	0	0	0	0	0	0	0	0	0	0	0	0	8.16E-06	0	0	0	0	0	0	0	0	0	0	0	0	0	0	0	0	0	0	0	0	0	0	0	0	0	0	0	0	0	0	0	0
D_0__Bacteria;D_1__Chloroflexi;D_2__SAR202 clade;Ambiguous_taxa;Ambiguous_taxa;Ambiguous_taxa	0	0	0	0	0	0	0	7.83E-06	0	0	0	0	0	0	0	0	0	0	0	0	0	0	0	0	0	0	0	0	0	0	0	0	0	0	0	0	0	0	0	0	0	0	0	0	0	0	1.20E-05	0	1.66E-05
D_0__Bacteria;D_1__Chloroflexi;D_2__SAR202 clade;D_3__uncultured Chloroflexi bacterium;D_4__uncultured Chloroflexi bacterium;D_5__uncultured Chloroflexi bacterium	0	0	0	0	0	0	0	0	0	0	0	0	0	0	0	0	0	0	0	0	0	0	0	0	0	8.41E-06	0	0	0	0	0	0	0	0	0	0	0	0	0	0	0	0	0	0	0	0	0	0	0
D_0__Bacteria;D_1__Chloroflexi;D_2__SAR202 clade;D_3__uncultured bacterium;D_4__uncultured bacterium;D_5__uncultured bacterium	0	0	0	0	0	0	6.22E-06	0	0	0	0	0	0	0	0	0	0	0	1.44E-05	0	0	0	0	0	0	8.41E-06	0	0	0	0	0	0	0	0	0	0	0	0	0	0	0	0	0	0	0	0	0	0	0
D_0__Bacteria;D_1__Chloroflexi;D_2__SAR202 clade;D_3__uncultured eubacterium H1.2.f;D_4__uncultured eubacterium H1.2.f;D_5__uncultured eubacterium H1.2.f	0	0	0	0	0	0	0	7.83E-06	0	0	0	1.03E-05	0	0	0	0	0	0	0	0	0	0	0	0	0	0	0	0	0	0	0	0	0	0	0	0	0	0	0	0	0	0	0	0	0	0	0	0	0
D_0__Bacteria;D_1__Chloroflexi;D_2__SAR202 clade;Other;Other;Other	0	0	0	0	0	0	0	0	0	0	0	0	0	0	0	0	0	0	0	0	0	0	0	0	0	0	0	0	0	0	0	0	0	0	0	0	4.98E-05	0	0	1.24E-05	2.70E-05	0	0	0	3.48E-05	0	0	1.65E-05	0
D_0__Bacteria;D_1__Chloroflexi;D_2__SBR2076;Ambiguous_taxa;Ambiguous_taxa;Ambiguous_taxa	1.99E-05	6.95E-06	0	3.41E-05	7.86E-06	2.86E-05	6.22E-05	3.13E-05	5.98E-05	9.30E-06	0	1.03E-05	2.77E-05	2.00E-05	6.09E-05	5.10E-05	0.000138752	8.41E-05	0.000251875	0.000174245	0.000320635	3.33E-05	0	0	3.71E-05	9.26E-05	6.86E-05	0.000243884	0.000373647	0.000176725	0.000692961	0.000489487	0.000439038	1.57E-05	0	0	0.000149365	0.000254398	0.00036339	0.000595371	0.001375293	7.63E-05	0.000485201	0.000236485	0.000278581	0.00108394	0.000709211	0.000511881	0.000232176
D_0__Bacteria;D_1__Chloroflexi;D_2__SBR2076;D_3__uncultured Anaerolineaceae bacterium;D_4__uncultured Anaerolineaceae bacterium;D_5__uncultured Anaerolineaceae bacterium	4.97E-05	0.0002918	0.000182146	0.000306505	0.000165039	0.00014314	0.00015538	0.000258366	0.000129609	0.000260412	0.000337866	0.000185739	3.69E-05	0.000120113	0.000165181	0.000153149	5.71E-05	9.35E-05	0.000172714	0.00031774	0.000271307	0.000188753	0.000183431	0.000190739	1.85E-05	0.000117799	0.000109759	0.000243884	9.34E-05	0.000323996	0.00020448	0.000307353	0.000310985	0.000250933	0.000380492	0.0001769	0.000136918	0.000226131	0.000238083	0.000248071	0.000134833	0.00012202	0.000514608	0.00047297	0.000348226	0.000130073	0.000384657	0.000247684	0.00016584
D_0__Bacteria;D_1__Chloroflexi;D_2__SBR2076;D_3__uncultured Chloroflexi bacterium;D_4__uncultured Chloroflexi bacterium;D_5__uncultured Chloroflexi bacterium	0	0	0	1.14E-05	0	0	6.22E-06	0	0	0	0	0	0	0	0	1.02E-05	0	9.35E-06	0	1.02E-05	0	0	1.31E-05	0	0	8.41E-06	1.37E-05	0	0	0	0	0	3.66E-05	0	0	0	0	0	0	0	0	0	0	0	0	0	0	0	0
D_0__Bacteria;D_1__Chloroflexi;D_2__SBR2076;D_3__uncultured bacterium;D_4__uncultured bacterium;D_5__uncultured bacterium	4.97E-05	0.000194534	0.00019082	0.000295153	0.000243628	0.000200396	0.000335621	0.000164414	0.000219338	0.000176708	0.000193066	0.000113507	5.53E-05	0.000133459	0.00020865	0.000142939	0.00013059	0.000177617	0.000287857	0.000204994	0.000160318	0.000177649	0.00011792	0.000127159	0	0.000151455	0.000192078	0.00033534	0.00014679	0.000191452	0.000420321	0.00036427	0.000219519	0.00014115	0.000268583	0.00019459	9.96E-05	0.000160176	0.000200491	0.000359703	0.000215732	0.000320303	0.000308765	0.000236485	0.000348226	0.000270985	0.000180308	0.000346758	0.000132672
D_0__Bacteria;D_1__Chloroflexi;D_2__SBR2076;Other;Other;Other	8.95E-05	0.000507177	0.000711238	0.000681122	0.000337936	0.000322066	0.000621519	0.000720292	0.000608163	0.000957943	0.000446466	0.000402435	0.000110634	0.000393703	0.000495544	0.000500286	0.001052881	0.000598287	0.001101052	0.001537452	0.000850917	0.001110309	0.00047168	0.000625199	0.000185493	0.000454366	0.000699713	0.000929807	0.000747294	0.000706901	0.001067842	0.00116111	0.001591512	0.002242715	0.001499586	0.002034354	0.001643017	0.002167092	0.002694101	0.001190742	0.000835963	0.0006101	0.00133798	0.001466206	0.001462548	0.001463319	0.001514587	0.001750301	0.000480937
D_0__Bacteria;D_1__Chloroflexi;D_2__SHA-26;Ambiguous_taxa;Ambiguous_taxa;Ambiguous_taxa	0	0	0	0	0	0	0	0	0	0	0	0	0	0	0	0	0	0	0	0	0	0	0	0	0	0	0	0	0	0	0	0	0	0	0	0	0	0	0	0	0	0	1.47E-05	0	0	0	1.20E-05	0	0
D_0__Bacteria;D_1__Chloroflexi;D_2__SHA-26;D_3__uncultured Dehalococcoides sp.;D_4__uncultured Dehalococcoides sp.;D_5__uncultured Dehalococcoides sp.	0	0	0	0	0	0	0	7.83E-06	0	0	0	0	0	0	0	0	0	0	0	0	0	0	0	0	0	0	0	0	1.33E-05	0	0	0	0	0	0	0	0	0	0	0	0	0	0	0	0	0	0	0	0
D_0__Bacteria;D_1__Chloroflexi;D_2__SHA-26;D_3__uncultured Dehalogenimonas sp.;D_4__uncultured Dehalogenimonas sp.;D_5__uncultured Dehalogenimonas sp.	0	0	0	0	0	0	0	0	0	0	0	0	0	0	0	0	0	0	0	0	0	0	0	0	0	0	1.37E-05	0	0	0	0	0	0	0	0	1.77E-05	8.71E-05	9.42E-06	0	0	0	1.53E-05	0	0	0	0	0	0	0
D_0__Bacteria;D_1__Chloroflexi;D_2__SHA-26;D_3__uncultured bacterium;D_4__uncultured bacterium;D_5__uncultured bacterium	1.99E-05	2.78E-05	8.67E-06	4.54E-05	7.86E-06	7.16E-06	2.49E-05	3.13E-05	5.98E-05	6.51E-05	6.03E-05	1.03E-05	2.77E-05	2.00E-05	8.69E-06	7.15E-05	6.53E-05	5.61E-05	0.000194303	9.22E-05	3.70E-05	3.33E-05	1.31E-05	9.54E-05	4.64E-05	2.52E-05	0.000123479	0.000106699	0.000186824	4.42E-05	0.00013632	0.000546405	0.000329278	0.000266616	0.000268583	0.00024766	0.000360966	0.000471107	0.000689189	0.000967478	0.002737103	0.000259293	0.000691044	0.000425673	0.000487516	0.000661204	0.00044476	0.001056786	0.00024876
D_0__Bacteria;D_1__Chloroflexi;D_2__SHA-26;Other;Other;Other	0	2.78E-05	8.67E-06	3.41E-05	2.36E-05	0	0.000130519	0.000195731	0.000139578	0.000102305	1.21E-05	0	2.77E-05	0.000266918	0.000339057	6.13E-05	0.00013059	6.54E-05	0.000251875	0.000112747	0.00017265	7.77E-05	3.93E-05	6.36E-05	4.64E-05	3.37E-05	6.86E-05	0.000304855	0.000160135	0.000427086	0.00012496	0.000341503	0.000420745	0.000501866	0.000559547	0.00024766	0.000784167	0.000546484	0.000451105	0.000806232	0.001617992	0.000472828	0.000735154	0.000425673	0.000348226	0.001040583	0.00044476	0.000462344	6.63E-05
D_0__Bacteria;D_1__Chloroflexi;D_2__SJA-15;D_3__uncultured bacterium;D_4__uncultured bacterium;D_5__uncultured bacterium	4.97E-05	4.86E-05	4.34E-05	0.00011352	0.000133603	1.43E-05	8.08E-05	8.61E-05	7.98E-05	0.000102305	1.21E-05	5.16E-05	5.53E-05	4.67E-05	6.96E-05	8.17E-05	0.000204047	9.35E-05	0.00068366	0.000368989	0.000357632	0.000433021	0.000183431	0.000254318	0.000102021	0.000193526	0.000150919	0.000350583	0.000400336	0.000206179	0.000533921	0.001126959	0.000695143	0.00051755	0.000649075	0.000566081	0.002265372	0.001846739	0.002242995	0.002629555	0.006512418	0.000396565	0.001734962	0.00047297	0.000870564	0.001192334	0.001262156	0.001238421	0.000414601
D_0__Bacteria;D_1__Chloroflexi;D_2__SJA-15;Other;Other;Other	0	6.95E-06	0	1.14E-05	1.57E-05	0	1.24E-05	7.83E-06	1.99E-05	1.86E-05	1.21E-05	0	3.69E-05	1.33E-05	8.69E-06	0	0	9.35E-06	1.44E-05	2.05E-05	4.93E-05	3.33E-05	1.31E-05	1.06E-05	9.27E-06	2.52E-05	1.37E-05	0	2.67E-05	1.47E-05	3.41E-05	0.000102451	1.83E-05	3.14E-05	2.24E-05	3.54E-05	0.00038586	0.000207287	0.000187961	9.92E-05	0.000755063	9.15E-05	0.00019114	0.000189188	6.96E-05	0.000693722	0.000312534	0.000132098	0.000149256
D_0__Bacteria;D_1__Chloroflexi;D_2__SJA-68;D_3__uncultured Chloroflexi bacterium;D_4__uncultured Chloroflexi bacterium;D_5__uncultured Chloroflexi bacterium	0	6.95E-06	0	0	0	0	0	0	0	0	0	0	0	0	0	0	0	0	0	0	0	0	0	0	0	0	0	0	0	0	2.27E-05	0	0	0	0	0	0	0	0	0	1.35E-05	0	4.41E-05	0	3.48E-05	0	2.40E-05	9.91E-05	1.66E-05
D_0__Bacteria;D_1__Chloroflexi;D_2__SJA-68;D_3__uncultured bacterium;D_4__uncultured bacterium;D_5__uncultured bacterium	2.98E-05	2.08E-05	6.07E-05	0	5.50E-05	1.43E-05	3.73E-05	1.57E-05	9.97E-06	9.30E-06	3.62E-05	1.03E-05	5.53E-05	4.67E-05	8.69E-06	3.06E-05	4.08E-05	2.80E-05	5.76E-05	4.10E-05	4.93E-05	7.77E-05	3.93E-05	1.06E-05	4.64E-05	4.21E-05	1.37E-05	6.10E-05	0.000213513	0.000147271	0.0002272	0.000455337	0.000201226	4.70E-05	8.95E-05	0.00015921	0.000236495	0.000433418	0.000438575	0.000632582	0.003546099	0.000106768	0.000367577	0.000189188	0.000243758	0.000162591	0.000601027	0.000809102	0.000912121
D_0__Bacteria;D_1__Chloroflexi;D_2__SJA-68;Other;Other;Other	0	0	0	0	0	0	6.22E-06	0	0	0	0	0	0	0	0	0	0	0	7.20E-06	1.02E-05	0	0	0	0	9.27E-06	0	1.37E-05	0	0	0	0	0	0	0	0	0	1.24E-05	4.71E-05	1.25E-05	0	0	0	1.47E-05	0	0	0	0	0	1.66E-05
D_0__Bacteria;D_1__Chloroflexi;D_2__TK10;Ambiguous_taxa;Ambiguous_taxa;Ambiguous_taxa	0	2.78E-05	1.73E-05	3.41E-05	2.36E-05	2.86E-05	1.86E-05	3.13E-05	9.97E-06	3.72E-05	1.21E-05	2.06E-05	9.22E-06	2.00E-05	8.69E-06	6.13E-05	3.26E-05	0	1.44E-05	5.12E-05	1.23E-05	1.11E-05	2.62E-05	1.06E-05	9.27E-06	1.68E-05	1.37E-05	3.05E-05	2.67E-05	1.47E-05	2.27E-05	1.14E-05	0	1.57E-05	0	1.77E-05	1.24E-05	9.42E-06	1.25E-05	1.24E-05	4.04E-05	0	4.41E-05	4.73E-05	0	2.17E-05	2.40E-05	1.65E-05	1.66E-05
D_0__Bacteria;D_1__Chloroflexi;D_2__TK10;D_3__uncultured bacterium;D_4__uncultured bacterium;D_5__uncultured bacterium	0.00015905	0.000472439	0.000416334	0.000715178	0.000400808	0.000286281	0.000403988	0.000759438	0.000717832	0.00088354	0.000603333	0.000557218	0.00017517	0.000774061	0.000530319	0.000755534	0.000734568	0.000448716	0.00086357	0.000758476	0.00057961	0.000699495	0.000576497	0.00046625	0.000268964	0.000378638	0.000946671	0.000914564	0.000640538	0.000603811	0.000908802	0.00076269	0.001481752	0.001521282	0.00143244	0.001273683	0.00094598	0.000876259	0.000739311	0.001612463	0.001375293	0.000579595	0.000823372	0.002081067	0.001706306	0.001040583	0.00091356	0.000627467	0.000132672
D_0__Bacteria;D_1__Chloroflexi;D_2__TK10;Other;Other;Other	0.000129229	0.000236219	0.001257676	0.000476785	0.0003065	0.000221868	0.000534507	0.00063417	0.000727802	0.000771935	0.000337866	0.000495305	0.000460974	0.00050047	0.000591176	0.000306297	0.000669273	0.000205661	0.000223089	0.000348489	0.000308303	0.000421918	0.00047168	0.000339091	0.000890365	0.000723619	0.000631114	0.000701166	0.00073395	0.000795264	0.000738401	0.000591938	0.001115888	0.000956683	0.00035811	0.000636841	0.004219567	0.00189385	0.00214275	0.001848131	0.002130356	0.001326968	0.001632041	0.000756752	0.001323258	0.000455255	0.000492842	0.000462344	0.000132672
D_0__Bacteria;D_1__Chloroflexi;D_2__Thermomicrobia;D_3__AKYG1722;Other;Other	0	0	0	0	0	0	0	0	0	0	0	0	0	0	0	0	0	0	0	0	0	0	0	0	0	0	0	0	0	0	0	0	0	0	0	0	0	0	0	0	0	0	0	0	0	0	0	0	0
D_0__Bacteria;D_1__Chloroflexi;D_2__Thermomicrobia;D_3__JG30-KF-CM45;D_4__uncultured Chloroflexi bacterium;D_5__uncultured Chloroflexi bacterium	0	0	0	1.14E-05	0	0	0	0	0	0	0	0	0	0	0	0	0	0	0	0	0	0	0	0	0	0	0	1.52E-05	0	0	0	0	0	0	0	0	0	0	0	0	0	0	0	0	0	0	0	0	0
D_0__Bacteria;D_1__Chloroflexi;D_2__Thermomicrobia;D_3__JG30-KF-CM45;D_4__uncultured Sphaerobacter sp.;D_5__uncultured Sphaerobacter sp.	0	0	0	0	0	0	0	0	0	0	0	0	0	0	0	0	0	0	0	0	0	0	0	0	0	0	0	0	0	0	0	0	0	0	0	0	0	0	0	0	0	0	0	0	0	0	0	0	0
D_0__Bacteria;D_1__Chloroflexi;D_2__Thermomicrobia;D_3__JG30-KF-CM45;D_4__uncultured bacterium;D_5__uncultured bacterium	0	6.95E-05	8.67E-06	5.68E-05	1.57E-05	1.43E-05	1.24E-05	3.13E-05	0	1.86E-05	6.03E-05	8.26E-05	0	6.67E-06	2.61E-05	3.06E-05	3.26E-05	1.87E-05	1.44E-05	1.02E-05	2.47E-05	4.44E-05	2.62E-05	4.24E-05	0	1.68E-05	2.74E-05	0	2.67E-05	1.47E-05	3.41E-05	1.14E-05	1.83E-05	6.27E-05	6.71E-05	8.85E-05	0	4.71E-05	0	2.48E-05	4.04E-05	7.63E-05	2.94E-05	4.73E-05	0.00013929	2.17E-05	4.81E-05	1.65E-05	1.66E-05
D_0__Bacteria;D_1__Chloroflexi;D_2__Thermomicrobia;D_3__JG30-KF-CM45;Other;Other	0	4.17E-05	4.34E-05	1.14E-05	0	2.86E-05	6.22E-06	2.35E-05	2.99E-05	4.65E-05	3.62E-05	3.10E-05	0	5.34E-05	0	1.02E-05	8.16E-06	0	7.20E-06	2.05E-05	0	2.22E-05	1.31E-05	2.12E-05	0	8.41E-06	2.74E-05	1.52E-05	1.33E-05	0	5.68E-05	3.42E-05	1.83E-05	3.14E-05	4.48E-05	0	0	9.42E-06	2.51E-05	0	0	3.05E-05	5.88E-05	0.000141891	0.00013929	2.17E-05	4.81E-05	4.95E-05	4.98E-05
D_0__Bacteria;D_1__Chloroflexi;D_2__Thermomicrobia;D_3__Sphaerobacterales;D_4__Sphaerobacteraceae;D_5__Nitrolancea	9.94E-06	3.47E-05	8.67E-05	0.000124872	0.00015718	4.29E-05	6.84E-05	4.70E-05	0.000109669	9.30E-05	9.65E-05	4.13E-05	9.22E-05	1.33E-05	3.48E-05	9.19E-05	2.45E-05	0.000102831	2.16E-05	6.15E-05	6.17E-05	8.88E-05	0.000104818	0.000148352	1.85E-05	7.57E-05	2.74E-05	4.57E-05	6.67E-05	1.47E-05	5.68E-05	2.28E-05	5.49E-05	1.57E-05	2.24E-05	0.00010614	1.24E-05	9.42E-06	5.01E-05	0.000111632	4.04E-05	0	1.47E-05	4.73E-05	0.000104468	7.59E-05	0.000132226	1.65E-05	0.00016584
D_0__Bacteria;D_1__Chloroflexi;D_2__uncultured;D_3__uncultured bacterium;D_4__uncultured bacterium;D_5__uncultured bacterium	0	0	0	0	0	0	0	7.83E-06	0	0	0	0	0	0	0	0	0	0	0	1.02E-05	0	0	0	0	0	0	0	1.52E-05	1.33E-05	1.47E-05	3.41E-05	9.11E-05	7.32E-05	1.57E-05	0	1.77E-05	0	9.42E-06	7.52E-05	3.72E-05	0.000107866	4.58E-05	4.41E-05	9.46E-05	0	0.000314343	0.000144246	0.00021466	1.66E-05
D_0__Bacteria;D_1__Chloroflexi;D_2__uncultured Bellilinea sp.;D_3__uncultured Bellilinea sp.;D_4__uncultured Bellilinea sp.;D_5__uncultured Bellilinea sp.	0	4.86E-05	2.60E-05	5.68E-05	3.14E-05	2.86E-05	4.35E-05	4.70E-05	5.98E-05	4.65E-05	2.41E-05	1.03E-05	0	1.33E-05	4.35E-05	1.02E-05	3.26E-05	9.35E-06	3.60E-05	2.05E-05	3.70E-05	6.66E-05	1.31E-05	3.18E-05	9.27E-06	4.21E-05	1.37E-05	4.57E-05	1.33E-05	2.95E-05	3.41E-05	3.42E-05	1.83E-05	4.70E-05	6.71E-05	5.31E-05	1.24E-05	2.83E-05	3.76E-05	1.24E-05	0	0	2.94E-05	9.46E-05	6.96E-05	2.17E-05	4.81E-05	4.95E-05	0
D_0__Bacteria;D_1__Chloroflexi;Other;Other;Other;Other	9.94E-06	1.39E-05	0	1.14E-05	1.57E-05	7.16E-06	1.24E-05	1.57E-05	1.99E-05	0	2.41E-05	4.13E-05	0	6.67E-06	0	0	2.45E-05	1.87E-05	7.20E-06	4.10E-05	4.93E-05	1.11E-05	0	2.12E-05	0	2.52E-05	0	0	5.34E-05	0	6.82E-05	0.000216285	0	0	8.95E-05	3.54E-05	3.73E-05	0.000150754	0.000112776	0.000111632	2.70E-05	4.58E-05	0.000117625	9.46E-05	0	5.42E-05	0.000264452	0.000379782	0.000298512
D_0__Bacteria;D_1__Cloacimonetes;D_2__uncultured soil bacterium PBS-21;D_3__uncultured soil bacterium PBS-21;D_4__uncultured soil bacterium PBS-21;D_5__uncultured soil bacterium PBS-21	0	0	0	0	0	0	0	0	0	0	0	0	0	0	8.69E-06	0	0	0	0	0	0	1.11E-05	1.31E-05	0	0	0	0	0	0	0	0	0	0	0	0	0	0	0	0	0	0	0	0	4.73E-05	0	0	0	0	0
D_0__Bacteria;D_1__Cyanobacteria;D_2__Cyanobacteria;D_3__SubsectionIII;D_4__FamilyI;D_5__Crinalium	0	0	0	0	0	0	0	0	0	0	0	0	0	0	0	0	0	0	0	0	0	0	0	0	0	0	0	0	0	0	0	0	0	0	0	0	0	0	0	0	0	0	0	0	0	0	0	0	0
D_0__Bacteria;D_1__Cyanobacteria;D_2__Cyanobacteria;D_3__SubsectionIII;D_4__FamilyI;Other	0	0	0	0	0	0	0	0	0	0	0	0	0	0	0	0	0	0	0	0	0	0	0	0	0	0	0	0	0	0	0	0	0	0	0	0	0	0	0	0	0	1.53E-05	0	0	0	0	0	0	0
D_0__Bacteria;D_1__Cyanobacteria;D_2__Cyanobacteria;D_3__uncultured;Ambiguous_taxa;Ambiguous_taxa	0	0	0	0	0	0	0	0	0	0	0	0	0	0	0	0	0	0	0	0	0	0	0	0	0	0	0	0	0	0	0	0	0	0	0	0	0	0	0	0	0	0	0	0	0	0	0	0	3.32E-05
D_0__Bacteria;D_1__Cyanobacteria;D_2__ML635J-21;Ambiguous_taxa;Ambiguous_taxa;Ambiguous_taxa	0	6.95E-06	0	0	0	0	0	0	0	9.30E-06	0	1.03E-05	0	0	0	0	0	0	7.20E-06	0	0	0	0	1.06E-05	9.27E-06	0	0	0	0	1.47E-05	0	1.14E-05	0	0	0	0	0	0	0	0	0	0	0	0	0	0	0	0	0
D_0__Bacteria;D_1__Cyanobacteria;D_2__ML635J-21;D_3__Hyaloperonospora arabidopsidis;D_4__Hyaloperonospora arabidopsidis;D_5__Hyaloperonospora arabidopsidis	0	0	0	0	0	0	0	0	0	0	0	0	0	0	0	0	0	0	0	0	0	0	0	0	0	0	0	0	0	0	0	0	0	0	0	0	0	0	0	0	0	0	1.47E-05	0	0	0	0	0	0
D_0__Bacteria;D_1__Cyanobacteria;D_2__ML635J-21;D_3__uncultured bacterium;D_4__uncultured bacterium;D_5__uncultured bacterium	4.97E-05	9.03E-05	0.000112757	0.000147576	0.000133603	6.44E-05	0.000111874	0.000164414	0.000189428	0.000251111	0.000120667	9.29E-05	0.000110634	0.000100094	0.000147794	0.000102099	0.000146914	8.41E-05	0.000331035	0.000481735	0.000369964	0.000444124	0.000314453	0.000296704	0.000324612	0.000387052	0.000384156	0.000472525	0.000613849	0.000427086	0.000715681	0.001673364	0.000420745	0.00070575	0.000738602	0.000548391	0.001170027	0.000593595	0.000438575	0.001438813	0.002238222	0.00109818	0.000896887	0.000662158	0.000661629	0.000672043	0.000576985	0.00021466	0.000132672
D_0__Bacteria;D_1__Cyanobacteria;D_2__ML635J-21;D_3__uncultured organism;D_4__uncultured organism;D_5__uncultured organism	0	0	0	0	0	0	0	0	0	0	0	0	0	0	0	0	0	0	0	0	0	0	0	0	0	0	0	0	0	0	0	0	0	0	0	0	0	0	0	0	0	0	0	0	0	1.08E-05	0	0	0
D_0__Bacteria;D_1__Cyanobacteria;D_2__ML635J-21;D_3__uncultured soil bacterium;D_4__uncultured soil bacterium;D_5__uncultured soil bacterium	0	0	0	0	0	0	0	0	0	0	0	0	0	0	0	0	0	0	0	0	0	0	0	0	0	0	0	0	0	1.47E-05	0	0	0	0	0	0	0	0	0	0	0	0	0	0	3.48E-05	0	0	0	0
D_0__Bacteria;D_1__Cyanobacteria;D_2__ML635J-21;Other;Other;Other	0	6.95E-06	8.67E-06	0	7.86E-06	0	0	1.57E-05	1.99E-05	0	1.21E-05	1.03E-05	0	6.67E-06	0	0	0	9.35E-06	7.20E-06	1.02E-05	1.23E-05	0	0	1.06E-05	0	0	2.74E-05	0	0	0	0	0	1.83E-05	6.27E-05	0	1.77E-05	1.24E-05	9.42E-06	1.25E-05	1.24E-05	0	0	0	0	0	0	0	0	0
D_0__Bacteria;D_1__Cyanobacteria;D_2__Melainabacteria;D_3__Gastranaerophilales;D_4__uncultured bacterium;D_5__uncultured bacterium	1.99E-05	6.95E-06	0.000121431	0.000102168	2.36E-05	0	0.00031076	5.48E-05	7.98E-05	5.58E-05	8.45E-05	1.03E-05	0.000138292	0.000740696	0.005903065	0.000193988	0.000457065	3.74E-05	0.000129536	0.000215243	0.000258975	0.00014434	0.000275146	9.54E-05	0.000157669	0.000126213	0.000795752	0.000396311	0.000160135	0.000176725	0.000533921	0.000102451	9.15E-05	1.57E-05	6.71E-05	0.00010614	0	3.77E-05	6.27E-05	3.72E-05	1.35E-05	0	1.47E-05	4.73E-05	3.48E-05	0	0	0	1.66E-05
D_0__Bacteria;D_1__Cyanobacteria;D_2__Melainabacteria;D_3__Gastranaerophilales;D_4__uncultured organism;D_5__uncultured organism	0	0	0	0	0	0	0	1.57E-05	0	0	0	0	0	0	0	0	8.16E-06	0	0	1.02E-05	0	0	0	0	0	8.41E-06	0	0	0	0	0	0	0	1.57E-05	0	0	0	0	0	0	0	0	0	0	0	0	0	0	0
D_0__Bacteria;D_1__Cyanobacteria;D_2__Melainabacteria;D_3__Gastranaerophilales;Other;Other	0	0	0	0	0	0	0	0	0	0	0	0	0	0	0	0	0	0	0	0	0	0	0	0	0	0	0	1.52E-05	0	0	0	0	0	0	0	0	0	0	0	0	0	0	0	0	0	0	0	3.30E-05	0
D_0__Bacteria;D_1__Cyanobacteria;D_2__Melainabacteria;D_3__Obscuribacterales;Ambiguous_taxa;Ambiguous_taxa	0	0	0	0	1.57E-05	0	0	0	9.97E-06	0	0	1.03E-05	0	0	0	0	0	0	0	0	0	0	0	0	0	0	0	0	1.33E-05	0	1.14E-05	0	0	0	0	0	0	0	0	0	0	0	0	9.46E-05	0	0	0	1.65E-05	0
D_0__Bacteria;D_1__Cyanobacteria;D_2__Melainabacteria;D_3__Obscuribacterales;D_4__uncultured bacterium;D_5__uncultured bacterium	5.96E-05	2.08E-05	1.73E-05	4.54E-05	2.36E-05	1.43E-05	2.49E-05	0	2.99E-05	2.79E-05	1.21E-05	1.03E-05	0	2.00E-05	0	5.10E-05	8.16E-06	1.87E-05	3.60E-05	0	0	1.11E-05	1.31E-05	3.18E-05	4.64E-05	4.21E-05	2.74E-05	1.52E-05	2.67E-05	1.47E-05	2.27E-05	2.28E-05	7.32E-05	4.70E-05	0	5.31E-05	3.73E-05	6.60E-05	0.000125307	9.92E-05	2.70E-05	0.001326968	7.35E-05	0.000378376	6.96E-05	0.000964707	0.000372636	0.000379782	0.000447769
D_0__Bacteria;D_1__Cyanobacteria;D_2__Melainabacteria;D_3__Obscuribacterales;D_4__uncultured cyanobacterium;D_5__uncultured cyanobacterium	0	0	0	0	0	0	0	0	0	0	0	0	0	0	0	0	0	0	0	0	0	0	0	0	0	0	0	0	0	0	0	0	0	0	0	0	0	0	0	0	0	0	0	4.73E-05	0	1.08E-05	0	0	0
D_0__Bacteria;D_1__Cyanobacteria;D_2__Melainabacteria;D_3__Obscuribacterales;Other;Other	9.94E-06	6.95E-06	0	0	0	0	0	7.83E-06	0	0	0	0	0	0	8.69E-06	0	0	0	0	0	0	0	0	0	0	8.41E-06	0	0	0	0	0	0	0	1.57E-05	0	0	0	0	0	0	0	0	0	0	0	1.08E-05	1.20E-05	1.65E-05	1.66E-05
D_0__Bacteria;D_1__Cyanobacteria;D_2__Melainabacteria;D_3__Vampirovibrionales;Ambiguous_taxa;Ambiguous_taxa	0	0	0	0	0	0	0	0	0	0	0	0	0	0	0	0	0	0	0	0	0	0	0	0	0	0	0	0	0	0	0	0	0	0	0	0	0	0	0	0	0	0	0	0	0	0	0	0	0
D_0__Bacteria;D_1__Cyanobacteria;D_2__Melainabacteria;D_3__Vampirovibrionales;D_4__uncultured bacterium;D_5__uncultured bacterium	0	6.95E-06	0	0	0	0	0	0	0	0	0	0	0	0	0	0	0	0	0	0	0	0	0	0	0	0	0	1.52E-05	0	0	0	0	0	0	2.24E-05	0	0	0	0	0	0	0	0	0	0	0	0	0	0
D_0__Bacteria;D_1__Cyanobacteria;D_2__Melainabacteria;D_3__Vampirovibrionales;Other;Other	0	0	0	0	0	0	6.22E-06	0	0	0	0	0	0	0	0	0	0	0	0	0	0	0	0	0	0	0	0	0	0	0	0	0	0	0	0	0	0	0	0	0	0	0	0	0	0	0	0	0	0
D_0__Bacteria;D_1__Deferribacteres;D_2__Deferribacteres Incertae Sedis;D_3__Unknown Order;D_4__Unknown Family;D_5__Caldithrix	0	0	0	0	0	0	0	0	0	9.30E-06	0	0	0	0	0	0	0	0	7.20E-06	0	0	1.11E-05	0	0	0	0	0	0	0	0	0	1.14E-05	1.83E-05	0	0	0	0	9.42E-06	0	4.96E-05	0	3.05E-05	0.000161734	0	0	2.17E-05	1.20E-05	0	3.32E-05
D_0__Bacteria;D_1__Deinococcus-Thermus;D_2__Deinococci;D_3__Deinococcales;D_4__Deinococcaceae;D_5__Deinococcus	0	0	0	1.14E-05	0	0	0	0	9.97E-06	0	0	0	0	0	0	0	0	0	0	0	0	0	0	0	0	0	0	0	0	0	0	0	0	0	0	0	0	0	0	0	0	0	0	0	0	0	0	0	3.32E-05
D_0__Bacteria;D_1__Deinococcus-Thermus;D_2__Deinococci;D_3__Deinococcales;D_4__Trueperaceae;D_5__Truepera	0	0	0	0	0	0	0	0	0	0	0	0	9.22E-06	6.67E-06	0	0	0	2.80E-05	0	1.02E-05	0	0	0	0	0	0	0	0	0	0	0	0	0	0	0	0	0	0	0	1.24E-05	0	9.15E-05	0	0	0	0	0	0	0
D_0__Bacteria;D_1__Deinococcus-Thermus;D_2__Deinococci;D_3__KD3-62;D_4__uncultured Actinomycetales bacterium;D_5__uncultured Actinomycetales bacterium	0	0	0	0	0	0	0	0	0	0	0	0	0	0	0	0	8.16E-06	0	0	0	0	0	0	0	0	0	0	0	0	0	0	0	0	0	0	0	0	9.42E-06	1.25E-05	0	0	0	0	0	0	0	0	0	0
D_0__Bacteria;D_1__Deinococcus-Thermus;D_2__Deinococci;D_3__KD3-62;D_4__uncultured bacterium;D_5__uncultured bacterium	0.000119288	0.000222324	0.000277556	0.000261097	0.000188615	0.000171768	0.000963355	0.000508902	0.001046839	0.000790536	0.000337866	0.000247652	0.000285804	0.000513816	0.000495544	0.000602385	0.001265089	0.000860038	0.002396408	0.001680948	0.001541516	0.000688392	0.000458577	0.000360284	0.000129845	0.00036181	0.000192078	0.001600488	0.000707261	0.001664163	0.000920162	0.001798582	0.001774444	0.001693799	0.002126279	0.001963594	0.001145133	0.001328522	0.001052579	0.000967478	0.000512364	0.00036606	0.001440901	0.001182424	0.000522339	0.002568939	0.002067531	0.002229157	0.00263686
D_0__Bacteria;D_1__Deinococcus-Thermus;D_2__Deinococci;D_3__KD3-62;D_4__uncultured bacterium UASB_TL26;D_5__uncultured bacterium UASB_TL26	0	0	0	0	7.86E-06	7.16E-06	6.22E-06	1.57E-05	0	0	0	0	0	1.33E-05	8.69E-06	1.02E-05	0	9.35E-06	0	0	0	0	0	0	0	0	0	0	0	0	1.14E-05	4.55E-05	0	3.14E-05	0	0	1.24E-05	9.42E-06	0	1.24E-05	2.70E-05	0.000503333	1.47E-05	0	3.48E-05	4.34E-05	3.61E-05	4.95E-05	0
D_0__Bacteria;D_1__Deinococcus-Thermus;D_2__Deinococci;D_3__KD3-62;Other;Other	0	1.39E-05	8.67E-06	1.14E-05	0	7.16E-06	1.24E-05	7.83E-06	2.99E-05	9.30E-06	1.21E-05	0	0	6.67E-06	0	1.02E-05	1.63E-05	5.61E-05	3.60E-05	1.02E-05	7.40E-05	3.33E-05	0	1.06E-05	9.27E-06	8.41E-06	0	6.10E-05	1.33E-05	4.42E-05	4.54E-05	0.000147985	1.83E-05	6.27E-05	2.24E-05	7.08E-05	1.24E-05	1.88E-05	6.27E-05	6.20E-05	0	0	0	0	0.000104468	0.000325182	0.000156267	0.000231172	8.29E-05
D_0__Bacteria;D_1__Deinococcus-Thermus;D_2__Deinococci;D_3__Thermales;D_4__Thermaceae;D_5__Thermus	0	0	0	0	0	0	0	0	0	0	0	0	0	0	0	0	0	0	0	0	0	0	0	0	0	0	0	0	0	0	0	0	0	0	0	0	0	0	0	0	0	0	0	0	0	0	0	0	0
D_0__Bacteria;D_1__Elusimicrobia;D_2__Elusimicrobia;D_3__4-29;D_4__uncultured bacterium;D_5__uncultured bacterium	9.94E-06	3.47E-05	2.60E-05	7.95E-05	3.93E-05	7.16E-06	1.86E-05	2.35E-05	9.97E-06	3.72E-05	1.21E-05	0	1.84E-05	2.67E-05	3.48E-05	3.06E-05	3.26E-05	3.74E-05	7.20E-06	2.05E-05	1.23E-05	0	0	0	9.27E-06	2.52E-05	5.49E-05	3.05E-05	1.33E-05	2.95E-05	0	1.14E-05	1.83E-05	3.14E-05	2.24E-05	0	1.24E-05	1.88E-05	1.25E-05	0	4.04E-05	1.53E-05	2.94E-05	4.73E-05	0.000104468	2.17E-05	0	3.30E-05	0.000199008
D_0__Bacteria;D_1__Elusimicrobia;D_2__Elusimicrobia;D_3__FCPU453;Other;Other	0	0	0	0	0	0	0	0	0	0	0	0	0	0	0	0	0	0	0	0	0	0	0	0	0	0	0	0	0	0	0	0	0	0	0	0	0	0	0	0	0	0	0	0	0	0	0	0	1.66E-05
D_0__Bacteria;D_1__Elusimicrobia;D_2__Elusimicrobia;D_3__HydGH-Bac75;D_4__uncultured bacterium;D_5__uncultured bacterium	8.95E-05	6.25E-05	3.47E-05	4.54E-05	4.72E-05	2.86E-05	2.49E-05	3.13E-05	1.99E-05	1.86E-05	4.83E-05	3.10E-05	0.000101414	1.33E-05	5.22E-05	6.13E-05	8.16E-05	8.41E-05	3.60E-05	3.07E-05	0	2.22E-05	3.93E-05	6.36E-05	3.71E-05	4.21E-05	0	3.05E-05	2.67E-05	5.89E-05	1.14E-05	2.28E-05	5.49E-05	0	4.48E-05	3.54E-05	4.98E-05	1.88E-05	3.76E-05	4.96E-05	0	6.10E-05	2.94E-05	4.73E-05	0	0.000249306	0.000252431	0.000231172	0.001343306
D_0__Bacteria;D_1__Elusimicrobia;D_2__Elusimicrobia;D_3__Lineage I;D_4__Unknown Family;D_5__Candidatus Endomicrobium	0	1.39E-05	8.67E-06	2.27E-05	0	0	1.24E-05	0	9.97E-06	0	0	0	2.77E-05	6.67E-06	1.74E-05	0	0	9.35E-06	2.16E-05	0	1.23E-05	0	0	0	0	0	1.37E-05	0	0	0	0	4.55E-05	1.83E-05	1.57E-05	0	0	1.24E-05	9.42E-06	0	1.24E-05	0	4.58E-05	1.47E-05	0	0	0.000336022	8.41E-05	8.26E-05	4.98E-05
D_0__Bacteria;D_1__Elusimicrobia;D_2__Elusimicrobia;D_3__Lineage IIa;Ambiguous_taxa;Ambiguous_taxa	0	0	0	0	0	0	0	0	0	0	0	0	0	0	0	0	0	0	7.20E-06	0	0	0	0	0	0	0	0	0	0	0	0	0	0	0	0	0	0	0	0	0	0	0	0	4.73E-05	0	0	0	0	0
D_0__Bacteria;D_1__Elusimicrobia;D_2__Elusimicrobia;D_3__Lineage IIa;D_4__uncultured actinobacterium;D_5__uncultured actinobacterium	0	0	0	0	0	0	0	0	0	0	0	0	0	0	0	0	0	0	0	0	0	0	0	0	0	0	0	0	0	0	0	0	0	0	0	0	0	0	0	0	0	0	0	0	0	0	0	0	0
D_0__Bacteria;D_1__Elusimicrobia;D_2__Elusimicrobia;D_3__Lineage IIa;D_4__uncultured bacterium;D_5__uncultured bacterium	0	4.86E-05	6.07E-05	5.68E-05	2.36E-05	1.43E-05	6.22E-05	3.13E-05	5.98E-05	6.51E-05	1.21E-05	3.10E-05	0	4.00E-05	2.61E-05	8.17E-05	8.16E-06	4.67E-05	3.60E-05	1.02E-05	2.47E-05	7.77E-05	2.62E-05	3.18E-05	0	5.89E-05	2.74E-05	0.000121942	1.33E-05	1.47E-05	5.68E-05	3.42E-05	0	1.57E-05	8.95E-05	7.08E-05	1.24E-05	8.48E-05	3.76E-05	6.20E-05	1.35E-05	4.58E-05	5.88E-05	0.000378376	6.96E-05	2.17E-05	4.81E-05	6.60E-05	0
D_0__Bacteria;D_1__Elusimicrobia;D_2__Elusimicrobia;D_3__Lineage IIa;Other;Other	0	4.86E-05	5.20E-05	0.00011352	3.14E-05	3.58E-05	4.35E-05	1.57E-05	3.99E-05	1.86E-05	7.24E-05	2.06E-05	0	4.67E-05	8.69E-06	6.13E-05	2.45E-05	2.80E-05	2.88E-05	4.10E-05	3.70E-05	4.44E-05	6.55E-05	6.36E-05	0	2.52E-05	1.37E-05	4.57E-05	4.00E-05	4.42E-05	7.95E-05	3.42E-05	5.49E-05	1.57E-05	2.24E-05	0	0	0	3.76E-05	4.96E-05	2.70E-05	1.53E-05	4.41E-05	0.000141891	0.000104468	5.42E-05	0	1.65E-05	1.66E-05
D_0__Bacteria;D_1__Elusimicrobia;D_2__Elusimicrobia;D_3__Lineage IIb;D_4__uncultured bacterium;D_5__uncultured bacterium	0	1.39E-05	8.67E-06	1.14E-05	7.86E-06	1.43E-05	1.24E-05	7.83E-06	0	0	4.83E-05	1.03E-05	0	2.67E-05	0	4.08E-05	0	9.35E-06	7.20E-06	2.05E-05	2.47E-05	0	2.62E-05	0	0	0	1.37E-05	1.52E-05	1.33E-05	4.42E-05	2.27E-05	0	3.66E-05	0	2.24E-05	1.77E-05	0	1.88E-05	1.25E-05	2.48E-05	1.35E-05	0	0	4.73E-05	6.96E-05	0.000119233	1.20E-05	1.65E-05	0
D_0__Bacteria;D_1__Elusimicrobia;D_2__Elusimicrobia;D_3__Lineage IIb;Other;Other	0	0	8.67E-06	0	0	0	6.22E-06	0	0	0	0	0	0	0	0	0	8.16E-06	0	0	0	0	0	1.31E-05	0	0	0	0	0	0	0	0	0	0	0	0	0	0	0	0	0	1.35E-05	0	0	0	0	0	0	0	0
D_0__Bacteria;D_1__Elusimicrobia;D_2__Elusimicrobia;D_3__Lineage IIc;D_4__uncultured bacterium;D_5__uncultured bacterium	9.94E-06	3.47E-05	8.67E-06	0	7.86E-06	0	0	0	9.97E-06	1.86E-05	0	0	9.22E-06	6.67E-06	0	0	8.16E-06	0	0	1.02E-05	0	0	0	0	0	1.68E-05	2.74E-05	1.52E-05	1.33E-05	2.95E-05	2.27E-05	0	0	0	0	0	2.49E-05	2.83E-05	1.25E-05	0	1.35E-05	1.53E-05	2.94E-05	0	0	0	2.40E-05	0.00014861	0.00016584
D_0__Bacteria;D_1__Elusimicrobia;D_2__Elusimicrobia;D_3__Lineage IIc;Other;Other	0	0	0	0	0	0	0	0	0	0	0	0	0	0	0	0	0	0	0	0	0	0	0	0	0	0	0	0	0	0	0	0	0	0	0	0	0	0	0	0	0	0	0	0	0	0	0	0	0
D_0__Bacteria;D_1__Elusimicrobia;D_2__Elusimicrobia;D_3__Lineage IV;D_4__uncultured Thermoanaerobacteraceae bacterium;D_5__uncultured Thermoanaerobacteraceae bacterium	0	0	0	0	0	0	0	0	0	0	0	0	0	0	0	0	0	0	0	0	0	0	0	0	0	0	1.37E-05	0	0	0	0	0	0	0	0	0	0	0	0	0	0	0	0	0	0	0	0	0	0
D_0__Bacteria;D_1__Elusimicrobia;D_2__Elusimicrobia;D_3__Lineage IV;D_4__uncultured bacterium;D_5__uncultured bacterium	0.000367804	0.000604444	0.000156125	0.000454081	0.000518693	0.000322066	0.000136734	7.05E-05	2.99E-05	0.000344116	0.000482666	0.000474667	0.000304243	0.000200188	0.000104325	0.000428816	0.000236694	0.000570243	0.000266268	0.000266492	0.000160318	0.00032199	0.000222738	0.000243722	7.42E-05	9.26E-05	6.86E-05	0.000106699	5.34E-05	8.84E-05	6.82E-05	2.28E-05	7.32E-05	4.70E-05	0.000111909	1.77E-05	6.22E-05	8.48E-05	3.76E-05	3.72E-05	0.000269665	4.58E-05	0.000132328	0.000236485	6.96E-05	0.000682882	0.000420719	0.000792589	0.001210634
D_0__Bacteria;D_1__Elusimicrobia;D_2__Elusimicrobia;D_3__Lineage IV;Other;Other	9.94E-05	0.0001459	0.00038164	0.001453059	0.001438193	0.000751487	0.000329405	0.000234878	0.000209368	0.00043712	0.000446466	0.000237334	0.00018439	0.000140132	0.000165181	0.000234828	0.000269342	0.00021501	0.000158321	0.000133246	0.000616606	0.000366402	0.000288249	0.00049804	6.49E-05	0.00010097	0.000137199	0.00016767	0.000266891	0.000132544	7.95E-05	2.28E-05	0.000109759	6.27E-05	6.71E-05	7.08E-05	2.49E-05	3.77E-05	5.01E-05	0.00017365	0.000431465	0.000472828	5.88E-05	0.000141891	3.48E-05	4.34E-05	7.21E-05	9.91E-05	0.000265344
D_0__Bacteria;D_1__Elusimicrobia;D_2__Elusimicrobia;D_3__MVP-88;D_4__uncultured bacterium;D_5__uncultured bacterium	0	0	0	1.14E-05	0	0	0	7.83E-06	0	9.30E-06	2.41E-05	1.03E-05	0	0	8.69E-06	0	0	9.35E-06	0	1.02E-05	0	0	0	0	0	8.41E-06	0	0	1.33E-05	0	1.14E-05	0	0	0	0	0	0	0	0	0	0	0	0	0	3.48E-05	0	1.20E-05	0	0
D_0__Bacteria;D_1__Elusimicrobia;D_2__Elusimicrobia;D_3__MVP-88;Other;Other	0	0	0	0	0	0	0	0	0	0	0	0	0	0	0	0	0	0	0	0	0	0	0	0	0	0	0	0	0	0	0	0	0	0	0	0	0	0	0	0	0	0	0	0	0	0	0	0	0
D_0__Bacteria;D_1__Elusimicrobia;D_2__Elusimicrobia;D_3__Rs-M47;D_4__uncultured bacterium;D_5__uncultured bacterium	1.99E-05	2.08E-05	1.73E-05	0	3.14E-05	0	2.49E-05	1.57E-05	9.97E-06	9.30E-06	1.21E-05	1.03E-05	8.30E-05	1.33E-05	1.74E-05	1.02E-05	1.63E-05	9.35E-06	7.20E-06	1.02E-05	0	0	2.62E-05	2.12E-05	0	1.68E-05	4.12E-05	1.52E-05	1.33E-05	0	4.54E-05	0	1.83E-05	0	0	1.77E-05	0	3.77E-05	2.51E-05	1.24E-05	2.70E-05	1.53E-05	4.41E-05	9.46E-05	0.00013929	2.17E-05	0.000204349	0.00036327	0.000563857
D_0__Bacteria;D_1__FBP;D_2__uncultured bacterium;D_3__uncultured bacterium;D_4__uncultured bacterium;D_5__uncultured bacterium	9.94E-06	2.08E-05	0	0	0	0	0	0	0	0	0	0	0	6.67E-06	0	0	0	0	0	0	0	1.11E-05	0	0	0	0	0	0	0	0	1.14E-05	0	0	0	0	0	0	9.42E-06	2.51E-05	1.24E-05	0	1.53E-05	0	0	0	0	3.61E-05	3.30E-05	0.000132672
D_0__Bacteria;D_1__FBP;D_2__uncultured soil bacterium;D_3__uncultured soil bacterium;D_4__uncultured soil bacterium;D_5__uncultured soil bacterium	0	0	8.67E-06	0	0	0	0	7.83E-06	0	0	0	0	0	0	0	0	0	0	0	0	0	0	0	0	0	0	0	0	0	0	0	0	0	0	0	1.77E-05	0	0	0	0	1.35E-05	0	0	0	0	0	1.20E-05	1.65E-05	0
D_0__Bacteria;D_1__FCPU426;D_2__uncultured bacterium;D_3__uncultured bacterium;D_4__uncultured bacterium;D_5__uncultured bacterium	0.000139169	0.000284853	0.00019082	0.000192984	0.000180757	0.00014314	0.000205101	0.00010178	0.000119639	0.000195309	0.000132733	0.000216696	0.000368779	0.000213534	0.000165181	0.000224618	0.000269342	0.000205661	0.000122339	0.000133246	4.93E-05	0.000277577	0.000327555	0.000360284	0.000686323	0.000546922	0.000315557	0.000121942	0.000360303	0.000147271	0.00023856	5.69E-05	0.000146346	0.000109783	0.000179055	8.85E-05	9.96E-05	0.000150754	0.000100246	0.000198457	0.000107866	4.58E-05	0.000294061	0.000331079	0.000313403	0.001615071	0.001526607	0.000710028	0.002603692
D_0__Bacteria;D_1__FCPU426;D_2__uncultured microorganism;D_3__uncultured microorganism;D_4__uncultured microorganism;D_5__uncultured microorganism	0	6.95E-06	0	0	0	7.16E-06	0	0	0	0	0	0	1.84E-05	0	8.69E-06	1.02E-05	0	0	0	3.07E-05	0	0	0	1.06E-05	0	1.68E-05	0	0	0	0	0	1.14E-05	0	0	0	0	0	0	0	1.24E-05	0	1.53E-05	1.47E-05	0	3.48E-05	0.000195109	0.000180308	0.000247684	0.000480937
D_0__Bacteria;D_1__FL0428B-PF49;D_2__uncultured organism;D_3__uncultured organism;D_4__uncultured organism;D_5__uncultured organism	0	0	0	0	0	0	0	7.83E-06	0	0	0	1.03E-05	9.22E-06	0	0	0	0	0	0	0	0	0	0	0	0	0	2.74E-05	0	0	0	0	1.14E-05	0	0	0	0	0	0	3.76E-05	0	0	0	1.47E-05	0	0	0	1.20E-05	0	6.63E-05
D_0__Bacteria;D_1__Fibrobacteres;D_2__Chitinivibrionia;D_3__possible order 07;D_4__uncultured bacterium;D_5__uncultured bacterium	9.94E-06	2.78E-05	8.67E-06	3.41E-05	3.14E-05	1.43E-05	1.86E-05	3.91E-05	3.99E-05	1.86E-05	1.21E-05	2.06E-05	9.22E-06	6.67E-06	1.74E-05	4.08E-05	8.16E-06	0	7.20E-06	2.05E-05	0	1.11E-05	0	0	1.85E-05	8.41E-06	0	0	0	1.47E-05	2.27E-05	2.28E-05	1.83E-05	1.57E-05	0	0	1.24E-05	5.65E-05	5.01E-05	1.24E-05	1.35E-05	0	0.000102922	4.73E-05	0	7.59E-05	0.000564965	0.00036327	0.001077961
D_0__Bacteria;D_1__Fibrobacteres;D_2__Chitinivibrionia;D_3__uncultured;D_4__uncultured bacterium;D_5__uncultured bacterium	0	1.39E-05	8.67E-06	1.14E-05	0	0	6.22E-06	7.83E-06	9.97E-06	2.79E-05	1.21E-05	1.03E-05	0	0	0	1.02E-05	0	0	1.44E-05	0	0	3.33E-05	3.93E-05	1.06E-05	0	2.52E-05	1.37E-05	0	2.67E-05	1.47E-05	2.27E-05	1.14E-05	1.83E-05	3.14E-05	2.24E-05	0	0	1.88E-05	1.25E-05	2.48E-05	0	1.53E-05	4.41E-05	4.73E-05	0	1.08E-05	0	0	0
D_0__Bacteria;D_1__Fibrobacteres;D_2__Fibrobacteria;D_3__Fibrobacterales;D_4__09D2Z46;D_5__uncultured bacterium	0	0	0	0	0	0	0	0	0	0	0	0	0	0	0	0	0	0	0	0	0	0	0	0	0	0	0	0	0	0	0	0	0	0	0	0	0	0	0	0	0	0	0	0	0	0	0	0	0
D_0__Bacteria;D_1__Fibrobacteres;D_2__Fibrobacteria;D_3__Fibrobacterales;D_4__09D2Z46;Other	1.99E-05	6.95E-06	8.67E-06	0	0	7.16E-06	1.86E-05	7.83E-06	1.99E-05	0	0	0	2.77E-05	6.67E-06	1.74E-05	4.08E-05	2.45E-05	9.35E-06	0	2.05E-05	0	0	0	0	0	8.41E-06	0	1.52E-05	1.33E-05	1.47E-05	3.41E-05	1.14E-05	0	0	0	0	0	1.88E-05	1.25E-05	1.24E-05	0	1.53E-05	0	9.46E-05	0	1.08E-05	7.21E-05	4.95E-05	0.000414601
D_0__Bacteria;D_1__Fibrobacteres;D_2__Fibrobacteria;D_3__Fibrobacterales;D_4__B122;D_5__uncultured bacterium	2.98E-05	2.78E-05	4.34E-05	4.54E-05	1.57E-05	1.43E-05	1.86E-05	1.57E-05	9.97E-06	9.30E-06	0	2.06E-05	2.77E-05	4.00E-05	1.74E-05	3.06E-05	4.90E-05	5.61E-05	1.44E-05	2.05E-05	2.47E-05	3.33E-05	0	2.12E-05	3.71E-05	3.37E-05	1.37E-05	4.57E-05	1.33E-05	1.47E-05	1.14E-05	1.14E-05	0	1.57E-05	2.24E-05	8.85E-05	0	4.71E-05	5.01E-05	2.48E-05	2.70E-05	4.58E-05	2.94E-05	0	0	3.25E-05	3.61E-05	0.00014861	0.00024876
D_0__Bacteria;D_1__Fibrobacteres;D_2__Fibrobacteria;D_3__Fibrobacterales;D_4__B122;Other	3.98E-05	0	3.47E-05	1.14E-05	7.86E-06	0	6.22E-06	3.13E-05	1.99E-05	9.30E-06	1.21E-05	1.03E-05	2.77E-05	0	1.74E-05	1.02E-05	0	0	7.20E-06	0	0	1.11E-05	0	2.12E-05	2.78E-05	0	0	0	4.00E-05	1.47E-05	0	1.14E-05	0	0	2.24E-05	1.77E-05	1.24E-05	1.88E-05	0	0	0	1.53E-05	0	4.73E-05	0	6.50E-05	9.62E-05	4.95E-05	0.000530689
D_0__Bacteria;D_1__Fibrobacteres;D_2__Fibrobacteria;D_3__Fibrobacterales;D_4__FD035;D_5__uncultured bacterium	0	0	0	0	7.86E-06	0	0	0	0	0	0	0	0	0	0	0	0	0	0	0	0	0	0	0	0	0	0	0	0	0	0	0	0	0	0	0	0	0	0	0	0	0	0	0	0	0	0	0	0
D_0__Bacteria;D_1__Fibrobacteres;D_2__Fibrobacteria;D_3__Fibrobacterales;D_4__Fibrobacteraceae;D_5__possible genus 04	0	6.95E-06	0	1.14E-05	0	0	1.24E-05	7.83E-06	9.97E-06	0	0	1.03E-05	0	6.67E-06	0	0	1.63E-05	0	0	2.05E-05	0	1.11E-05	2.62E-05	0	0	8.41E-06	0	0	0	0	0	0	0	0	0	0	0	9.42E-06	0	0	0	0	0	0	3.48E-05	1.08E-05	1.20E-05	0	0
D_0__Bacteria;D_1__Fibrobacteres;D_2__Fibrobacteria;D_3__Fibrobacterales;D_4__Fibrobacteraceae;D_5__uncultured	0	2.08E-05	0	0	1.57E-05	7.16E-06	1.86E-05	7.83E-06	9.97E-06	0	1.21E-05	0	9.22E-06	0	8.69E-06	2.04E-05	0	0	0	1.02E-05	0	0	0	0	0	8.41E-06	1.37E-05	3.05E-05	0	0	2.27E-05	2.28E-05	1.83E-05	1.57E-05	4.48E-05	1.77E-05	1.24E-05	0	1.25E-05	0	0	1.53E-05	0	4.73E-05	0	0	0.000108185	9.91E-05	0.000281928
D_0__Bacteria;D_1__Fibrobacteres;D_2__Fibrobacteria;D_3__Fibrobacterales;D_4__MAT-CR-H6-H10;D_5__uncultured organism	0	6.95E-06	0	1.14E-05	0	0	0	0	9.97E-06	0	0	0	0	0	0	1.02E-05	0	9.35E-06	0	0	1.23E-05	0	0	0	0	0	1.37E-05	0	0	0	0	0	0	0	0	0	0	0	2.51E-05	1.24E-05	6.74E-05	1.53E-05	0	0	0	0	0	0	9.95E-05
D_0__Bacteria;D_1__Fibrobacteres;D_2__Fibrobacteria;D_3__Fibrobacterales;D_4__SBXY-748;D_5__uncultured organism	0	0	0	0	0	0	0	0	0	0	0	0	0	0	8.69E-06	0	0	0	0	0	0	0	0	0	0	0	0	0	0	0	0	0	0	0	0	0	0	0	0	0	0	0	0	0	0	0	0	0	0
D_0__Bacteria;D_1__Fibrobacteres;D_2__Fibrobacteria;D_3__Fibrobacterales;D_4__SBYC;D_5__uncultured organism	0	0	0	0	0	0	6.22E-06	0	0	0	3.62E-05	0	1.84E-05	0	8.69E-06	3.06E-05	0	0	7.20E-06	0	0	0	0	0	0	0	0	0	1.33E-05	1.47E-05	1.14E-05	0	0	0	0	0	0	9.42E-06	0	0	0	0	0	0	0	6.50E-05	2.40E-05	0	0.000232176
D_0__Bacteria;D_1__Fibrobacteres;D_2__Fibrobacteria;D_3__Fibrobacterales;D_4__possible family 01;D_5__uncultured bacterium	0	0	0	0	0	0	0	0	0	0	0	0	0	0	0	0	0	0	0	0	0	0	0	0	0	0	0	1.52E-05	0	0	0	0	1.83E-05	0	0	0	0	0	0	0	0	0	0	0	0	0	0	0	0
D_0__Bacteria;D_1__Fibrobacteres;D_2__Fibrobacteria;D_3__Fibrobacterales;D_4__possible family 01;D_5__uncultured microorganism	0.000109347	3.47E-05	9.54E-05	9.08E-05	0.000110026	5.01E-05	4.97E-05	7.83E-05	3.99E-05	2.79E-05	3.62E-05	2.06E-05	0.000129073	7.34E-05	6.09E-05	7.15E-05	4.90E-05	6.54E-05	3.60E-05	4.10E-05	3.70E-05	1.11E-05	0	1.06E-05	6.49E-05	1.68E-05	2.74E-05	6.10E-05	5.34E-05	7.36E-05	1.14E-05	4.55E-05	5.49E-05	3.14E-05	4.48E-05	3.54E-05	3.73E-05	8.48E-05	3.76E-05	6.20E-05	6.74E-05	3.05E-05	4.41E-05	0.000141891	0	6.50E-05	0.000156267	0.000247684	0.001973499
D_0__Bacteria;D_1__Fibrobacteres;D_2__Fibrobacteria;D_3__Fibrobacterales;D_4__possible family 01;Other	0	0	0	0	0	0	0	7.83E-06	0	0	0	0	0	0	0	0	0	0	7.20E-06	0	0	0	0	0	9.27E-06	0	0	0	1.33E-05	0	0	0	1.83E-05	0	0	0	0	0	0	0	0	0	0	0	0	0	1.20E-05	0	3.32E-05
D_0__Bacteria;D_1__Fibrobacteres;D_2__Fibrobacteria;D_3__Fibrobacterales;Other;Other	0	6.95E-06	0	0	2.36E-05	7.16E-06	6.22E-06	7.83E-06	0	0	0	2.06E-05	0	0	8.69E-06	0	0	9.35E-06	7.20E-06	1.02E-05	0	0	1.31E-05	0	0	8.41E-06	0	0	0	0	0	0	0	0	0	0	0	0	0	0	0	0	0	0	0	0	2.40E-05	4.95E-05	6.63E-05
D_0__Bacteria;D_1__Firmicutes;D_2__BSA1B-03;D_3__uncultured bacterium;D_4__uncultured bacterium;D_5__uncultured bacterium	0	0	2.60E-05	0	3.14E-05	7.16E-06	6.22E-06	7.83E-06	0	0	3.62E-05	0	0	1.33E-05	2.61E-05	0	8.16E-06	0	7.20E-06	0	0	1.11E-05	0	3.18E-05	0	8.41E-06	0	0	0	0	0	0	3.66E-05	0	0	0	0	0	0	0	0	0	0	0	0	0	0	0	0
D_0__Bacteria;D_1__Firmicutes;D_2__Bacilli;D_3__4-15;Other;Other	0	0	0	0	0	0	0	0	0	0	0	0	0	0	0	0	0	0	0	0	0	0	0	0	0	0	0	0	0	0	0	0	0	0	0	0	0	9.42E-06	0	0	1.35E-05	0	0	0	0	0	0	0	0
D_0__Bacteria;D_1__Firmicutes;D_2__Bacilli;D_3__Bacillales;Ambiguous_taxa;Ambiguous_taxa	0	0	0	0	0	0	0	0	0	0	0	0	0	6.67E-06	0	0	8.16E-06	0	0	1.02E-05	0	1.11E-05	0	0	0	0	0	0	0	0	0	0	1.83E-05	0	0	0	1.24E-05	9.42E-06	1.25E-05	0	0	0	0	0	0	0	1.20E-05	0	0
D_0__Bacteria;D_1__Firmicutes;D_2__Bacilli;D_3__Bacillales;D_4__Alicyclobacillaceae;D_5__Acidibacillus	0.001600445	0.000250115	0.000459702	0.000431377	0.000282923	0.000429421	0.000198886	7.05E-05	9.97E-05	0.00022321	0.000386133	0.000546899	8.30E-05	8.67E-05	4.35E-05	0.000153149	5.71E-05	0.000261751	0.000107946	0.000112747	0.000160318	6.66E-05	5.24E-05	0.000127159	3.71E-05	7.57E-05	5.49E-05	6.10E-05	5.34E-05	2.95E-05	6.82E-05	4.55E-05	0.000109759	6.27E-05	0.000201437	5.31E-05	8.71E-05	9.42E-06	0.000162899	9.92E-05	5.39E-05	4.58E-05	0.000249952	0.000189188	0.000104468	6.50E-05	0.000168287	8.26E-05	1.66E-05
D_0__Bacteria;D_1__Firmicutes;D_2__Bacilli;D_3__Bacillales;D_4__Alicyclobacillaceae;D_5__Alicyclobacillus	0.001133235	0.000736449	0.00401589	0.001112499	0.000762321	0.000601189	0.000913634	0.000563707	0.000518434	0.002725024	0.000808466	0.00116603	0.000737558	0.000580546	0.000591176	0.000867843	0.000506036	0.000645029	0.000834785	0.000604731	0.000530282	0.000699495	0.000327555	0.000455653	0.003459437	0.000883489	0.000932951	0.000670681	0.001454555	0.00045654	0.002283364	0.001047275	0.000841489	0.000815533	0.000984803	0.000636841	0.00296241	0.001988072	0.001829482	0.001972166	0.002035973	0.000579595	0.00167615	0.001749988	0.001288435	0.003240982	0.001706915	0.001155859	0.000912121
D_0__Bacteria;D_1__Firmicutes;D_2__Bacilli;D_3__Bacillales;D_4__Alicyclobacillaceae;D_5__Effusibacillus	0	0	1.73E-05	0	7.86E-06	0	0	0	0	0	0	0	0	0	0	0	0	9.35E-06	0	0	2.47E-05	0	0	1.06E-05	9.27E-06	2.52E-05	0	1.52E-05	0	0	4.54E-05	0	0	0	0	0	0	9.42E-06	0	0	0	0	0	0	0	0	0	0	3.32E-05
D_0__Bacteria;D_1__Firmicutes;D_2__Bacilli;D_3__Bacillales;D_4__Alicyclobacillaceae;D_5__Kyrpidia	0	0	0	0	0	0	0	0	0	0	0	0	9.22E-06	0	0	0	0	0	0	0	0	0	0	1.06E-05	0	0	0	0	0	0	0	0	0	0	0	0	0	0	0	0	0	0	0	0	0	0	0	0	0
D_0__Bacteria;D_1__Firmicutes;D_2__Bacilli;D_3__Bacillales;D_4__Alicyclobacillaceae;D_5__Tumebacillus	0.000268398	0.000173691	0.001387781	0.000510841	0.000613	0.00026481	0.000304545	0.000281853	0.000717832	0.00066963	0.000555066	0.000319884	0.000626925	0.000814099	0.00073897	0.000530916	0.000710082	0.003234491	0.006822205	0.002418925	0.002540419	0.000877144	0.000628906	0.001218608	0.000992386	0.000597407	0.000823192	0.000655438	0.001401177	0.000692174	0.001090562	0.000865141	0.00056709	0.002697531	0.004297321	0.004210228	0.000983321	0.000612439	0.000827026	0.000595371	0.000431465	0.000152525	0.001749666	0.000709455	0.001183968	0.000476934	0.00021637	0.000297221	8.29E-05
D_0__Bacteria;D_1__Firmicutes;D_2__Bacilli;D_3__Bacillales;D_4__Bacillaceae;D_5__Aeribacillus	0	0	0	1.14E-05	0	0	0	0	0	0	1.21E-05	1.03E-05	0	0	0	0	0	1.87E-05	0	0	0	0	0	0	0	0	0	0	0	0	0	0	0	0	0	0	0	0	0	0	0	0	0	0	0	0	0	0	0
D_0__Bacteria;D_1__Firmicutes;D_2__Bacilli;D_3__Bacillales;D_4__Bacillaceae;D_5__Amphibacillus	0	0	0	0	1.57E-05	7.16E-06	0	0	0	0	0	0	9.22E-06	1.33E-05	0	0	0	0	7.20E-06	2.05E-05	0	0	1.31E-05	1.06E-05	0	0	0	0	1.33E-05	0	3.41E-05	0	0	0	0	0	0	0	0	0	0	0	0	0	0	0	0	0	0
D_0__Bacteria;D_1__Firmicutes;D_2__Bacilli;D_3__Bacillales;D_4__Bacillaceae;D_5__Anaerobacillus	9.94E-05	5.56E-05	0.0007893	0.000295153	0.00046368	0.000257653	0.000149165	7.05E-05	5.98E-05	0.000455721	0.000675733	0.00017542	0.000580827	0.001007614	0.000895458	0.000275668	0.00035096	0.00021501	0.00028066	0.000256242	0.000456289	0.000410814	0.000301351	0.000699375	0.00025969	0.00010097	0.000233238	0.00016767	0.000680572	8.84E-05	0.000408961	2.28E-05	0.000420745	0.0001882	0.000179055	3.54E-05	0.000186706	0.000226131	0.000125307	0.000136439	5.39E-05	0.000960908	0.000396983	0.000378376	0.000174113	2.17E-05	4.81E-05	4.95E-05	1.66E-05
D_0__Bacteria;D_1__Firmicutes;D_2__Bacilli;D_3__Bacillales;D_4__Bacillaceae;D_5__Anoxybacillus	0	0	0	0	0	0	0	0	0	1.86E-05	1.21E-05	0	0	6.67E-06	0	0	0	0	0	0	0	0	0	0	0	0	0	0	0	0	0	0	0	0	0	0	1.24E-05	0	0	0	0	0	0	0	0	0	0	0	0
D_0__Bacteria;D_1__Firmicutes;D_2__Bacilli;D_3__Bacillales;D_4__Bacillaceae;D_5__Bacillus	0.009026114	0.0102547	0.035050134	0.022908389	0.033903633	0.015323175	0.021635093	0.016042153	0.032581604	0.066060899	0.036670568	0.018295326	0.06191802	0.051361613	0.048476418	0.022788532	0.041951992	0.022604046	0.025014753	0.040045509	0.040338394	0.042125132	0.052998441	0.036176751	0.067797553	0.042045655	0.022418264	0.042694917	0.05560671	0.0354776	0.030774299	0.036757089	0.030604592	0.023289734	0.026679201	0.020661961	0.067786906	0.051991369	0.047528946	0.028714247	0.03614864	0.024831079	0.042197815	0.034337606	0.029947418	0.015662938	0.013006215	0.011277885	0.005986832
D_0__Bacteria;D_1__Firmicutes;D_2__Bacilli;D_3__Bacillales;D_4__Bacillaceae;D_5__Caldalkalibacillus	1.99E-05	6.25E-05	0.000633175	0.00017028	0.000314359	0.000121669	0.00016781	7.05E-05	9.97E-05	0.000381317	0.000349933	0.000154783	0.000304243	0.000306955	0.000269507	0.000122519	0.000204047	0.000121527	0.000115143	8.20E-05	0.000295971	0.000188753	0.000170329	0.000211932	0.000139119	7.57E-05	0.000109759	0.000106699	0.000280235	2.95E-05	0.0001136	0.000136601	7.32E-05	7.84E-05	0.000201437	8.85E-05	3.73E-05	6.60E-05	6.27E-05	7.44E-05	0.00070113	1.53E-05	0.00019114	0.000189188	0.000174113	2.17E-05	3.61E-05	6.60E-05	0
D_0__Bacteria;D_1__Firmicutes;D_2__Bacilli;D_3__Bacillales;D_4__Bacillaceae;D_5__Caldibacillus	0	0	0	0	0	0	0	0	0	0	0	0	0	0	0	0	0	0	0	0	0	0	0	0	0	0	0	0	0	0	0	0	0	0	0	0	0	0	0	0	0	0	0	0	0	0	0	0	0
D_0__Bacteria;D_1__Firmicutes;D_2__Bacilli;D_3__Bacillales;D_4__Bacillaceae;D_5__Fictibacillus	0	6.95E-06	8.67E-06	0	7.86E-06	0	0	7.83E-06	0	5.58E-05	2.41E-05	0	0	6.67E-06	3.48E-05	0	8.16E-06	9.35E-06	1.44E-05	0	0	0	1.31E-05	1.06E-05	9.27E-06	0	2.74E-05	0	0	2.95E-05	1.14E-05	3.42E-05	0	1.57E-05	0	0	4.98E-05	0	1.25E-05	0	0	0	2.94E-05	4.73E-05	0	1.08E-05	0	0	0
D_0__Bacteria;D_1__Firmicutes;D_2__Bacilli;D_3__Bacillales;D_4__Bacillaceae;D_5__Geobacillus	0	0	8.67E-05	2.27E-05	2.36E-05	0	1.86E-05	1.57E-05	9.97E-06	3.72E-05	0	1.03E-05	9.22E-06	4.67E-05	1.74E-05	2.04E-05	8.16E-06	1.87E-05	2.16E-05	2.05E-05	2.47E-05	6.66E-05	0	2.12E-05	2.78E-05	1.68E-05	1.37E-05	1.52E-05	4.00E-05	0	0	0	1.83E-05	0	0	0	2.49E-05	0	1.25E-05	0	0	0	0	0	0	0	0	0	0
D_0__Bacteria;D_1__Firmicutes;D_2__Bacilli;D_3__Bacillales;D_4__Bacillaceae;D_5__Gracilibacillus	9.94E-06	0	3.47E-05	1.14E-05	3.14E-05	2.15E-05	4.35E-05	0	9.97E-06	0	1.21E-05	0	0	2.00E-05	4.35E-05	2.04E-05	1.63E-05	0	7.20E-06	2.05E-05	2.47E-05	4.44E-05	0	1.06E-05	0	0	1.37E-05	3.05E-05	2.67E-05	0	0	0	0	0	0	0	0	0	2.51E-05	1.24E-05	0	3.05E-05	4.41E-05	4.73E-05	0	0	0	0	0
D_0__Bacteria;D_1__Firmicutes;D_2__Bacilli;D_3__Bacillales;D_4__Bacillaceae;D_5__Lentibacillus	0	0	8.67E-06	0	0	0	0	0	0	1.86E-05	0	0	9.22E-06	1.33E-05	8.69E-06	0	0	0	0	1.02E-05	0	1.11E-05	0	0	0	8.41E-06	0	0	1.33E-05	0	0	0	0	0	0	0	0	0	0	0	0	0	0	0	0	0	0	0	0
D_0__Bacteria;D_1__Firmicutes;D_2__Bacilli;D_3__Bacillales;D_4__Bacillaceae;D_5__Oceanobacillus	5.96E-05	4.17E-05	0.000364292	7.95E-05	7.07E-05	2.86E-05	6.84E-05	7.83E-05	0.000119639	0.000139506	0.0001086	3.10E-05	0.000193609	0.000273591	0.0002782	9.19E-05	0.000138752	0.000121527	0.000107946	0.000163995	0.000123321	0.000166546	0.000144124	0.000127159	8.35E-05	5.89E-05	0.000109759	0.000152427	0.000106756	0.000132544	0.0001704	0.000204902	0.000182932	9.41E-05	4.48E-05	8.85E-05	0.000360966	9.42E-05	0.000275675	6.20E-05	4.04E-05	6.10E-05	0.000264655	4.73E-05	0.000104468	6.50E-05	7.21E-05	0.000132098	0.000116088
D_0__Bacteria;D_1__Firmicutes;D_2__Bacilli;D_3__Bacillales;D_4__Bacillaceae;D_5__Ornithinibacillus	0	0	8.67E-06	0	0	0	0	0	0	0	0	0	0	0	0	0	8.16E-06	0	0	0	0	0	1.31E-05	1.06E-05	0	0	0	0	0	0	0	0	0	0	0	0	0	9.42E-06	0	0	0	0	0	0	0	0	0	0	0
D_0__Bacteria;D_1__Firmicutes;D_2__Bacilli;D_3__Bacillales;D_4__Bacillaceae;D_5__Paucisalibacillus	0	0	0	0	0	0	0	0	0	0	0	0	0	6.67E-06	0	0	0	0	0	0	0	0	0	0	0	0	1.37E-05	0	1.33E-05	0	1.14E-05	0	1.83E-05	0	0	0	2.49E-05	0	6.27E-05	0	0	0	0	0	0	0	0	0	0
D_0__Bacteria;D_1__Firmicutes;D_2__Bacilli;D_3__Bacillales;D_4__Bacillaceae;D_5__Pseudogracilibacillus	0	0	0	0	0	0	0	7.83E-06	0	0	0	0	0	6.67E-06	0	0	0	0	7.20E-06	0	0	0	0	0	0	0	0	0	0	0	0	1.14E-05	0	0	0	0	0	0	0	0	0	0	0	0	0	0	0	0	0
D_0__Bacteria;D_1__Firmicutes;D_2__Bacilli;D_3__Bacillales;D_4__Bacillaceae;D_5__Sinibacillus	1.99E-05	4.17E-05	0.000520418	0.000261097	0.00038509	0.000135983	0.000118089	3.13E-05	7.98E-05	0.000269712	0.000156867	0.000113507	0.000331901	0.000447087	0.000399913	0.000112309	0.000163237	0.000168268	0.000151125	0.000225493	0.000258975	0.000344196	0.00011792	0.000296704	0.000166943	8.41E-05	6.86E-05	0.000106699	0.000453714	7.36E-05	7.95E-05	9.11E-05	0.000256105	7.84E-05	8.95E-05	5.31E-05	1.24E-05	5.65E-05	0.00017543	9.92E-05	0	7.63E-05	0.000249952	4.73E-05	0.000174113	1.08E-05	1.20E-05	0	1.66E-05
D_0__Bacteria;D_1__Firmicutes;D_2__Bacilli;D_3__Bacillales;D_4__Bacillaceae;D_5__Ureibacillus	0.000139169	0.000277905	0.002203102	0.000987626	0.001603232	0.000794429	0.000559368	0.00021139	0.000438675	0.00132066	0.001472132	0.000650088	0.001641067	0.002582427	0.00161704	0.000530916	0.001118176	0.000925476	0.000705249	0.000891722	0.001270209	0.000621773	0.000668213	0.001070255	0.000667773	0.000227183	0.000493915	0.000487768	0.001201009	0.000353451	0.000499841	0.000204902	0.000987835	0.000548916	0.000604311	0.000371491	0.000124471	0.000235554	0.000338329	0.00055816	0.000377531	0.001433735	0.000529311	0.000331079	0.000557161	0.000205949	0.000108185	0.000165123	3.32E-05
D_0__Bacteria;D_1__Firmicutes;D_2__Bacilli;D_3__Bacillales;D_4__Bacillaceae;D_5__Virgibacillus	0	0	0	1.14E-05	0	0	6.22E-06	0	0	0	0	0	0	0	0	0	0	0	0	0	0	0	0	1.06E-05	0	8.41E-06	0	0	0	0	0	0	0	0	0	0	0	0	0	0	0	0	0	0	0	0	0	0	0
D_0__Bacteria;D_1__Firmicutes;D_2__Bacilli;D_3__Bacillales;D_4__Bacillaceae;D_5__Vulcanibacillus	0	0	0	0	0	0	0	0	0	0	0	0	0	6.67E-06	0	0	1.63E-05	0	0	0	0	0	0	1.06E-05	0	0	0	0	1.33E-05	0	0	2.28E-05	3.66E-05	0	0	1.77E-05	0	0	6.27E-05	0	0	0	4.41E-05	0	0	0	1.20E-05	0	0
D_0__Bacteria;D_1__Firmicutes;D_2__Bacilli;D_3__Bacillales;D_4__Bacillaceae;D_5__uncultured	9.94E-06	2.78E-05	8.67E-05	4.54E-05	5.50E-05	1.43E-05	6.22E-06	0	3.99E-05	2.79E-05	6.03E-05	2.06E-05	3.69E-05	0.00011344	6.96E-05	2.04E-05	4.90E-05	4.67E-05	0	1.02E-05	6.17E-05	4.44E-05	1.31E-05	5.30E-05	4.64E-05	0	1.37E-05	3.05E-05	9.34E-05	1.47E-05	6.82E-05	0	5.49E-05	0	4.48E-05	0	0	9.42E-06	1.25E-05	7.44E-05	1.35E-05	3.05E-05	0.000102922	0	0	0	0	1.65E-05	1.66E-05
D_0__Bacteria;D_1__Firmicutes;D_2__Bacilli;D_3__Bacillales;D_4__Bacillaceae;Other	8.95E-05	7.64E-05	0.000433681	0.000102168	0.000204333	0.000100198	0.000130519	6.26E-05	4.98E-05	0.000260412	0.000265466	7.22E-05	0.000626925	0.000493798	0.000547707	0.000122519	0.000269342	0.00015892	0.000194303	0.000245992	0.000246643	0.00032199	0.000157227	0.000275511	0.000352436	0.000252425	0.000164638	0.000213398	0.000547126	0.000132544	0.000306721	0.000261819	0.000201226	0.000109783	0.000179055	0.00014152	0.000286283	0.000103644	6.27E-05	8.68E-05	2.70E-05	6.10E-05	0.000220546	4.73E-05	6.96E-05	2.17E-05	2.40E-05	4.95E-05	3.32E-05
D_0__Bacteria;D_1__Firmicutes;D_2__Bacilli;D_3__Bacillales;D_4__Family X;D_5__Thermicanus	0	0	8.67E-06	0	0	0	0	0	0	1.86E-05	0	0	0	2.00E-05	1.74E-05	0	0	0	0	0	0	1.11E-05	1.31E-05	0	0	0	1.37E-05	0	1.33E-05	0	1.14E-05	0	0	0	0	0	0	0	2.51E-05	2.48E-05	0	0	0	0	3.48E-05	0	0	0	0
D_0__Bacteria;D_1__Firmicutes;D_2__Bacilli;D_3__Bacillales;D_4__Family XI;D_5__Gemella	1.99E-05	0	0	1.14E-05	0	7.16E-06	0	3.13E-05	9.97E-06	0	0	1.03E-05	2.77E-05	0	0	0	1.63E-05	0	0	0	0	0	0	0	0	0	0	0	1.33E-05	0	0	4.55E-05	0	1.57E-05	0	0	2.49E-05	1.88E-05	0	2.48E-05	0	1.53E-05	1.47E-05	4.73E-05	0	0	1.20E-05	0	0
D_0__Bacteria;D_1__Firmicutes;D_2__Bacilli;D_3__Bacillales;D_4__Family XII;D_5__Exiguobacterium	0	0	8.67E-06	0	7.86E-06	7.16E-06	0	0	0	0	0	0	0	0	0	0	0	0	0	0	0	0	0	0	0	0	0	0	0	0	0	0	0	1.57E-05	0	0	0	0	0	1.24E-05	1.35E-05	0	0	4.73E-05	0	2.17E-05	2.40E-05	0	0.000116088
D_0__Bacteria;D_1__Firmicutes;D_2__Bacilli;D_3__Bacillales;D_4__Paenibacillaceae;Ambiguous_taxa	0	0	0	0	0	0	0	0	0	0	0	0	0	0	0	0	0	0	0	1.02E-05	0	0	0	0	0	0	0	0	0	0	0	0	0	1.57E-05	0	0	0	0	0	0	0	0	0	0	0	0	0	0	0
D_0__Bacteria;D_1__Firmicutes;D_2__Bacilli;D_3__Bacillales;D_4__Paenibacillaceae;D_5__Ammoniphilus	0.000188872	0.00038212	0.000841342	0.000794642	0.00123386	0.000622661	0.000397772	0.000250536	0.000777651	0.00088354	0.000579199	0.00053658	0.00159497	0.000700659	0.000825907	0.000459446	0.00070192	0.000719815	0.000640481	0.000932721	0.000863249	0.000621773	0.00077303	0.000762954	0.001020209	0.000580578	0.000301837	0.000640195	0.001107597	0.000485995	0.000602081	0.000751306	0.000439038	0.000345033	0.000425256	0.000406871	0.000572567	0.000414574	0.00053882	0.000545757	0.001159561	0.000320303	0.000661638	0.000378376	0.000522339	0.00018427	0.000288493	0.00014861	6.63E-05
D_0__Bacteria;D_1__Firmicutes;D_2__Bacilli;D_3__Bacillales;D_4__Paenibacillaceae;D_5__Aneurinibacillus	0	6.95E-06	2.60E-05	0	0	0	0	0	0	9.30E-06	0	1.03E-05	9.22E-06	0	0	0	0	0	7.20E-06	1.02E-05	1.23E-05	0	0	1.06E-05	9.27E-06	8.41E-06	1.37E-05	1.52E-05	2.67E-05	0	0	2.28E-05	0	1.57E-05	0	0	0	0	1.25E-05	0	0	0	1.47E-05	0	6.96E-05	0	0	0	0
D_0__Bacteria;D_1__Firmicutes;D_2__Bacilli;D_3__Bacillales;D_4__Paenibacillaceae;D_5__Brevibacillus	3.98E-05	4.86E-05	0.000216841	9.08E-05	0.000275064	0.000121669	2.49E-05	2.35E-05	6.98E-05	9.30E-05	0.000156867	3.10E-05	0.00018439	0.000220207	0.000130406	7.15E-05	0.000146914	7.48E-05	6.48E-05	0.000133246	0.000147986	5.55E-05	0.00011792	5.30E-05	9.27E-05	5.89E-05	1.37E-05	0.000137185	8.01E-05	4.42E-05	7.95E-05	3.42E-05	1.83E-05	4.70E-05	0	0	3.73E-05	0	0.000200491	0.00017365	4.04E-05	3.05E-05	7.35E-05	4.73E-05	3.48E-05	2.17E-05	0	1.65E-05	0
D_0__Bacteria;D_1__Firmicutes;D_2__Bacilli;D_3__Bacillales;D_4__Paenibacillaceae;D_5__Cohnella	0.000109347	9.03E-05	0.000320924	0.000238393	0.000243628	0.000157454	0.000149165	0.000242707	0.000319037	0.000474322	0.0003258	0.000144464	0.000507071	0.000440414	0.000704195	0.000234828	0.000416255	0.000271099	0.000669267	0.00065598	0.000530282	0.000444124	0.00035376	0.000317898	0.000454457	0.000277668	0.000342997	0.000640195	0.000854051	0.000427086	0.000613441	0.001024509	0.000548797	0.000533233	0.000895275	0.000548391	0.00085885	0.000461685	0.000701719	0.00073181	0.000795513	0.001845553	0.000441092	0.000567564	0.000522339	0.00018427	0.000384657	0.000313733	0.00024876
D_0__Bacteria;D_1__Firmicutes;D_2__Bacilli;D_3__Bacillales;D_4__Paenibacillaceae;D_5__Desulfuribacillus	0	0	0	0	7.86E-06	4.29E-05	0	0	0	0	2.41E-05	0	9.22E-06	2.00E-05	8.69E-06	0	8.16E-06	0	0	0	0	1.11E-05	0	1.06E-05	0	0	0	0	0	0	0	0	0	0	0	0	0	0	0	0	1.35E-05	0	0	0	0	0	0	0	0
D_0__Bacteria;D_1__Firmicutes;D_2__Bacilli;D_3__Bacillales;D_4__Paenibacillaceae;D_5__Paenibacillus	0.000695846	0.001174149	0.004362835	0.002474742	0.002931399	0.001173751	0.002324483	0.001777242	0.003519371	0.005217537	0.003197664	0.001702611	0.009284015	0.006392676	0.005442295	0.002685208	0.005525583	0.003430804	0.01054995	0.008117748	0.006277054	0.006162216	0.006433185	0.003698209	0.006918875	0.005519702	0.002812573	0.006600107	0.010435432	0.004329769	0.00528241	0.010586588	0.007299003	0.006053762	0.007788894	0.006297653	0.006596963	0.007679044	0.006014736	0.006238992	0.005298924	0.006985647	0.00732213	0.006195904	0.006024306	0.001853538	0.002680578	0.001634715	0.000928705
D_0__Bacteria;D_1__Firmicutes;D_2__Bacilli;D_3__Bacillales;D_4__Paenibacillaceae;D_5__Saccharibacillus	0	0	0	0	0	0	0	0	0	0	0	0	0	0	0	0	0	0	7.20E-06	0	0	0	0	0	0	0	0	0	0	0	0	0	0	0	0	0	0	0	0	0	0	0	0	0	0	0	0	0	0
D_0__Bacteria;D_1__Firmicutes;D_2__Bacilli;D_3__Bacillales;D_4__Paenibacillaceae;D_5__Thermobacillus	3.98E-05	4.86E-05	0.000485723	0.000124872	0.00015718	9.30E-05	0.000130519	0.000140927	0.000139578	0.000316214	0.000156867	2.06E-05	0.000248926	0.000647275	0.000391219	0.000122519	0.000269342	6.54E-05	0.000237482	0.000235743	0.000147986	0.000277577	0.000170329	0.000317898	0.000166943	0.00010097	0.000274397	0.00050301	0.000427025	0.000250361	0.000443041	0.000512254	0.000329278	0.000266616	0.000201437	0.00019459	0.000460543	0.000169599	0.000426044	0.00038451	0.000984279	0.002211613	0.000396983	0.000378376	0.000208935	0.000130073	0.000156267	9.91E-05	1.66E-05
D_0__Bacteria;D_1__Firmicutes;D_2__Bacilli;D_3__Bacillales;D_4__Paenibacillaceae;D_5__uncultured	0	1.39E-05	0.000294903	0.000136224	0.000141462	0.000121669	5.59E-05	6.26E-05	7.98E-05	0.000260412	0.000120667	0.000165102	0.000230487	0.000273591	0.000321669	0.000112309	0.000212209	0.000130875	0.000107946	0.000184494	0.000246643	0.000133237	0.000104818	0.000211932	0.000148394	0.00010097	0.000246958	0.000137185	0.000306924	0.000220907	0.000352161	0.000227669	0.000237812	0.00014115	2.24E-05	0.00010614	0.000136918	4.71E-05	8.77E-05	0.000161246	2.70E-05	7.63E-05	0.000294061	0.000378376	0.000243758	0	6.01E-05	8.26E-05	4.98E-05
D_0__Bacteria;D_1__Firmicutes;D_2__Bacilli;D_3__Bacillales;D_4__Paenibacillaceae;Other	0	6.95E-06	4.34E-05	0	7.86E-06	2.86E-05	1.86E-05	0	9.97E-06	2.79E-05	2.41E-05	0	3.69E-05	3.34E-05	2.61E-05	1.02E-05	1.63E-05	2.80E-05	7.20E-06	1.02E-05	1.23E-05	0	2.62E-05	4.24E-05	9.27E-06	0	1.37E-05	0	0	0	2.27E-05	2.28E-05	5.49E-05	1.57E-05	4.48E-05	0	0.000174259	1.88E-05	5.01E-05	6.20E-05	0.000148316	0.000167778	1.47E-05	0	3.48E-05	3.25E-05	1.20E-05	8.26E-05	1.66E-05
D_0__Bacteria;D_1__Firmicutes;D_2__Bacilli;D_3__Bacillales;D_4__Pasteuriaceae;D_5__Pasteuria	0	1.39E-05	8.67E-06	1.14E-05	2.36E-05	0	1.24E-05	0	2.99E-05	9.30E-06	2.41E-05	0	0	1.33E-05	1.74E-05	1.02E-05	0	0	7.20E-06	0	1.23E-05	0	0	0	0	8.41E-06	1.37E-05	0	8.01E-05	0	0	0	1.83E-05	0	0	1.77E-05	0	4.71E-05	2.51E-05	6.20E-05	1.35E-05	0	2.94E-05	0	0	0.000205949	0	0	1.66E-05
D_0__Bacteria;D_1__Firmicutes;D_2__Bacilli;D_3__Bacillales;D_4__Planococcaceae;Ambiguous_taxa	0.000208754	0.000159795	0.000555112	0.000374617	0.001367462	0.000365008	0.000248608	0.000234878	0.000398796	0.000892841	0.000543	0.000309566	0.002350967	0.000460433	0.000625951	0.000459446	0.000571331	0.000401974	0.000237482	0.000942971	0.000641271	0.000521845	0.001048177	0.000625199	0.00074197	0.000681549	0.000123479	0.000594467	0.000814017	0.000294542	0.00023856	0.000284586	0.000384158	0.00023525	0.000179055	0.00019459	0.00029873	0.000273242	0.000313268	0.000508546	0.000202249	0.000152525	0.000691044	0.000283782	0.000104468	0.000119233	9.62E-05	9.91E-05	6.63E-05
D_0__Bacteria;D_1__Firmicutes;D_2__Bacilli;D_3__Bacillales;D_4__Planococcaceae;D_5__Caryophanon	0	0	8.67E-06	0	0	0	0	0	0	0	0	0	0	0	0	1.02E-05	8.16E-06	0	0	0	4.93E-05	0	1.31E-05	0	0	0	0	0	0	0	0	0	0	0	0	0	0	0	0	0	0	0	0	0	0	0	0	1.65E-05	0
D_0__Bacteria;D_1__Firmicutes;D_2__Bacilli;D_3__Bacillales;D_4__Planococcaceae;D_5__Domibacillus	1.99E-05	2.08E-05	0.000138778	6.81E-05	5.50E-05	5.01E-05	5.59E-05	1.57E-05	4.98E-05	5.58E-05	6.03E-05	1.03E-05	0.000156731	0.000180169	6.96E-05	5.10E-05	5.71E-05	3.74E-05	5.04E-05	6.15E-05	4.93E-05	6.66E-05	5.24E-05	5.30E-05	8.35E-05	5.89E-05	0	1.52E-05	0.000186824	1.47E-05	5.68E-05	3.42E-05	0	0	0.000111909	3.54E-05	3.73E-05	0	2.51E-05	0	0	1.53E-05	0.000102922	0	3.48E-05	1.08E-05	1.20E-05	0	0
D_0__Bacteria;D_1__Firmicutes;D_2__Bacilli;D_3__Bacillales;D_4__Planococcaceae;D_5__Kurthia	9.94E-06	6.95E-06	0	0	0	0	0	0	0	0	0	0	0	0	0	0	0	0	0	0	0	0	0	0	0	0	0	0	0	1.47E-05	0	0	1.83E-05	0	0	0	0	0	0	0	0	0	0	0	0	0	0	0	0
D_0__Bacteria;D_1__Firmicutes;D_2__Bacilli;D_3__Bacillales;D_4__Planococcaceae;D_5__Lysinibacillus	0.000337982	0.000451596	0.001101551	0.001044386	0.001862578	0.000823057	0.00063395	0.000485414	0.000777651	0.001943788	0.001085999	0.000474667	0.003494183	0.001648216	0.001321452	0.000969942	0.001273251	0.001112441	0.000777213	0.001516953	0.001245545	0.001232443	0.001179199	0.001123238	0.001780729	0.001001287	0.000480195	0.000868836	0.001507933	0.000471267	0.000783842	0.001024509	0.000750023	0.000548916	0.000581929	0.000459941	0.000833956	0.000857415	0.001052579	0.001389199	0.000525847	0.00042707	0.00148501	0.001277018	0.000975032	0.000292664	0.000601027	0.000495368	0.000182424
D_0__Bacteria;D_1__Firmicutes;D_2__Bacilli;D_3__Bacillales;D_4__Planococcaceae;D_5__Paenisporosarcina	9.94E-06	1.39E-05	1.73E-05	1.14E-05	7.86E-06	2.86E-05	1.24E-05	7.83E-06	0	0	1.21E-05	2.06E-05	2.77E-05	5.34E-05	8.69E-05	2.04E-05	1.63E-05	9.35E-06	2.88E-05	3.07E-05	2.47E-05	5.55E-05	2.62E-05	3.18E-05	4.64E-05	1.68E-05	1.37E-05	4.57E-05	2.67E-05	1.47E-05	3.41E-05	5.69E-05	1.83E-05	0	2.24E-05	3.54E-05	3.73E-05	0	2.51E-05	1.24E-05	4.04E-05	1.53E-05	2.94E-05	9.46E-05	0	0	2.40E-05	1.65E-05	0
D_0__Bacteria;D_1__Firmicutes;D_2__Bacilli;D_3__Bacillales;D_4__Planococcaceae;D_5__Planococcus	0	2.08E-05	1.73E-05	1.14E-05	1.57E-05	7.16E-06	1.24E-05	1.57E-05	1.99E-05	4.65E-05	1.21E-05	1.03E-05	2.77E-05	2.67E-05	3.48E-05	0	0	0	1.44E-05	4.10E-05	1.23E-05	4.44E-05	0	1.06E-05	2.78E-05	1.68E-05	2.74E-05	1.52E-05	2.67E-05	0	0.00010224	4.55E-05	1.83E-05	0	0	0	2.49E-05	3.77E-05	1.25E-05	1.24E-05	0	0	0	0.000141891	3.48E-05	1.08E-05	2.40E-05	0	0
D_0__Bacteria;D_1__Firmicutes;D_2__Bacilli;D_3__Bacillales;D_4__Planococcaceae;D_5__Planomicrobium	0	0	8.67E-06	0	0	0	0	0	0	0	0	0	9.22E-06	0	0	0	0	9.35E-06	0	0	0	0	0	0	9.27E-06	0	0	0	0	0	0	0	0	0	0	0	0	0	0	0	0	0	0	0	3.48E-05	0	0	0	0
D_0__Bacteria;D_1__Firmicutes;D_2__Bacilli;D_3__Bacillales;D_4__Planococcaceae;D_5__Psychrobacillus	0.000139169	8.34E-05	0.000364292	0.000238393	0.000172898	0.000100198	0.000192671	0.000140927	0.000368886	0.001078849	0.000193066	0.000103189	0.000396438	0.000300282	0.000356444	0.000326717	0.000204047	0.00015892	0.000237482	0.000348489	0.000357632	0.000388608	0.000327555	0.000243722	0.000834717	0.00026084	0.000178358	0.000396311	0.000573815	0.000220907	0.000284001	0.000591938	0.000365865	0.000407766	0.000313346	0.000265351	0.000410754	0.000546484	0.00090221	0.00052095	0.000498881	0.000152525	0.001029215	0.000614861	0.000243758	0.000422737	0.000348595	0.00021466	8.29E-05
D_0__Bacteria;D_1__Firmicutes;D_2__Bacilli;D_3__Bacillales;D_4__Planococcaceae;D_5__Rummeliibacillus	0	6.95E-06	0	0	1.57E-05	0	0	0	0	9.30E-06	0	1.03E-05	1.84E-05	0	8.69E-06	0	8.16E-06	9.35E-06	0	0	2.47E-05	2.22E-05	1.31E-05	4.24E-05	1.85E-05	2.52E-05	0	0	2.67E-05	0	4.54E-05	1.14E-05	0	0	0	0	2.49E-05	0	0	0	0	0	0	0	0	0	0	0	0
D_0__Bacteria;D_1__Firmicutes;D_2__Bacilli;D_3__Bacillales;D_4__Planococcaceae;D_5__Solibacillus	0	0	0	0	1.57E-05	2.15E-05	6.22E-06	3.13E-05	2.99E-05	3.72E-05	4.83E-05	1.03E-05	3.69E-05	4.67E-05	1.74E-05	4.08E-05	3.26E-05	1.87E-05	7.20E-06	1.02E-05	2.47E-05	1.11E-05	1.31E-05	2.12E-05	2.78E-05	8.41E-06	1.37E-05	0	0	0	0	1.14E-05	0	0	2.24E-05	0	0	9.42E-06	0	0	1.35E-05	0	0	0	0	0	1.20E-05	0	0
D_0__Bacteria;D_1__Firmicutes;D_2__Bacilli;D_3__Bacillales;D_4__Planococcaceae;D_5__Sporosarcina	0.00015905	7.64E-05	0.000355619	0.000317857	0.000526552	0.000164611	0.000254823	0.000140927	0.000418735	0.000455721	0.000301666	0.000165102	0.000931167	0.00124784	0.000495544	0.000479866	0.000408093	0.000289795	0.000287857	0.000553483	0.000517949	0.000721701	0.000432373	0.000540426	0.000667773	0.000370224	0.000260677	0.000304855	0.000667227	0.000382905	0.000329441	0.000466721	0.000274399	0.000219567	0.000402874	0.00021228	0.000796614	0.000461685	0.000964864	0.000545757	0.000471914	0.000259293	0.000749857	0.000236485	0.000557161	0.001257371	0.000589006	0.000330246	0.000149256
D_0__Bacteria;D_1__Firmicutes;D_2__Bacilli;D_3__Bacillales;D_4__Planococcaceae;D_5__uncultured	8.95E-05	9.73E-05	0.000346945	0.000351913	0.00077018	0.000286281	0.000229962	7.83E-05	0.000348946	0.000678931	0.000337866	0.000227015	0.001677945	0.000640602	0.000608563	0.000347137	0.000661111	0.000252402	0.000287857	0.000942971	0.000813921	0.000832732	0.000733724	0.000667585	0.000723421	0.000799347	0.000137199	0.00050301	0.000920773	0.000147271	0.000408961	0.000273202	0.000201226	0.000297983	0.000268583	0.0001769	0.000161812	0.000160176	8.77E-05	0.000285282	0.001375293	0.000167778	0.000470498	0.000378376	0.000208935	9.76E-05	7.21E-05	0.000115586	1.66E-05
D_0__Bacteria;D_1__Firmicutes;D_2__Bacilli;D_3__Bacillales;D_4__Planococcaceae;Other	0.001351929	0.001459002	0.005351629	0.002803951	0.004518913	0.001882296	0.00287142	0.002207851	0.00459612	0.006761407	0.00436813	0.002321742	0.0088507	0.007974162	0.006059552	0.00366536	0.005239918	0.003617769	0.006419206	0.006108811	0.005894758	0.006206629	0.006197345	0.004990993	0.008365717	0.005401903	0.002798853	0.004755735	0.007553011	0.00346087	0.004748489	0.006169818	0.005067228	0.00439133	0.005214978	0.005678501	0.006235997	0.005050267	0.00679164	0.00396914	0.004179813	0.001952321	0.006631085	0.004824292	0.004283177	0.001430801	0.002524312	0.002130084	0.001044793
D_0__Bacteria;D_1__Firmicutes;D_2__Bacilli;D_3__Bacillales;D_4__Sporolactobacillaceae;D_5__Pullulanibacillus	0	6.95E-06	0	0	0	0	1.24E-05	0	0	0	0	0	9.22E-06	0	0	1.02E-05	8.16E-06	9.35E-06	0	2.05E-05	0	0	0	0	0	8.41E-06	0	0	0	1.47E-05	1.14E-05	0	0	0	2.24E-05	1.77E-05	3.73E-05	2.83E-05	5.01E-05	3.72E-05	0.000202249	1.53E-05	0	0	0	1.08E-05	1.20E-05	0	0
D_0__Bacteria;D_1__Firmicutes;D_2__Bacilli;D_3__Bacillales;D_4__Sporolactobacillaceae;D_5__Sporolactobacillus	9.94E-06	0	0	0	0	0	6.22E-06	0	0	0	1.21E-05	0	0	1.33E-05	8.69E-06	0	8.16E-06	0	0	0	0	0	0	0	0	0	0	0	0	1.47E-05	0	2.28E-05	0	0	4.48E-05	0	3.73E-05	0	1.25E-05	2.48E-05	0	1.53E-05	2.94E-05	0	0	0	0	0	0
D_0__Bacteria;D_1__Firmicutes;D_2__Bacilli;D_3__Bacillales;D_4__Sporolactobacillaceae;D_5__Tuberibacillus	0	0	3.47E-05	0	0	7.16E-06	0	0	0	0	1.21E-05	0	0	0	0	0	1.63E-05	0	0	0	0	0	0	0	0	0	0	0	0	0	0	0	0	0	0	0	0	0	1.25E-05	0	0	1.53E-05	0	0	0	0	0	0	0
D_0__Bacteria;D_1__Firmicutes;D_2__Bacilli;D_3__Bacillales;D_4__Sporolactobacillaceae;Other	0	0	0	0	0	0	0	0	0	0	0	0	0	0	0	0	0	0	0	0	1.23E-05	0	0	0	0	0	0	0	0	0	0	0	0	0	4.48E-05	0	0	0	0	0	0	0	0	0	0	0	0	0	0
D_0__Bacteria;D_1__Firmicutes;D_2__Bacilli;D_3__Bacillales;D_4__Staphylococcaceae;D_5__Staphylococcus	3.98E-05	6.95E-06	8.67E-06	1.14E-05	0	7.16E-06	1.24E-05	1.57E-05	1.99E-05	1.86E-05	7.24E-05	9.29E-05	2.77E-05	1.33E-05	1.74E-05	3.06E-05	3.26E-05	1.87E-05	7.20E-06	3.07E-05	1.23E-05	5.55E-05	5.24E-05	3.18E-05	2.78E-05	1.68E-05	2.74E-05	1.52E-05	2.67E-05	1.47E-05	2.27E-05	7.97E-05	0	6.27E-05	4.48E-05	5.31E-05	9.96E-05	0.000113066	0.000125307	7.44E-05	0.000417981	0.000350808	0.000220546	0.000189188	0.000104468	0.000216788	0.000144246	0.000132098	4.98E-05
D_0__Bacteria;D_1__Firmicutes;D_2__Bacilli;D_3__Bacillales;D_4__Thermoactinomycetaceae;D_5__Geothermomicrobium	0	0	8.67E-06	2.27E-05	0	0	0	0	9.97E-06	0	0	0	1.84E-05	0	8.69E-06	0	8.16E-06	2.80E-05	5.76E-05	0	0	2.22E-05	5.24E-05	1.06E-05	0	8.41E-06	0	3.05E-05	2.67E-05	0	0	2.28E-05	0	1.57E-05	4.48E-05	1.77E-05	0	0	0	0	0	0	0	0	0	0	0	0	0
D_0__Bacteria;D_1__Firmicutes;D_2__Bacilli;D_3__Bacillales;D_4__Thermoactinomycetaceae;D_5__Laceyella	0	2.08E-05	7.81E-05	4.54E-05	2.36E-05	7.16E-06	3.11E-05	2.35E-05	0	5.58E-05	3.62E-05	3.10E-05	5.53E-05	6.67E-05	6.96E-05	4.08E-05	8.16E-06	1.87E-05	3.60E-05	2.05E-05	3.70E-05	4.44E-05	2.62E-05	3.18E-05	0	0	1.37E-05	4.57E-05	4.00E-05	1.47E-05	3.41E-05	0	7.32E-05	1.57E-05	2.24E-05	1.77E-05	2.49E-05	3.77E-05	0	0	0	3.05E-05	0	0	0	0	0	0	0
D_0__Bacteria;D_1__Firmicutes;D_2__Bacilli;D_3__Bacillales;D_4__Thermoactinomycetaceae;D_5__Planifilum	0.000109347	0.000111162	0.000997467	0.000454081	0.000723026	0.000429421	0.000292114	0.000117439	0.000309067	0.000595227	0.000591266	0.000278609	0.00070068	0.000774061	0.00080852	0.000316507	0.000301989	0.000439367	0.00028066	0.000491985	0.000431625	0.000399711	0.000340657	0.000519233	0.000287514	0.000134627	0.000246958	0.000320098	0.000800673	0.000161998	0.000454401	0.000387037	0.000439038	0.000313666	0.000223819	0.00015921	0.000360966	0.000226131	0.000338329	0.000260475	2.70E-05	0.000289798	0.000632232	0.000189188	0.00013929	5.42E-05	6.01E-05	0.000132098	4.98E-05
D_0__Bacteria;D_1__Firmicutes;D_2__Bacilli;D_3__Bacillales;D_4__Thermoactinomycetaceae;D_5__Risungbinella	0	0	0	1.14E-05	7.86E-06	0	6.22E-06	1.57E-05	9.97E-06	0	0	1.03E-05	1.84E-05	2.00E-05	2.61E-05	0	8.16E-06	0	0	1.02E-05	0	0	0	0	0	0	0	3.05E-05	0	0	0	0	0	0	0	1.77E-05	1.24E-05	9.42E-06	1.25E-05	2.48E-05	0	0	1.47E-05	0	3.48E-05	0	0	0	0
D_0__Bacteria;D_1__Firmicutes;D_2__Bacilli;D_3__Bacillales;D_4__Thermoactinomycetaceae;D_5__Shimazuella	2.98E-05	3.47E-05	0.000208167	7.95E-05	7.07E-05	3.58E-05	3.73E-05	7.05E-05	7.98E-05	0.000130206	8.45E-05	5.16E-05	0.00018439	0.000100094	0.000226038	6.13E-05	0.000171399	3.74E-05	9.36E-05	9.22E-05	9.87E-05	6.66E-05	0.000183431	0.000127159	0.00024114	0.000269254	0.000178358	9.15E-05	0.000240202	4.42E-05	7.95E-05	0.000352886	0.000292692	0.000109783	0.000179055	3.54E-05	0.000161812	0.00013191	0.00017543	9.92E-05	2.70E-05	1.53E-05	0.000249952	0.000141891	6.96E-05	3.25E-05	3.61E-05	1.65E-05	3.32E-05
D_0__Bacteria;D_1__Firmicutes;D_2__Bacilli;D_3__Bacillales;D_4__Thermoactinomycetaceae;D_5__Thermoactinomyces	0.000109347	0.0001459	0.001101551	0.000510841	0.000864488	0.000472363	0.000267253	0.00021139	0.000259217	0.000827738	0.000603333	0.000278609	0.001124776	0.00106767	0.000851989	0.000398187	0.000489712	0.000430019	0.000345428	0.00065598	0.000517949	0.000377505	0.000275146	0.000699375	0.0006214	0.000210354	9.60E-05	0.00033534	0.000773983	0.000279815	0.000397601	0.00039842	0.000493917	0.000297983	6.71E-05	0.00019459	0.000360966	0.000197865	0.000288206	0.00055816	0.000134833	0.000274545	0.000558717	9.46E-05	0.000417871	7.59E-05	0.000132226	0.00021466	8.29E-05
D_0__Bacteria;D_1__Firmicutes;D_2__Bacilli;D_3__Bacillales;D_4__Thermoactinomycetaceae;D_5__Thermoflavimicrobium	0.000397626	0.000361277	0.002090345	0.001725508	0.001917591	0.001145123	0.000776899	0.000360146	0.000628103	0.00199029	0.001870332	0.000815189	0.003374329	0.003062879	0.002521191	0.000888263	0.001591564	0.001626594	0.00134573	0.002039687	0.002293776	0.002220618	0.000851644	0.002437215	0.000936738	0.000513265	0.000493915	0.000990778	0.002482085	0.00055963	0.001295042	0.00195795	0.002176896	0.000815533	0.000940039	0.000530701	0.000933532	0.000518218	0.001353316	0.001649674	0.000283149	0.00091515	0.002484819	0.001135127	0.001183968	0.000162591	0.000384657	0.000330246	6.63E-05
D_0__Bacteria;D_1__Firmicutes;D_2__Bacilli;D_3__Bacillales;D_4__Thermoactinomycetaceae;D_5__uncultured	8.95E-05	8.34E-05	0.000780627	0.000397321	0.000581564	0.000450892	0.000329405	0.000125268	0.000159518	0.000520824	0.000929133	0.000278609	0.000857412	0.000940884	0.000712889	0.000275668	0.000310151	0.000448716	0.000266268	0.000420237	0.000394628	0.000277577	0.000196533	0.000455653	0.000213317	0.00010097	0.000109759	0.000274369	0.000413681	0.000206179	0.00020448	7.97E-05	0.000256105	0.000109783	6.71E-05	7.08E-05	6.22E-05	0.000103644	8.77E-05	0.000136439	2.70E-05	0.000991413	0.000323468	0.000236485	0.000208935	5.42E-05	1.20E-05	0	0
D_0__Bacteria;D_1__Firmicutes;D_2__Bacilli;D_3__Bacillales;D_4__Thermoactinomycetaceae;Other	7.95E-05	6.95E-05	0.000398987	0.000147576	0.00022791	0.000107355	2.49E-05	1.57E-05	4.98E-05	0.000195309	0.000229266	8.26E-05	0.000377999	0.000186842	0.00020865	7.15E-05	0.000114266	6.54E-05	6.48E-05	8.20E-05	0.000184982	0.000166546	9.17E-05	0.000264915	0.00012057	5.89E-05	0.000109759	6.10E-05	0.000186824	0.000117817	0.00010224	1.14E-05	0.000109759	4.70E-05	0	0	0	1.88E-05	5.01E-05	3.72E-05	2.70E-05	7.63E-05	0.000338171	9.46E-05	3.48E-05	3.25E-05	1.20E-05	1.65E-05	0
D_0__Bacteria;D_1__Firmicutes;D_2__Bacilli;D_3__Bacillales;D_4__uncultured;D_5__uncultured bacterium	0	2.78E-05	4.34E-05	3.41E-05	7.07E-05	4.29E-05	0	0	2.99E-05	7.44E-05	6.03E-05	5.16E-05	6.45E-05	2.67E-05	4.35E-05	1.02E-05	6.53E-05	4.67E-05	6.48E-05	5.12E-05	3.70E-05	0	9.17E-05	1.06E-05	7.42E-05	5.05E-05	0	0	1.33E-05	1.47E-05	2.27E-05	6.83E-05	0.000128053	4.70E-05	2.24E-05	5.31E-05	9.96E-05	1.88E-05	5.01E-05	6.20E-05	0	0	2.94E-05	4.73E-05	0	0	1.20E-05	0	0
D_0__Bacteria;D_1__Firmicutes;D_2__Bacilli;D_3__Bacillales;Other;Other	2.98E-05	2.78E-05	0.000182146	2.27E-05	6.29E-05	1.43E-05	2.49E-05	2.35E-05	4.98E-05	0.000158107	3.62E-05	8.26E-05	0.000110634	0.000206861	7.82E-05	4.08E-05	7.35E-05	4.67E-05	4.32E-05	7.17E-05	7.40E-05	9.99E-05	5.24E-05	4.24E-05	0.00025969	0.000109384	0.000233238	1.52E-05	0.00014679	7.36E-05	0.000261281	6.83E-05	0.000109759	1.57E-05	6.71E-05	5.31E-05	0.000273836	0.000141332	0.000150368	6.20E-05	0.000107866	3.05E-05	0.000147031	9.46E-05	0.000104468	2.17E-05	3.61E-05	4.95E-05	0
D_0__Bacteria;D_1__Firmicutes;D_2__Bacilli;D_3__C178B;D_4__uncultured compost bacterium;D_5__uncultured compost bacterium	0	0	0	0	0	0	0	0	0	0	0	0	9.22E-06	6.67E-06	0	0	0	0	0	0	1.23E-05	0	0	0	9.27E-06	0	2.74E-05	0	0	0	0	0	0	0	0	0	0	0	0	0	0	0	0	0	0	0	0	0	0
D_0__Bacteria;D_1__Firmicutes;D_2__Bacilli;D_3__C178B;Other;Other	3.98E-05	5.56E-05	0.00038164	0.000227041	0.000196474	7.16E-05	0.000161595	3.13E-05	8.97E-05	0.000232511	0.000205133	8.26E-05	0.000331901	0.00050047	0.000486851	6.13E-05	0.000146914	0.000121527	9.36E-05	0.000215243	0.000209646	0.000233165	0.00023584	0.000254318	0.000185493	5.05E-05	0.000137199	0.000182913	0.000266891	7.36E-05	0.00012496	9.11E-05	0.000146346	1.57E-05	8.95E-05	0.00010614	1.24E-05	7.54E-05	3.76E-05	6.20E-05	0	4.58E-05	0.000161734	0.000189188	6.96E-05	3.25E-05	3.61E-05	0	3.32E-05
D_0__Bacteria;D_1__Firmicutes;D_2__Bacilli;D_3__Lactobacillales;Ambiguous_taxa;Ambiguous_taxa	0	0	0	0	0	0	0	0	0	0	0	0	0	0	0	0	0	0	0	0	0	0	0	0	0	0	0	0	0	0	0	0	0	0	0	0	0	0	0	0	0	0	0	0	0	0	0	0	0
D_0__Bacteria;D_1__Firmicutes;D_2__Bacilli;D_3__Lactobacillales;D_4__Aerococcaceae;D_5__Abiotrophia	0	0	0	0	0	0	6.22E-06	2.35E-05	0	0	0	0	0	0	0	0	0	0	0	1.02E-05	0	0	0	1.06E-05	0	0	0	0	0	0	0	0	0	0	0	0	0	0.000103644	0	0	0	0	1.47E-05	0	0	1.08E-05	2.40E-05	0	0
D_0__Bacteria;D_1__Firmicutes;D_2__Bacilli;D_3__Lactobacillales;D_4__Carnobacteriaceae;D_5__Alkalibacterium	0	0	0	0	0	0	0	0	0	0	0	0	0	0	0	0	0	0	0	0	0	0	0	0	0	0	0	0	0	0	0	0	0	0	0	0	0	0	0	0	0	0	0	0	0	0	0	0	0
D_0__Bacteria;D_1__Firmicutes;D_2__Bacilli;D_3__Lactobacillales;D_4__Carnobacteriaceae;D_5__Atopococcus	0	0	0	0	0	0	0	0	0	9.30E-06	0	0	0	0	0	0	0	0	0	0	0	0	0	0	0	0	0	0	0	0	0	0	0	0	0	0	0	0	0	0	0	0	0	0	0	0	0	0	0
D_0__Bacteria;D_1__Firmicutes;D_2__Bacilli;D_3__Lactobacillales;D_4__Carnobacteriaceae;D_5__Carnobacterium	0	0	8.67E-06	0	0	0	0	0	9.97E-06	0	0	0	0	0	0	0	0	0	0	0	0	0	0	0	0	0	0	0	0	0	0	0	0	0	0	0	0	0	0	0	0	0	0	0	0	0	0	3.30E-05	0
D_0__Bacteria;D_1__Firmicutes;D_2__Bacilli;D_3__Lactobacillales;D_4__Carnobacteriaceae;D_5__Granulicatella	0	0	0	0	0	0	0	0	0	0	0	0	0	0	0	0	0	0	0	0	0	0	0	0	0	0	0	0	0	0	0	0	0	0	0	0	0	0	0	0	0	0	0	0	0	0	0	0	0
D_0__Bacteria;D_1__Firmicutes;D_2__Bacilli;D_3__Lactobacillales;D_4__Carnobacteriaceae;D_5__Trichococcus	0	0	0	0	0	0	0	0	0	0	0	1.03E-05	0	0	0	0	0	0	0	1.02E-05	1.23E-05	0	0	0	0	0	0	0	0	0	0	2.28E-05	0	0	0	0	0	0	0	1.24E-05	1.35E-05	0	4.41E-05	0	0	1.08E-05	1.20E-05	4.95E-05	3.32E-05
D_0__Bacteria;D_1__Firmicutes;D_2__Bacilli;D_3__Lactobacillales;D_4__Carnobacteriaceae;Other	0	0	0	1.14E-05	0	7.16E-06	0	0	9.97E-06	0.000130206	0	1.03E-05	9.22E-06	0	0	1.02E-05	0	0	7.20E-06	0	0	7.77E-05	0	0	9.27E-06	0	1.37E-05	0	0	0	0	0	0	0.000203883	2.24E-05	0	3.73E-05	7.54E-05	0	1.24E-05	0	3.05E-05	0.000102922	0	0	1.08E-05	4.81E-05	6.60E-05	0
D_0__Bacteria;D_1__Firmicutes;D_2__Bacilli;D_3__Lactobacillales;D_4__Enterococcaceae;D_5__Enterococcus	0	0	8.67E-06	0	0	0	0	0	0	9.30E-06	0	4.13E-05	0	0	0	1.02E-05	0	0	0	0	0	0	1.31E-05	0	0	0	0	1.52E-05	0	0	0	0	0	0	0	0	0	0	0	0	0	0	0	0	0	1.08E-05	0	0	0
D_0__Bacteria;D_1__Firmicutes;D_2__Bacilli;D_3__Lactobacillales;D_4__Enterococcaceae;Other	0	0	0	0	0	0	0	0	0	0	0	0	0	0	0	0	0	0	0	0	0	0	0	0	0	0	0	0	0	0	0	0	0	0	0	0	0	0	0	0	1.35E-05	0	0	0	0	0	1.20E-05	0	0
D_0__Bacteria;D_1__Firmicutes;D_2__Bacilli;D_3__Lactobacillales;D_4__Lactobacillaceae;D_5__Lactobacillus	0	0	0	0	0	0	0	0	0	0	0	0	0	0	0	0	0	0	0	0	0	0	0	0	0	0	0	0	0	0	0	0	0	0	0	0	0	0	0	0	0	0	0	0	0	0	0	0	1.66E-05
D_0__Bacteria;D_1__Firmicutes;D_2__Bacilli;D_3__Lactobacillales;D_4__Leuconostocaceae;D_5__Weissella	0	0	0	0	0	0	0	0	0	0	0	0	2.77E-05	0	0	0	0	0	0	0	0	0	0	0	0	8.41E-06	0	0	0	0	0	0	0	0	0	0	0	0	0	0	0	0	0	0	0	0	0	0	0
D_0__Bacteria;D_1__Firmicutes;D_2__Bacilli;D_3__Lactobacillales;D_4__Streptococcaceae;D_5__Lactococcus	0	0	1.73E-05	0	0	0	6.22E-06	0	0	0	0	0	0	0	8.69E-06	0	8.16E-06	0	1.44E-05	0	0	1.11E-05	0	0	0	0	1.37E-05	0	0	1.47E-05	0.00013632	0	0	0	2.24E-05	0	0	9.42E-06	2.51E-05	0	0	3.05E-05	0	0	0	0.000747919	0	1.65E-05	0
D_0__Bacteria;D_1__Firmicutes;D_2__Bacilli;D_3__Lactobacillales;D_4__Streptococcaceae;D_5__Streptococcus	3.98E-05	5.56E-05	2.60E-05	2.27E-05	7.86E-06	2.86E-05	3.73E-05	7.83E-05	7.98E-05	0.000148807	3.62E-05	0.000423073	2.77E-05	1.33E-05	5.22E-05	0	4.08E-05	2.80E-05	5.76E-05	8.20E-05	7.40E-05	9.99E-05	2.62E-05	0.000360284	1.85E-05	2.52E-05	5.49E-05	7.62E-05	6.67E-05	1.47E-05	6.82E-05	0.000204902	7.32E-05	0.000203883	4.48E-05	0.000300731	0.000435648	0.000235554	0.000313268	0.000260475	0.000188766	0.000655858	0.000411686	0.000236485	0.000522339	0.002265435	0.000288493	0.000132098	1.66E-05
D_0__Bacteria;D_1__Firmicutes;D_2__Bacilli;D_3__Lactobacillales;Other;Other	0	0	0	0	0	0	0	0	0	9.30E-06	0	0	0	0	0	0	0	0	0	0	0	0	0	0	0	0	0	0	0	0	0	0	0	0	0	0	0	0	0	0	0	0	0	0	0	0	1.20E-05	0	0
D_0__Bacteria;D_1__Firmicutes;D_2__Bacilli;D_3__SHBZ1548;D_4__uncultured bacterium;D_5__uncultured bacterium	0	0	1.73E-05	1.14E-05	7.86E-06	7.16E-06	0	0	9.97E-06	0	1.21E-05	1.03E-05	9.22E-06	2.00E-05	8.69E-06	0	2.45E-05	9.35E-06	0	0	0	0	2.62E-05	0	9.27E-06	0	1.37E-05	1.52E-05	1.33E-05	1.47E-05	4.54E-05	0	1.83E-05	0	0	0	0	9.42E-06	0	0	0	0	8.82E-05	0	0.000104468	0	0	1.65E-05	0
D_0__Bacteria;D_1__Firmicutes;D_2__Bacilli;D_3__SHBZ1548;D_4__uncultured compost bacterium;D_5__uncultured compost bacterium	0	0	8.67E-06	0	3.14E-05	1.43E-05	1.86E-05	0	0	2.79E-05	2.41E-05	0	3.69E-05	6.01E-05	5.22E-05	0	1.63E-05	0	1.44E-05	3.07E-05	3.70E-05	3.33E-05	2.62E-05	3.18E-05	9.27E-06	8.41E-06	1.37E-05	4.57E-05	0.000120101	4.42E-05	1.14E-05	1.14E-05	5.49E-05	3.14E-05	4.48E-05	1.77E-05	4.98E-05	0	1.25E-05	0	1.35E-05	1.53E-05	0.000102922	0.000141891	0	0	0	1.65E-05	0
D_0__Bacteria;D_1__Firmicutes;D_2__Bacilli;D_3__SHBZ1548;Other;Other	0	0	5.20E-05	4.54E-05	2.36E-05	1.43E-05	2.49E-05	7.83E-06	1.99E-05	0	0	0	5.53E-05	0.000173496	8.69E-05	2.04E-05	2.45E-05	0	2.16E-05	2.05E-05	4.93E-05	0.000111031	0	5.30E-05	9.27E-06	8.41E-06	6.86E-05	1.52E-05	0.000133445	4.42E-05	4.54E-05	0.000102451	5.49E-05	3.14E-05	4.48E-05	0	9.96E-05	9.42E-06	6.27E-05	0.000124036	2.70E-05	1.53E-05	0.000102922	0.000141891	0.00013929	0	0	1.65E-05	0
D_0__Bacteria;D_1__Firmicutes;D_2__Bacilli;D_3__uncultured;Other;Other	9.94E-06	2.08E-05	0.000225514	6.81E-05	0.000172898	0.000121669	4.35E-05	5.48E-05	7.98E-05	0.000130206	0.0001448	1.03E-05	0.000221267	0.000126786	0.0001391	4.08E-05	5.71E-05	4.67E-05	2.88E-05	8.20E-05	0.000135653	0.000155443	1.31E-05	0.000243722	1.85E-05	2.52E-05	1.37E-05	4.57E-05	8.01E-05	7.36E-05	7.95E-05	3.42E-05	1.83E-05	1.57E-05	2.24E-05	3.54E-05	3.73E-05	3.77E-05	0	1.24E-05	2.70E-05	0.000838888	2.94E-05	0	3.48E-05	1.08E-05	1.20E-05	1.65E-05	0
D_0__Bacteria;D_1__Firmicutes;D_2__Bacilli;Other;Other;Other	0	0	0	0	7.86E-06	0	0	0	9.97E-06	0	0	1.03E-05	1.84E-05	6.67E-06	1.74E-05	1.02E-05	1.63E-05	0	1.44E-05	1.02E-05	2.47E-05	1.11E-05	0	1.06E-05	0	0	1.37E-05	1.52E-05	0	1.47E-05	1.14E-05	1.14E-05	0	0	0	0	0	0	0	2.48E-05	0	0	0	0	0	0	0	0	0
D_0__Bacteria;D_1__Firmicutes;D_2__Clostridia;D_3__B55-F-B-G02;D_4__uncultured bacterium;D_5__uncultured bacterium	0	0	0	0	0	0	6.22E-06	7.83E-06	0	0	0	0	0	6.67E-06	8.69E-06	0	2.45E-05	0	0	0	1.23E-05	0	0	0	0	0	0	0	1.33E-05	0	0	1.14E-05	1.83E-05	0	0	0	0	0	0	0	0	0	0	0	0	0	0	4.95E-05	3.32E-05
D_0__Bacteria;D_1__Firmicutes;D_2__Clostridia;D_3__B55-F-B-G02;Other;Other	0	0	0	0	0	0	0	0	0	0	0	0	0	6.67E-06	8.69E-06	0	0	0	0	0	0	0	0	0	0	0	0	0	0	0	0	0	0	0	0	0	0	0	0	0	0	0	0	0	0	0	0	0	0
D_0__Bacteria;D_1__Firmicutes;D_2__Clostridia;D_3__Clostridia Incertae Sedis;D_4__Unknown Family;D_5__Candidatus Desulforudis	9.94E-06	0	0	1.14E-05	0	0	1.24E-05	0	0	0	0	0	2.77E-05	2.00E-05	1.74E-05	1.02E-05	8.16E-06	0	0	0	2.47E-05	2.22E-05	1.31E-05	1.06E-05	0	0	0	0	1.33E-05	0	0	0	0	0	0	0	0	9.42E-06	0	1.24E-05	0	0	1.47E-05	0	0	0	0	1.65E-05	0
D_0__Bacteria;D_1__Firmicutes;D_2__Clostridia;D_3__Clostridiales;D_4__Caldicoprobacteraceae;D_5__Caldicoprobacter	0.000178932	0.000173691	0.000711238	0.000510841	0.000518693	0.000300595	0.000571798	0.000548048	0.001206357	0.001683376	0.000796399	0.000402435	0.001041801	0.002295491	0.002182134	0.000510496	0.001616049	0.000626332	0.000734035	0.001188963	0.00098657	0.000988175	0.000615804	0.000826534	0.000593576	0.000370224	0.000576234	0.001935828	0.001628034	0.001605255	0.001101922	0.002902774	0.003073264	0.001380132	0.001208622	0.000919882	0.001418969	0.000612439	0.001328254	0.002319466	0.001617992	0.002669188	0.002484819	0.001986473	0.001497371	0.000769598	0.00045678	0.000412807	8.29E-05
D_0__Bacteria;D_1__Firmicutes;D_2__Clostridia;D_3__Clostridiales;D_4__Christensenellaceae;D_5__Christensenellaceae R-7 group	0.000129229	0.000236219	0.000303577	0.000431377	0.000361513	0.000279124	0.002324483	0.001996461	0.002492473	0.001134652	0.000929133	0.000526261	0.000497852	0.001000941	0.00147794	0.000500286	0.001305899	0.000766556	0.00243239	0.001783445	0.00133187	0.000732804	0.00047168	0.00040267	0.000250415	0.000521679	0.000589954	0.002819907	0.001641379	0.003122147	0.001272322	0.008503421	0.003622062	0.002603432	0.00297679	0.002812716	0.001904406	0.00136621	0.002418425	0.002790802	0.002440471	0.002592926	0.002852396	0.001749988	0.002228645	0.001387444	0.00068517	0.000677003	0.00033168
D_0__Bacteria;D_1__Firmicutes;D_2__Clostridia;D_3__Clostridiales;D_4__Christensenellaceae;D_5__uncultured	0.000218694	0.000152848	0.000242862	0.000261097	0.000345795	0.000128826	0.002399065	0.001957315	0.002622081	0.000837038	0.000494733	0.000371479	0.000405657	0.00061391	0.001234514	0.000398187	0.001044719	0.000495457	0.001324141	0.001557952	0.001109892	0.000544052	0.000393066	0.000307301	0.000324612	0.000429123	0.000452756	0.002316897	0.001040874	0.002577244	0.001056482	0.004257402	0.002890332	0.001819265	0.002730589	0.001450583	0.002613891	0.001394477	0.003057491	0.002232641	0.001119111	0.000701615	0.002587741	0.001749988	0.001358081	0.002688172	0.001442464	0.001651228	0.000995041
D_0__Bacteria;D_1__Firmicutes;D_2__Clostridia;D_3__Clostridiales;D_4__Christensenellaceae;Other	0	0	0	0	0	7.16E-06	0	0	9.97E-06	0	0	0	0	0	8.69E-06	0	0	0	7.20E-06	0	1.23E-05	0	0	0	0	0	0	0	0	0	0	1.14E-05	1.83E-05	0	0	0	0	0	1.25E-05	0	0	0	0	0	0	1.08E-05	0	0	0
D_0__Bacteria;D_1__Firmicutes;D_2__Clostridia;D_3__Clostridiales;D_4__Clostridiaceae 1;D_5__Caloramator	0	0	0	0	0	0	6.22E-06	0	0	9.30E-06	1.21E-05	0	0	1.33E-05	1.74E-05	0	0	0	7.20E-06	0	0	2.22E-05	0	0	0	0	0	0	0	0	0	0	0	0	0	0	0	2.83E-05	0	1.24E-05	0	0	2.94E-05	0	0	0	0	0	0
D_0__Bacteria;D_1__Firmicutes;D_2__Clostridia;D_3__Clostridiales;D_4__Clostridiaceae 1;D_5__Candidatus Arthromitus	0	0	0	1.14E-05	1.57E-05	0	6.22E-06	7.83E-06	9.97E-06	9.30E-06	0	1.03E-05	9.22E-06	0	8.69E-06	2.04E-05	0	0	7.20E-06	1.02E-05	1.23E-05	0	0	4.24E-05	0	8.41E-06	1.37E-05	0	1.33E-05	0	2.27E-05	1.14E-05	1.83E-05	1.57E-05	2.24E-05	0	3.73E-05	5.65E-05	2.51E-05	0.000111632	1.35E-05	0	5.88E-05	0	0	0	0	0	0
D_0__Bacteria;D_1__Firmicutes;D_2__Clostridia;D_3__Clostridiales;D_4__Clostridiaceae 1;D_5__Clostridium sensu stricto 1	0.001332048	0.001813331	0.011596642	0.004915427	0.008479838	0.004136756	0.004698687	0.00253668	0.005752627	0.007105523	0.008482859	0.002724177	0.014529899	0.016682348	0.015570528	0.003410112	0.00656214	0.004496504	0.007361937	0.007718011	0.006844332	0.008349525	0.005594644	0.010628378	0.005509131	0.003533955	0.004500117	0.004770978	0.012116845	0.007113193	0.006963693	0.005634797	0.007756334	0.00425018	0.005080687	0.004280989	0.007841673	0.006133813	0.010362889	0.006412642	0.008804574	0.008815948	0.009806949	0.009837771	0.007626145	0.003945543	0.002692599	0.002427305	0.002819284
D_0__Bacteria;D_1__Firmicutes;D_2__Clostridia;D_3__Clostridiales;D_4__Clostridiaceae 1;D_5__Clostridium sensu stricto 10	0.000178932	0.000222324	0.001448496	0.000556249	0.000510834	0.000236182	0.000459924	0.000344487	0.000667983	0.000967244	0.000651599	0.000247652	0.000746778	0.00102096	0.000956314	0.000561545	0.000840672	0.000448716	0.001122641	0.001045468	0.000826253	0.000854938	0.000733724	0.000741761	0.000797618	0.000715205	0.000384156	0.000640195	0.001227698	0.000427086	0.000704321	0.001548146	0.001371993	0.001238982	0.001029566	0.001344443	0.002514314	0.002996241	0.003007368	0.001662077	0.000984279	0.000457575	0.003131754	0.001135127	0.001183968	0.000921349	0.001009725	0.000858638	0.000315096
D_0__Bacteria;D_1__Firmicutes;D_2__Clostridia;D_3__Clostridiales;D_4__Clostridiaceae 1;D_5__Clostridium sensu stricto 11	0.000278338	0.000180638	0.000390313	0.000124872	0.000141462	6.44E-05	0.001622166	0.000305341	0.000468585	0.000288313	0.000772266	0.000196058	0.000119853	0.000507143	0.00066942	0.000387977	0.000375446	0.000224358	0.000259071	0.000297241	0.00023431	0.000444124	9.17E-05	9.54E-05	0.000343161	0.000412295	0.000795752	0.002652237	0.001801513	0.000397632	0.001317763	0.000478104	0.000512211	0.00061165	0.000917657	0.000283041	0.001356734	0.00171483	0.001115232	0.000496142	8.09E-05	0.000213535	0.00167615	0.00108783	0.000766097	0.000205949	0.000372636	0.000132098	0.00016584
D_0__Bacteria;D_1__Firmicutes;D_2__Clostridia;D_3__Clostridiales;D_4__Clostridiaceae 1;D_5__Clostridium sensu stricto 12	0.000705786	0.000778134	0.003061791	0.001464411	0.00130459	0.000429421	0.004338206	0.003765874	0.003938107	0.00264132	0.001990998	0.000856465	0.001724043	0.003176319	0.003920887	0.002072613	0.003607545	0.001205923	0.002274068	0.003577139	0.002885718	0.001998557	0.001506754	0.001208011	0.002698918	0.002238172	0.002497016	0.006920204	0.005284439	0.005007216	0.004487209	0.007831798	0.008762462	0.005614629	0.00559547	0.003856428	0.008401792	0.007848643	0.008809082	0.004725757	0.005352857	0.002516663	0.007675003	0.00610131	0.005188564	0.003175945	0.002247839	0.001634715	0.000480937
D_0__Bacteria;D_1__Firmicutes;D_2__Clostridia;D_3__Clostridiales;D_4__Clostridiaceae 1;D_5__Clostridium sensu stricto 13	0.003896736	0.00500924	0.019446276	0.009796799	0.01007521	0.005281879	0.028540175	0.036985422	0.030318438	0.019409981	0.012175256	0.00782169	0.013902974	0.020225679	0.019482721	0.007626807	0.014960701	0.006870957	0.019379957	0.017219466	0.015859118	0.016499195	0.012263669	0.011158207	0.019736415	0.013142948	0.011538409	0.023351879	0.027396346	0.021310123	0.018141955	0.026329869	0.019774993	0.01458549	0.019181271	0.013108316	0.02969878	0.024506987	0.027341988	0.017191337	0.013820349	0.011439379	0.03666946	0.020952561	0.017132709	0.011749913	0.01222488	0.007859844	0.004560606
D_0__Bacteria;D_1__Firmicutes;D_2__Clostridia;D_3__Clostridiales;D_4__Clostridiaceae 1;D_5__Clostridium sensu stricto 15	0	0	0	0	0	0	0	0	0	0	0	0	0	2.00E-05	0	2.04E-05	0	0	0	0	0	0	2.62E-05	0	0	8.41E-06	0	0	1.33E-05	0	0	0	3.66E-05	1.57E-05	0	0	1.24E-05	0	0	0	0	0	0	0	0	0	0	0	0
D_0__Bacteria;D_1__Firmicutes;D_2__Clostridia;D_3__Clostridiales;D_4__Clostridiaceae 1;D_5__Clostridium sensu stricto 16	9.94E-06	0	1.73E-05	0	2.36E-05	0	0	7.83E-06	0	0	1.21E-05	0	3.69E-05	6.67E-06	2.61E-05	1.02E-05	1.63E-05	1.87E-05	0	2.05E-05	0	0	0	1.06E-05	0	2.52E-05	0	0	0	0	0	0	1.83E-05	0	0	0	0	0	0	0	0	0	0	0	3.48E-05	0	0	0	0
D_0__Bacteria;D_1__Firmicutes;D_2__Clostridia;D_3__Clostridiales;D_4__Clostridiaceae 1;D_5__Clostridium sensu stricto 18	0	6.95E-06	2.60E-05	1.14E-05	2.36E-05	7.16E-06	0	0	1.99E-05	1.86E-05	0	0	2.77E-05	2.67E-05	8.69E-05	0	1.63E-05	1.87E-05	0	2.05E-05	2.47E-05	1.11E-05	3.93E-05	2.12E-05	9.27E-06	8.41E-06	1.37E-05	1.52E-05	2.67E-05	0	2.27E-05	1.14E-05	0	0	0	0	1.24E-05	0	2.51E-05	3.72E-05	0	1.53E-05	5.88E-05	0	0	1.08E-05	0	0	0
D_0__Bacteria;D_1__Firmicutes;D_2__Clostridia;D_3__Clostridiales;D_4__Clostridiaceae 1;D_5__Clostridium sensu stricto 3	0	1.39E-05	3.47E-05	2.27E-05	0	7.16E-06	1.86E-05	1.57E-05	2.99E-05	9.30E-06	0	0	1.84E-05	6.01E-05	8.69E-05	0	1.63E-05	1.87E-05	0	1.02E-05	2.47E-05	2.22E-05	2.62E-05	2.12E-05	1.85E-05	2.52E-05	0	0	4.00E-05	0	2.27E-05	3.42E-05	1.83E-05	6.27E-05	4.48E-05	1.77E-05	8.71E-05	4.71E-05	0	2.48E-05	0	0	1.47E-05	4.73E-05	0	0	3.61E-05	0	0
D_0__Bacteria;D_1__Firmicutes;D_2__Clostridia;D_3__Clostridiales;D_4__Clostridiaceae 1;D_5__Clostridium sensu stricto 4	0	0	0	0	0	0	0	0	0	9.30E-06	1.21E-05	1.03E-05	1.84E-05	0	2.61E-05	1.02E-05	8.16E-06	0	0	0	1.23E-05	0	0	0	0	0	0	3.05E-05	0	0	0	1.14E-05	0	1.57E-05	0	0	0	9.42E-06	0	0	0	1.53E-05	0	0	0	0	0	0	0
D_0__Bacteria;D_1__Firmicutes;D_2__Clostridia;D_3__Clostridiales;D_4__Clostridiaceae 1;D_5__Clostridium sensu stricto 5	9.94E-06	6.95E-06	4.34E-05	5.68E-05	8.64E-05	1.43E-05	6.84E-05	1.57E-05	7.98E-05	0.000158107	0.000120667	5.16E-05	0.000101414	0.000714004	0.000130406	4.08E-05	0.00013059	4.67E-05	4.32E-05	3.07E-05	0.000110989	9.99E-05	0.000170329	5.30E-05	0.000157669	8.41E-05	4.12E-05	0.000106699	0.000133445	2.95E-05	7.95E-05	0.000227669	0.000201226	0.00014115	0.000156673	0.00012383	0.000124471	0.000179021	8.77E-05	0.000124036	0	0	0.000205843	0.000283782	0.000104468	7.59E-05	2.40E-05	0	1.66E-05
D_0__Bacteria;D_1__Firmicutes;D_2__Clostridia;D_3__Clostridiales;D_4__Clostridiaceae 1;D_5__Clostridium sensu stricto 6	0	0	0	1.14E-05	7.86E-06	0	2.49E-05	7.83E-06	9.97E-06	0	0	1.03E-05	0	4.00E-05	2.61E-05	0	0	9.35E-06	0	2.05E-05	1.23E-05	1.11E-05	2.62E-05	0	9.27E-06	8.41E-06	0	1.52E-05	1.33E-05	0	1.14E-05	0	0	6.27E-05	0	0	0	1.88E-05	0	4.96E-05	0	1.53E-05	2.94E-05	0	0	1.08E-05	0	0	0
D_0__Bacteria;D_1__Firmicutes;D_2__Clostridia;D_3__Clostridiales;D_4__Clostridiaceae 1;D_5__Clostridium sensu stricto 7	2.98E-05	2.08E-05	0.000216841	6.81E-05	9.43E-05	0	4.35E-05	1.57E-05	3.99E-05	5.58E-05	0.0001086	4.13E-05	0.000230487	0.000173496	0.000182569	8.17E-05	0.000114266	5.61E-05	7.92E-05	0.000112747	9.87E-05	0.000188753	9.17E-05	0.000116562	4.64E-05	8.41E-06	0.000123479	7.62E-05	0.00014679	4.42E-05	0.0001136	0.000159368	9.15E-05	3.14E-05	0	5.31E-05	2.49E-05	9.42E-06	1.25E-05	8.68E-05	1.35E-05	0.000106768	0.000147031	0	6.96E-05	2.17E-05	0	1.65E-05	0
D_0__Bacteria;D_1__Firmicutes;D_2__Clostridia;D_3__Clostridiales;D_4__Clostridiaceae 1;D_5__Clostridium sensu stricto 8	0.000318101	0.000472439	0.00155258	0.001214667	0.001226001	0.000801586	0.001311406	0.001244852	0.001904249	0.001729879	0.001134266	0.000598493	0.001281508	0.001441355	0.001495327	0.000724904	0.001526269	0.000888083	0.002022194	0.001762945	0.00173883	0.001510021	0.001375732	0.001155028	0.001446842	0.001506138	0.000727153	0.002408353	0.002068404	0.002312156	0.001283682	0.004063884	0.004536724	0.002587748	0.003536337	0.002511985	0.003012198	0.002091715	0.003082552	0.002629555	0.004274196	0.001006665	0.004381515	0.00250674	0.001950064	0.00109478	0.001658833	0.000908175	0.00024876
D_0__Bacteria;D_1__Firmicutes;D_2__Clostridia;D_3__Clostridiales;D_4__Clostridiaceae 1;D_5__Clostridium sensu stricto 9	0.001650149	0.002341351	0.006201645	0.00353048	0.002349835	0.00156023	0.021467283	0.026705604	0.026350422	0.008677294	0.004923196	0.002920235	0.001982188	0.003690135	0.005024995	0.002491219	0.009198423	0.003309277	0.008995524	0.007441269	0.008373516	0.004185866	0.001926025	0.002045141	0.003774775	0.003491885	0.005926983	0.02263547	0.010208575	0.026641336	0.009905939	0.017393878	0.021768956	0.015055989	0.014369167	0.0101187	0.014326612	0.015226178	0.015274924	0.008831336	0.007456247	0.004453732	0.013762075	0.01016885	0.010586064	0.004574228	0.005084685	0.003764799	0.001393058
D_0__Bacteria;D_1__Firmicutes;D_2__Clostridia;D_3__Clostridiales;D_4__Clostridiaceae 1;D_5__Fonticella	0.000586499	0.000437701	0.002983728	0.001975253	0.001901873	0.000830214	0.00160352	0.001330974	0.001694881	0.00330165	0.001737598	0.001114436	0.002350967	0.004257335	0.005659639	0.001847995	0.003778944	0.001925738	0.004951136	0.00514534	0.003773631	0.002775773	0.001860514	0.001939176	0.003338867	0.002549496	0.002579335	0.003124762	0.004110119	0.002533062	0.003976008	0.007615513	0.00525016	0.005065713	0.006490745	0.005466221	0.004007966	0.003307171	0.004899504	0.005742849	0.004287679	0.001525251	0.005160778	0.004351322	0.004039419	0.001593392	0.002019449	0.000974224	0.000597025
D_0__Bacteria;D_1__Firmicutes;D_2__Clostridia;D_3__Clostridiales;D_4__Clostridiaceae 1;D_5__Oxobacter	0.000576558	0.00079203	0.001448496	0.001316835	0.001697539	0.000701388	0.006240056	0.007876235	0.005932085	0.003673667	0.002654664	0.001155711	0.004204082	0.006846436	0.008293849	0.001735686	0.00463594	0.002028568	0.004512155	0.004960846	0.00416826	0.003630711	0.004127196	0.002055738	0.002494876	0.002961791	0.002236338	0.007560399	0.006125145	0.006892286	0.004146408	0.011383428	0.010591786	0.006665412	0.008348441	0.005784642	0.005650983	0.004089209	0.006290412	0.005718042	0.004206779	0.002394643	0.009733433	0.005959419	0.005293032	0.002514742	0.002896948	0.001585179	0.001310138
D_0__Bacteria;D_1__Firmicutes;D_2__Clostridia;D_3__Clostridiales;D_4__Clostridiaceae 1;D_5__Proteiniclasticum	9.94E-06	0	0	0	0	0	0	7.83E-06	1.99E-05	0	1.21E-05	2.06E-05	0	2.00E-05	0	0	8.16E-06	0	0	1.02E-05	0	2.22E-05	0	0	9.27E-06	8.41E-06	1.37E-05	3.05E-05	4.00E-05	4.42E-05	0	0	0	1.57E-05	0	0	2.49E-05	5.65E-05	6.27E-05	0	0.000512364	1.53E-05	8.82E-05	0	0	0.000151752	0.000108185	0.000330246	0.000149256
D_0__Bacteria;D_1__Firmicutes;D_2__Clostridia;D_3__Clostridiales;D_4__Clostridiaceae 1;D_5__Sarcina	0	3.47E-05	0.000338272	5.68E-05	0.000196474	0.000107355	8.70E-05	7.83E-06	1.99E-05	0.000130206	9.65E-05	4.13E-05	0.000460974	0.000467106	0.000365138	6.13E-05	9.79E-05	7.48E-05	0.000172714	0.000174245	0.000135653	0.000177649	0.000104818	0.000211932	0.000148394	0.000109384	8.23E-05	7.62E-05	0.000306924	5.89E-05	0.00010224	0.000182135	0.000109759	0.000109783	0.000134291	8.85E-05	0.000112024	0.000113066	6.27E-05	4.96E-05	5.39E-05	7.63E-05	0.000235249	0.000141891	6.96E-05	1.08E-05	0	1.65E-05	0
D_0__Bacteria;D_1__Firmicutes;D_2__Clostridia;D_3__Clostridiales;D_4__Clostridiaceae 1;D_5__Youngiibacter	0	0	0	0	0	0	0	0	0	0	0	0	0	0	0	0	0	0	0	0	0	0	0	0	0	0	0	0	0	0	0	0	0	0	0	0	0	0	0	0	0	0	0	0	0	0	1.20E-05	0	0
D_0__Bacteria;D_1__Firmicutes;D_2__Clostridia;D_3__Clostridiales;D_4__Clostridiaceae 1;D_5__uncultured	0	0	0	0	0	0	0	0	0	9.30E-06	0	0	0	0	8.69E-06	1.02E-05	8.16E-06	9.35E-06	0	0	1.23E-05	0	2.62E-05	1.06E-05	0	0	0	0	0	0	0	0	0	0	2.24E-05	0	0	0	0	1.24E-05	0	0	1.47E-05	0	0	0	0	0	0
D_0__Bacteria;D_1__Firmicutes;D_2__Clostridia;D_3__Clostridiales;D_4__Clostridiaceae 1;Other	0.000139169	0.000229272	0.000719911	0.000351913	0.000550128	0.000257653	0.000783115	0.000728121	0.000857411	0.000864939	0.000675733	0.000185739	0.000460974	0.000780734	0.000652032	0.000285878	0.001028395	0.000289795	0.00068366	0.000737977	0.000826253	0.000732804	0.000209635	0.000688778	0.000398809	0.000328153	0.000397876	0.002149226	0.000934118	0.001251804	0.000965602	0.002276686	0.002231775	0.001521282	0.001275767	0.001379823	0.001555887	0.001253145	0.001353316	0.000992285	0.000242699	0.000411818	0.002499522	0.001324315	0.001462548	0.000693722	0.000589006	0.000396295	0.000398017
D_0__Bacteria;D_1__Firmicutes;D_2__Clostridia;D_3__Clostridiales;D_4__Clostridiaceae 2;D_5__Alkaliphilus	9.94E-06	0.000104214	0.000390313	0.000192984	0.000314359	0.000107355	0.000111874	8.61E-05	0.000139578	0.000204609	0.000313733	4.13E-05	0.000313462	0.000600565	0.000486851	0.000122519	0.000179561	0.000299144	0.000208696	0.000420237	0.000443957	0.000477433	0.00011792	0.000508636	0.00024114	8.41E-05	0.000123479	0.00016767	0.000747294	0.000132544	0.000284001	0.000284586	0.000457331	0.000125467	0.000290964	0.0001769	0.000112024	0.00013191	0.000150368	0.000248071	4.04E-05	0.00024404	0.00038228	0.000378376	0.000243758	6.50E-05	7.21E-05	1.65E-05	3.32E-05
D_0__Bacteria;D_1__Firmicutes;D_2__Clostridia;D_3__Clostridiales;D_4__Clostridiaceae 2;D_5__Natronincola	0	0	0	0	0	0	0	0	0	0	0	0	9.22E-06	6.67E-06	0	0	0	0	0	0	0	0	0	0	0	0	0	0	0	0	0	0	0	0	0	0	0	0	0	0	0	0	0	0	0	0	0	0	0
D_0__Bacteria;D_1__Firmicutes;D_2__Clostridia;D_3__Clostridiales;D_4__Clostridiaceae 2;Other	0	0	0	0	0	0	0	0	0	0	0	0	0	0	0	0	8.16E-06	0	0	0	1.23E-05	0	0	0	0	0	0	0	0	0	0	0	0	0	0	0	0	0	0	0	0	0	0	0	0	0	0	0	0
D_0__Bacteria;D_1__Firmicutes;D_2__Clostridia;D_3__Clostridiales;D_4__Clostridiaceae 3;D_5__Brassicibacter	0	0	0	2.27E-05	0	2.15E-05	6.22E-06	7.83E-06	0	1.86E-05	6.03E-05	0	0	2.67E-05	1.74E-05	2.04E-05	2.45E-05	2.80E-05	2.16E-05	0	2.47E-05	4.44E-05	2.62E-05	4.24E-05	1.85E-05	0	1.37E-05	0	4.00E-05	0	1.14E-05	0	3.66E-05	0	0	0	0	9.42E-06	0	2.48E-05	0	0	7.35E-05	0	0	0	0	0	0
D_0__Bacteria;D_1__Firmicutes;D_2__Clostridia;D_3__Clostridiales;D_4__Clostridiaceae 4;D_5__Caminicella	0	0	8.67E-06	2.27E-05	3.14E-05	7.16E-06	6.22E-06	7.83E-06	0	3.72E-05	3.62E-05	0	6.45E-05	5.34E-05	1.74E-05	1.02E-05	4.90E-05	1.87E-05	2.16E-05	2.05E-05	2.47E-05	2.22E-05	1.31E-05	2.12E-05	9.27E-06	8.41E-06	0	3.05E-05	2.67E-05	0	1.14E-05	1.14E-05	3.66E-05	0	4.48E-05	0	0	9.42E-06	1.25E-05	3.72E-05	1.35E-05	3.05E-05	1.47E-05	4.73E-05	6.96E-05	0	0	0	0
D_0__Bacteria;D_1__Firmicutes;D_2__Clostridia;D_3__Clostridiales;D_4__Clostridiaceae 4;D_5__Salimesophilobacter	0	0	0	1.14E-05	1.57E-05	7.16E-06	0	0	0	0	0	0	9.22E-06	0	0	0	0	0	0	1.02E-05	1.23E-05	0	0	0	9.27E-06	0	0	0	4.00E-05	0	0	1.14E-05	0	1.57E-05	0	0	0	0	1.25E-05	0	0	0	0	0	0	0	0	0	0
D_0__Bacteria;D_1__Firmicutes;D_2__Clostridia;D_3__Clostridiales;D_4__Clostridiaceae 4;D_5__Thermotalea	0	0	0	0	0	7.16E-06	0	0	0	0	0	0	3.69E-05	2.67E-05	0	1.02E-05	0	0	0	1.02E-05	0	0	0	0	0	0	1.37E-05	1.52E-05	1.33E-05	0	1.14E-05	3.42E-05	0	0	2.24E-05	0	0	0	0	0	0	1.53E-05	0	0	0	0	1.20E-05	0	0
D_0__Bacteria;D_1__Firmicutes;D_2__Clostridia;D_3__Clostridiales;D_4__Clostridiaceae 4;Other	1.99E-05	2.78E-05	0.000138778	7.95E-05	0.000212192	0.000135983	6.22E-05	2.35E-05	7.98E-05	0.000130206	0.000205133	5.16E-05	0.000230487	0.000326974	0.000182569	6.13E-05	0.00013059	0.00015892	0.000187107	0.000184494	0.000147986	0.000355299	7.86E-05	0.000169545	0.000148394	5.89E-05	5.49E-05	0.000152427	0.000373647	4.42E-05	0.00014768	5.69E-05	0.000219519	0.000109783	0.000111909	7.08E-05	4.98E-05	4.71E-05	7.52E-05	0.000124036	1.35E-05	6.10E-05	0.000367577	9.46E-05	6.96E-05	2.17E-05	1.20E-05	0	1.66E-05
D_0__Bacteria;D_1__Firmicutes;D_2__Clostridia;D_3__Clostridiales;D_4__Clostridiales Incertae Sedis;D_5__Proteiniborus	7.95E-05	9.03E-05	0.000589807	0.000306505	0.000557987	0.00026481	0.000180241	7.83E-05	0.000219338	0.000530124	0.000422333	0.000144464	0.000543949	0.00090752	0.000495544	0.000234828	0.000285665	0.000364581	0.000367017	0.000522734	0.0003453	0.000621773	0.000222738	0.000476846	0.000213317	0.000117799	0.000109759	0.000350583	0.000613849	0.000206179	0.000420321	0.000535021	0.001189061	0.000313666	0.000335728	8.85E-05	0.000373413	0.000197865	0.00036339	0.000483739	0.000728096	0.000503333	0.000852778	0.000378376	0.000522339	6.50E-05	0.000120205	0.000115586	3.32E-05
D_0__Bacteria;D_1__Firmicutes;D_2__Clostridia;D_3__Clostridiales;D_4__Clostridiales vadinBB60 group;Ambiguous_taxa	0	6.95E-06	0	0	0	0	0	7.83E-06	0	0	0	0	0	0	8.69E-06	0	8.16E-06	9.35E-06	7.20E-06	1.02E-05	0	0	0	0	0	0	0	1.52E-05	2.67E-05	1.47E-05	0	2.28E-05	3.66E-05	0	0	0	0	1.88E-05	0	2.48E-05	0	0	0	0	0	0	0	0	0
D_0__Bacteria;D_1__Firmicutes;D_2__Clostridia;D_3__Clostridiales;D_4__Clostridiales vadinBB60 group;D_5__uncultured bacterium	0.000387686	0.000361277	0.000702564	0.000749234	0.000652295	0.000393636	0.003685611	0.005190799	0.004167414	0.001599673	0.000736066	0.000557218	0.000903509	0.001094362	0.001364921	0.000439026	0.001330384	0.000486109	0.002122944	0.001906441	0.001973141	0.001132515	0.000694417	0.000561619	0.001038759	0.000631063	0.000589954	0.002591266	0.001494589	0.002974876	0.001011042	0.005077009	0.003933047	0.002117249	0.003424428	0.002016664	0.002862833	0.002176514	0.002932184	0.00327454	0.000984279	0.00085414	0.004557952	0.00297971	0.002193822	0.001116459	0.001454484	0.000875151	0.000878953
D_0__Bacteria;D_1__Firmicutes;D_2__Clostridia;D_3__Clostridiales;D_4__Clostridiales vadinBB60 group;Other	0	0	8.67E-06	2.27E-05	0	7.16E-06	1.86E-05	2.35E-05	3.99E-05	2.79E-05	1.21E-05	0	3.69E-05	3.34E-05	1.74E-05	0	1.63E-05	9.35E-06	1.44E-05	5.12E-05	9.87E-05	0	0	0	1.85E-05	0	1.37E-05	4.57E-05	1.33E-05	5.89E-05	5.68E-05	1.14E-05	7.32E-05	6.27E-05	2.24E-05	1.77E-05	6.22E-05	2.83E-05	5.01E-05	0.000124036	2.70E-05	3.05E-05	2.94E-05	0	3.48E-05	0	0	0	0
D_0__Bacteria;D_1__Firmicutes;D_2__Clostridia;D_3__Clostridiales;D_4__Defluviitaleaceae;D_5__Defluviitalea	2.98E-05	4.17E-05	0.000242862	6.81E-05	0.000133603	8.59E-05	4.97E-05	1.57E-05	6.98E-05	0.000158107	0.000168933	9.29E-05	0.000193609	0.000367012	0.0002782	6.13E-05	0.000155075	5.61E-05	6.48E-05	0.000112747	0.000209646	0.000133237	9.17E-05	0.000254318	0.000129845	2.52E-05	0.000123479	0.000152427	0.000266891	2.95E-05	0.00013632	0.000113834	0.000109759	4.70E-05	4.48E-05	7.08E-05	0.000211601	5.65E-05	3.76E-05	0.000136439	0.000458431	0.000137273	0.000338171	0	0.000104468	1.08E-05	1.20E-05	1.65E-05	0
D_0__Bacteria;D_1__Firmicutes;D_2__Clostridia;D_3__Clostridiales;D_4__Defluviitaleaceae;D_5__Defluviitaleaceae UCG-011	9.94E-06	0	0	0	0	0	0	0	3.99E-05	2.79E-05	1.21E-05	1.03E-05	9.22E-06	4.00E-05	1.74E-05	2.04E-05	5.71E-05	2.80E-05	4.32E-05	7.17E-05	7.40E-05	2.22E-05	2.62E-05	7.42E-05	1.85E-05	0	1.37E-05	7.62E-05	6.67E-05	4.42E-05	6.82E-05	0.000239052	0.000128053	7.84E-05	0.000111909	7.08E-05	6.22E-05	0	2.51E-05	7.44E-05	0	1.53E-05	0.000102922	9.46E-05	6.96E-05	1.08E-05	4.81E-05	0	1.66E-05
D_0__Bacteria;D_1__Firmicutes;D_2__Clostridia;D_3__Clostridiales;D_4__Eubacteriaceae;D_5__Alkalibacter	9.94E-06	6.95E-06	8.67E-06	0	7.86E-06	1.43E-05	0	0	9.97E-06	9.30E-06	1.21E-05	0	1.84E-05	8.01E-05	3.48E-05	4.08E-05	1.63E-05	9.35E-06	7.20E-06	5.12E-05	1.23E-05	3.33E-05	1.31E-05	1.06E-05	9.27E-06	8.41E-06	1.37E-05	1.52E-05	8.01E-05	0	1.14E-05	0	7.32E-05	4.70E-05	4.48E-05	1.77E-05	0.000186706	0.00013191	0.000213022	9.92E-05	0	3.05E-05	0.000161734	4.73E-05	0.000104468	2.17E-05	4.81E-05	1.65E-05	0
D_0__Bacteria;D_1__Firmicutes;D_2__Clostridia;D_3__Clostridiales;D_4__Eubacteriaceae;D_5__Anaerofustis	1.99E-05	6.95E-06	2.60E-05	3.41E-05	4.72E-05	7.16E-06	0.00015538	0.000219219	0.000139578	0.000111605	6.03E-05	4.13E-05	0	5.34E-05	0.000121713	4.08E-05	8.16E-05	1.87E-05	8.64E-05	0.000102497	8.63E-05	9.99E-05	3.93E-05	2.12E-05	0	1.68E-05	2.74E-05	0.000198156	9.34E-05	0.000191452	4.54E-05	0.000250435	0.000219519	0.000219567	0.000179055	0.00014152	0.000161812	0.000310931	0.000288206	0.000198457	6.74E-05	4.58E-05	0.000235249	0	0.000174113	0.000780437	0.000180308	1.65E-05	4.98E-05
D_0__Bacteria;D_1__Firmicutes;D_2__Clostridia;D_3__Clostridiales;D_4__Eubacteriaceae;D_5__Garciella	0	0	1.73E-05	0	7.86E-06	0	6.22E-06	7.83E-06	0	9.30E-06	4.83E-05	0	8.30E-05	4.00E-05	1.74E-05	0	3.26E-05	9.35E-06	1.44E-05	5.12E-05	0	2.22E-05	0	4.24E-05	0	8.41E-06	1.37E-05	3.05E-05	6.67E-05	1.47E-05	0	0	0	1.57E-05	0	0	0	0	0	0	0	0	0	4.73E-05	0	0	0	0	0
D_0__Bacteria;D_1__Firmicutes;D_2__Clostridia;D_3__Clostridiales;D_4__Family XI;Ambiguous_taxa	0	6.95E-06	8.67E-06	1.14E-05	1.57E-05	7.16E-06	1.24E-05	0	0	0	1.21E-05	1.03E-05	3.69E-05	1.33E-05	1.74E-05	2.04E-05	0	9.35E-06	0	1.02E-05	1.23E-05	1.11E-05	0	2.12E-05	0	0	0	1.52E-05	5.34E-05	0	0	3.42E-05	0	1.57E-05	2.24E-05	0	0	0	0	0	0	0	0	0	0	0	0	0	0
D_0__Bacteria;D_1__Firmicutes;D_2__Clostridia;D_3__Clostridiales;D_4__Family XI;D_5__Anaerococcus	0	0	0	0	0	7.16E-06	0	0	0	0	0	2.06E-05	0	0	8.69E-06	0	0	0	0	2.05E-05	1.23E-05	0	0	3.18E-05	0	0	0	0	0	0	1.14E-05	0.000193518	0	0	0	1.77E-05	0	0	0	2.48E-05	2.70E-05	6.10E-05	0	0	0	1.08E-05	0	0	0
D_0__Bacteria;D_1__Firmicutes;D_2__Clostridia;D_3__Clostridiales;D_4__Family XI;D_5__Anaerosalibacter	0	0	0	0	0	0	0	0	0	0	0	0	0	6.67E-06	0	1.02E-05	0	0	0	0	0	0	0	0	0	0	0	0	0	0	0	0	0	0	0	0	0	0	0	1.24E-05	0	0	0	0	0	0	0	0	0
D_0__Bacteria;D_1__Firmicutes;D_2__Clostridia;D_3__Clostridiales;D_4__Family XI;D_5__Finegoldia	0	0	0	0	0	5.01E-05	0	0	0	0	0	0	0	0	0	0	0	4.67E-05	0	0	0	0	0	0	0	0	0	0	0	1.47E-05	0	0	0	0	0	1.77E-05	2.49E-05	6.60E-05	2.51E-05	0	1.35E-05	0.001876058	1.47E-05	9.46E-05	3.48E-05	3.25E-05	2.40E-05	1.65E-05	0
D_0__Bacteria;D_1__Firmicutes;D_2__Clostridia;D_3__Clostridiales;D_4__Family XI;D_5__Gottschalkia	0	0	8.67E-06	0	0	7.16E-06	0	0	0	0	0	0	9.22E-06	1.33E-05	1.74E-05	2.04E-05	0	0	0	5.12E-05	0	0	1.31E-05	0	0	0	0	0	2.67E-05	0	1.14E-05	0	0	1.57E-05	0	0	0	0	0	0	0	0	0	0	0	0	0	0	0
D_0__Bacteria;D_1__Firmicutes;D_2__Clostridia;D_3__Clostridiales;D_4__Family XI;D_5__Peptoniphilus	0	0	0	0	0	0	0	0	0	0	0	0	0	0	0	1.02E-05	0	0	0	0	0	0	0	0	0	0	0	0	0	0	0	0	0	0	0	0	0	0	0	0	0	3.05E-05	0	0	0	0	0	0	0
D_0__Bacteria;D_1__Firmicutes;D_2__Clostridia;D_3__Clostridiales;D_4__Family XI;D_5__Sedimentibacter	8.95E-05	0.000222324	0.00038164	0.000397321	0.000345795	0.000214711	0.001149811	0.001088267	0.001724791	0.001013746	0.000458533	0.000216696	0.000737558	0.001594832	0.001573571	0.000398187	0.000954938	0.000495457	0.000446178	0.000799475	0.000604274	0.00046633	0.000288249	0.000317898	0.000231866	0.000344981	0.000370436	0.001234662	0.001601345	0.001163441	0.001113282	0.001138343	0.001536632	0.000815533	0.001029566	0.000513011	0.000883744	0.000819726	0.00090221	0.001277567	0.003074185	0.001845553	0.001573229	0.00108783	0.00094021	0.000617846	0.000360616	0.000264196	9.95E-05
D_0__Bacteria;D_1__Firmicutes;D_2__Clostridia;D_3__Clostridiales;D_4__Family XI;D_5__Sporanaerobacter	0	6.95E-06	0	0	0	0	0	0	0	0	0	0	0	0	0	0	0	0	0	0	0	0	0	0	0	0	0	0	0	0	0	0	0	0	0	0	0	0	0	0	0	0	0	4.73E-05	0	0	0	0	0
D_0__Bacteria;D_1__Firmicutes;D_2__Clostridia;D_3__Clostridiales;D_4__Family XI;D_5__Tepidimicrobium	8.95E-05	9.73E-05	0.000902057	0.000488137	0.000746603	0.000400793	0.000242393	6.26E-05	0.000139578	0.000520824	0.000651599	0.000206377	0.000977265	0.001287877	0.000956314	0.000296088	0.00039177	0.000280447	0.00030225	0.000707228	0.000604274	0.000766113	0.000484782	0.000752358	0.000454457	0.000176698	0.000411596	0.000365826	0.001107597	0.000206179	0.000556641	0.000113834	0.000695143	0.000172517	0.000223819	0.00014152	0.000161812	0.000122488	0.000125307	0.000223264	5.39E-05	0.000274545	0.000544014	0.000331079	0.000417871	3.25E-05	7.21E-05	3.30E-05	1.66E-05
D_0__Bacteria;D_1__Firmicutes;D_2__Clostridia;D_3__Clostridiales;D_4__Family XI;D_5__Tissierella	0	4.86E-05	0.000112757	3.41E-05	3.93E-05	4.29E-05	2.49E-05	3.13E-05	1.99E-05	0.000130206	9.65E-05	3.10E-05	0.000129073	0.000233553	0.000113019	3.06E-05	6.53E-05	2.80E-05	7.20E-06	0.000122996	8.63E-05	8.88E-05	2.62E-05	7.42E-05	4.64E-05	1.68E-05	1.37E-05	3.05E-05	4.00E-05	1.47E-05	0.00014768	1.14E-05	3.66E-05	1.57E-05	0	0	0.000112024	9.42E-06	0	2.48E-05	1.35E-05	3.05E-05	0.000117625	9.46E-05	3.48E-05	1.08E-05	1.20E-05	0	0
D_0__Bacteria;D_1__Firmicutes;D_2__Clostridia;D_3__Clostridiales;D_4__Family XI;D_5__uncultured	0.000119288	0.000201481	0.00069389	0.000601657	0.001398898	0.000594032	0.000304545	0.00010178	0.000159518	0.000678931	0.001013599	0.00026829	0.001456678	0.001434682	0.000765051	0.000357347	0.000514198	0.000701118	0.000503749	0.000799475	0.00092491	0.001065897	0.000642008	0.001080852	0.000473006	0.000210354	0.000274397	0.000289612	0.001147631	0.000206179	0.000806562	0.000341503	0.000768316	0.00023525	0.000313346	0.00010614	0.000323625	7.54E-05	0.00017543	0.000359703	0.001752825	0.00067111	0.00114684	0.00047297	0.000522339	8.67E-05	0.000120205	0.000165123	3.32E-05
D_0__Bacteria;D_1__Firmicutes;D_2__Clostridia;D_3__Clostridiales;D_4__Family XI;Other	1.99E-05	4.86E-05	0.00047705	0.000227041	0.000220051	0.000178925	0.000111874	4.70E-05	0	0.000260412	0.000229266	0.000154783	0.000451754	0.000440414	0.000304282	0.000193988	0.000163237	0.000130875	0.000251875	0.000276741	0.0003453	0.000410814	0.00011792	0.000349687	0.000231866	4.21E-05	6.86E-05	0.000152427	0.00029358	2.95E-05	0.000363521	0.000125218	0.000164639	9.41E-05	4.48E-05	7.08E-05	2.49E-05	5.65E-05	6.27E-05	0.000161246	9.44E-05	7.63E-05	0.000249952	0.000141891	0.00013929	2.17E-05	4.81E-05	0	1.66E-05
D_0__Bacteria;D_1__Firmicutes;D_2__Clostridia;D_3__Clostridiales;D_4__Family XII;D_5__Fusibacter	0	0	0	0	7.86E-06	0	0	0	0	1.86E-05	1.21E-05	0	0	6.67E-06	2.61E-05	0	8.16E-06	9.35E-06	7.20E-06	0	0	0	1.31E-05	0	0	0	0	0	0	0	0	0	0	0	0	0	0	9.42E-06	0	0	0	0	0	0	0	1.08E-05	0	0	0
D_0__Bacteria;D_1__Firmicutes;D_2__Clostridia;D_3__Clostridiales;D_4__Family XIII;D_5__Anaerovorax	1.99E-05	0.000111162	0.000216841	0.000158928	0.000180757	8.59E-05	0.000546937	0.000321	0.000408766	0.000353416	0.0002534	9.29E-05	0.000460974	0.000300282	0.000373832	0.000173569	0.000489712	0.000168268	0.000359821	0.000409987	0.000456289	0.000344196	0.000301351	0.000211932	0.000333887	0.000244011	0.000109759	0.001127963	0.000840706	0.000706901	0.000443041	0.001525379	0.00129882	0.0006587	0.000671456	0.000548391	0.00047299	0.000508796	0.00090221	0.001215549	0.001725858	0.000350808	0.000867481	0.000756752	0.000696452	0.00018427	0.00021637	0.00014861	8.29E-05
D_0__Bacteria;D_1__Firmicutes;D_2__Clostridia;D_3__Clostridiales;D_4__Family XIII;D_5__Family XIII AD3011 group	0	0	1.73E-05	0	0	0	0	0	0	0	0	0	0	0	0	0	0	0	0	0	0	0	0	0	0	0	0	0	0	0	0	0	0	0	0	0	0	0	0	0	0	0	0	0	0	0	0	0	0
D_0__Bacteria;D_1__Firmicutes;D_2__Clostridia;D_3__Clostridiales;D_4__Family XIII;D_5__Family XIII UCG-001	0	0	0	0	0	7.16E-06	6.22E-06	0	0	0	0	0	0	0	0	0	0	0	0	0	0	0	0	0	0	0	0	0	0	0	0	0	0	0	0	0	0	0	0	0	0	0	0	0	0	0	0	0	0
D_0__Bacteria;D_1__Firmicutes;D_2__Clostridia;D_3__Clostridiales;D_4__Family XIII;D_5__Family XIII UCG-002	0	0	0	0	7.86E-06	0	6.22E-06	7.83E-06	2.99E-05	1.86E-05	0	0	0	1.33E-05	0	0	0	9.35E-06	7.20E-06	0	0	1.11E-05	1.31E-05	0	0	0	0	1.52E-05	0	2.95E-05	1.14E-05	0	1.83E-05	0	4.48E-05	3.54E-05	0	0	2.51E-05	1.24E-05	0	0	4.41E-05	0	3.48E-05	0	0	0	0
D_0__Bacteria;D_1__Firmicutes;D_2__Clostridia;D_3__Clostridiales;D_4__Family XIII;D_5__Mogibacterium	0	0	0	0	0	0	0	0	0	0	0	0	0	0	0	0	0	0	0	0	0	0	0	0	0	0	0	0	0	0	0	0	0	0	0	0	0	0	0	0	0	0	0	0	0	0	0	0	0
D_0__Bacteria;D_1__Firmicutes;D_2__Clostridia;D_3__Clostridiales;D_4__Family XIII;D_5__[Eubacterium] brachy group	0	0	0	0	0	0	0	0	0	0	0	0	0	0	0	0	0	0	0	0	0	0	0	0	0	0	0	0	0	0	0	0	0	0	0	0	0	0	0	0	0	0	0	0	0	0	0	0	0
D_0__Bacteria;D_1__Firmicutes;D_2__Clostridia;D_3__Clostridiales;D_4__Family XIII;D_5__[Eubacterium] nodatum group	0	0	8.67E-06	0	0	0	6.22E-06	0	0	0	0	0	0	0	0	0	0	0	0	0	0	0	0	0	0	0	0	0	0	0	0	0	0	0	0	0	0	0	0	0	0	0	0	0	0	0	0	0	0
D_0__Bacteria;D_1__Firmicutes;D_2__Clostridia;D_3__Clostridiales;D_4__Family XIII;D_5__uncultured	2.98E-05	6.25E-05	6.94E-05	2.27E-05	6.29E-05	4.29E-05	0.000267253	0.000180073	0.000319037	0.000102305	9.65E-05	5.16E-05	9.22E-05	0.000146805	0.000165181	8.17E-05	0.000146914	2.80E-05	9.36E-05	0.000112747	7.40E-05	0.000111031	7.86E-05	0.000127159	6.49E-05	0.000117799	2.74E-05	0.00033534	0.000253546	0.000353451	0.00013632	0.000239052	0.000256105	0.00014115	0.000179055	0.00014152	0.000124471	0.000282664	0.00017543	0.000210861	0.00070113	9.15E-05	0.000294061	0.000331079	0.000278581	5.42E-05	4.81E-05	0	3.32E-05
D_0__Bacteria;D_1__Firmicutes;D_2__Clostridia;D_3__Clostridiales;D_4__Family XIII;Other	9.94E-06	1.39E-05	8.67E-06	3.41E-05	1.57E-05	2.15E-05	4.97E-05	8.61E-05	6.98E-05	8.37E-05	1.21E-05	2.06E-05	1.84E-05	6.67E-05	6.96E-05	3.06E-05	0.000163237	6.54E-05	7.20E-05	0.000133246	8.63E-05	6.66E-05	1.31E-05	7.42E-05	1.85E-05	3.37E-05	1.37E-05	6.10E-05	8.01E-05	8.84E-05	6.82E-05	0.000318736	0.000420745	0.000156833	0.000246201	5.31E-05	0.000161812	8.48E-05	0.00017543	0.000198457	2.70E-05	6.10E-05	0.000264655	0.000189188	0.000208935	3.25E-05	2.40E-05	3.30E-05	0
D_0__Bacteria;D_1__Firmicutes;D_2__Clostridia;D_3__Clostridiales;D_4__Family XIV;D_5__uncultured	0	0	0	0	7.86E-06	7.16E-06	0	0	1.99E-05	9.30E-06	2.41E-05	1.03E-05	1.84E-05	3.34E-05	8.69E-06	0	8.16E-06	0	1.44E-05	5.12E-05	2.47E-05	1.11E-05	1.31E-05	2.12E-05	0	0	0	3.05E-05	4.00E-05	0	2.27E-05	0.000125218	0.000146346	3.14E-05	4.48E-05	0	0	1.88E-05	0	2.48E-05	0	1.53E-05	5.88E-05	0	0	0	1.20E-05	0	1.66E-05
D_0__Bacteria;D_1__Firmicutes;D_2__Clostridia;D_3__Clostridiales;D_4__Family XVII;D_5__Sulfobacillus	0.020428045	0.028137897	0.011666031	0.015041435	0.015152111	0.02255892	0.005624751	0.004556629	0.002502443	0.010090958	0.016060719	0.026787741	0.004674276	0.001241167	0.001095414	0.009086825	0.003836077	0.009451071	0.00116582	0.00259317	0.001849819	0.001576639	0.001729492	0.002861079	0.000955287	0.001615522	0.001138749	0.001021264	0.001267732	0.000971989	0.000613441	0.000785457	0.000713436	0.000533233	0.00035811	0.000884502	0.000622355	0.000763193	0.000501228	0.00215822	0.00206294	0.001189695	0.001617338	0.001277018	0.001497371	0.000292664	0.000468801	0.000247684	0.000480937
D_0__Bacteria;D_1__Firmicutes;D_2__Clostridia;D_3__Clostridiales;D_4__Family XVII;D_5__uncultured	0.012743919	0.009282032	0.005646532	0.006595527	0.005556298	0.008717248	0.002908711	0.002395753	0.001964069	0.004436301	0.004911129	0.009328243	0.003853742	0.001855077	0.001990872	0.006513926	0.003615707	0.007572075	0.001417695	0.002295929	0.002639076	0.002931216	0.003223144	0.003613436	0.002893685	0.00261681	0.002867452	0.002149226	0.002789009	0.002400518	0.002374245	0.001411545	0.002140309	0.001427182	0.001410058	0.001521343	0.000609908	0.00026382	0.000375921	0.000942671	0.001348327	0.000457575	0.000808669	0.001135127	0.001114323	0.000151752	0.000120205	0.000247684	0.000215592
D_0__Bacteria;D_1__Firmicutes;D_2__Clostridia;D_3__Clostridiales;D_4__Family XVIII;D_5__Symbiobacterium	0	3.47E-05	0.000130104	9.08E-05	8.64E-05	7.16E-05	5.59E-05	1.57E-05	2.99E-05	0.000139506	0.000132733	3.10E-05	0.000138292	0.000600565	0.000312975	0.000112309	0.000138752	0.000102831	0.000172714	0.000204994	0.000258975	0.000244268	0.000170329	0.000233125	0.000111296	0.00010097	8.23E-05	0.000121942	0.000453714	4.42E-05	0.00023856	0.000113834	0.000512211	0.000109783	0.000111909	3.54E-05	2.49E-05	1.88E-05	3.76E-05	3.72E-05	2.70E-05	0	0.000220546	9.46E-05	3.48E-05	1.08E-05	2.40E-05	3.30E-05	1.66E-05
D_0__Bacteria;D_1__Firmicutes;D_2__Clostridia;D_3__Clostridiales;D_4__Family XVIII;D_5__uncultured	0	2.78E-05	0.000104084	6.81E-05	8.64E-05	3.58E-05	3.73E-05	2.35E-05	1.99E-05	6.51E-05	0.000120667	7.22E-05	0.000110634	5.34E-05	0.000130406	5.10E-05	8.16E-05	5.61E-05	0.000165518	0.000194744	7.40E-05	8.88E-05	0.000131022	6.36E-05	6.49E-05	5.89E-05	6.86E-05	6.10E-05	8.01E-05	8.84E-05	9.09E-05	0.000113834	5.49E-05	0.000156833	0.000201437	0.00012383	0	2.83E-05	2.51E-05	3.72E-05	0	1.53E-05	0	0	3.48E-05	0	2.40E-05	0	0
D_0__Bacteria;D_1__Firmicutes;D_2__Clostridia;D_3__Clostridiales;D_4__GoM-GC232-4463-Bac1;Other	0	0	0	0	0	0	0	0	0	0	0	0	0	6.67E-06	0	1.02E-05	0	0	0	0	0	0	0	0	0	0	0	0	0	0	1.14E-05	0	0	0	0	0	0	0	0	0	0	0	0	0	0	0	0	0	0
D_0__Bacteria;D_1__Firmicutes;D_2__Clostridia;D_3__Clostridiales;D_4__Gracilibacteraceae;D_5__Gracilibacter	5.96E-05	2.78E-05	0.000147452	6.81E-05	0.000196474	5.01E-05	0.00016781	7.83E-05	8.97E-05	0.000120905	0.000181	4.13E-05	0.000460974	0.000306955	0.000269507	8.17E-05	5.71E-05	4.67E-05	0.000208696	0.000153745	0.000197314	0.000210959	0.000314453	0.000201335	0.00038026	0.000311325	8.23E-05	0.00016767	0.000240202	4.42E-05	0.0002272	7.97E-05	0.000182932	6.27E-05	6.71E-05	5.31E-05	0.000124471	6.60E-05	7.52E-05	0.000223264	2.70E-05	7.63E-05	0.000308765	0.000141891	0.000104468	3.25E-05	7.21E-05	9.91E-05	0
D_0__Bacteria;D_1__Firmicutes;D_2__Clostridia;D_3__Clostridiales;D_4__Gracilibacteraceae;D_5__Lutispora	0.000139169	0.000270958	0.001353086	0.000624361	0.000880206	0.000543933	0.000596659	0.000367975	0.000488525	0.001348561	0.001110132	0.000257971	0.001290727	0.00231551	0.002129972	0.000551335	0.001607888	0.000645029	0.001144231	0.001537452	0.001109892	0.001454505	0.001035075	0.00136696	0.001391195	0.001009702	0.001317107	0.001752915	0.002335295	0.000603811	0.000999682	0.00325566	0.003036678	0.002023149	0.001320531	0.001344443	0.001954195	0.002091715	0.002543732	0.003721069	0.003653965	0.000777878	0.002396601	0.001891879	0.002054532	0.000433576	0.000348595	0.000280709	0.000116088
D_0__Bacteria;D_1__Firmicutes;D_2__Clostridia;D_3__Clostridiales;D_4__Gracilibacteraceae;D_5__uncultured	7.95E-05	0.000159795	0.000416334	0.000363265	0.000298641	5.73E-05	0.00111252	0.001143072	0.001316026	0.000892841	0.000723999	0.000237334	0.001041801	0.001534776	0.001843078	0.000336927	0.001240604	0.000626332	0.002353229	0.001578451	0.001171552	0.000965969	0.000877848	0.000593409	0.000946012	0.000875075	0.000672274	0.002027285	0.001414522	0.001737799	0.001374563	0.003164593	0.00332937	0.001364449	0.002372479	0.001291373	0.000672143	0.000612439	0.000964864	0.002071395	0.000795513	0.000747373	0.00224957	0.001702691	0.001288435	0.000216788	0.000372636	0.000247684	8.29E-05
D_0__Bacteria;D_1__Firmicutes;D_2__Clostridia;D_3__Clostridiales;D_4__Gracilibacteraceae;Other	0	2.08E-05	5.20E-05	2.27E-05	2.36E-05	3.58E-05	1.86E-05	3.91E-05	9.97E-06	5.58E-05	2.41E-05	2.06E-05	8.30E-05	6.01E-05	8.69E-05	0	4.90E-05	9.35E-06	4.32E-05	6.15E-05	4.93E-05	0	3.93E-05	1.06E-05	1.85E-05	4.21E-05	0	1.52E-05	0.000106756	4.42E-05	6.82E-05	7.97E-05	1.83E-05	6.27E-05	2.24E-05	0	2.49E-05	1.88E-05	2.51E-05	6.20E-05	2.70E-05	4.58E-05	0.000117625	4.73E-05	0	0	1.20E-05	0	0
D_0__Bacteria;D_1__Firmicutes;D_2__Clostridia;D_3__Clostridiales;D_4__Heliobacteriaceae;D_5__Hydrogenispora	0.000536795	0.000868454	0.003469451	0.001577932	0.002349835	0.001288263	0.002336913	0.003421386	0.007048713	0.004333997	0.002546064	0.00152719	0.002682868	0.00456429	0.005094545	0.002787307	0.008488341	0.003786037	0.00920422	0.008783978	0.007892562	0.005273969	0.002646646	0.002829289	0.002708192	0.003088004	0.003841563	0.010075452	0.007539667	0.011693323	0.005566411	0.028754539	0.027641087	0.014083623	0.014011057	0.012011534	0.004169778	0.00202576	0.003796802	0.00327454	0.001860691	0.001845553	0.004837311	0.005297262	0.005223387	0.001896896	0.002175716	0.001354007	0.000912121
D_0__Bacteria;D_1__Firmicutes;D_2__Clostridia;D_3__Clostridiales;D_4__Heliobacteriaceae;D_5__uncultured	0	6.95E-06	1.73E-05	2.27E-05	1.57E-05	7.16E-06	0	7.83E-06	1.99E-05	3.72E-05	1.21E-05	5.16E-05	3.69E-05	2.00E-05	6.09E-05	2.04E-05	2.45E-05	9.35E-05	0.000374214	6.15E-05	0.000135653	3.33E-05	3.93E-05	6.36E-05	3.71E-05	4.21E-05	1.37E-05	7.62E-05	6.67E-05	5.89E-05	7.95E-05	0.000330119	3.66E-05	0.000125467	8.95E-05	0.00022997	0	0	3.76E-05	2.48E-05	0	0	5.88E-05	0	6.96E-05	0	1.20E-05	3.30E-05	0
D_0__Bacteria;D_1__Firmicutes;D_2__Clostridia;D_3__Clostridiales;D_4__Heliobacteriaceae;Other	0	0	0	0	0	0	6.22E-06	0	0	9.30E-06	0	0	9.22E-06	1.33E-05	0	2.04E-05	0	2.80E-05	0	0	1.23E-05	0	0	1.06E-05	9.27E-06	0	0	0	0	0	0	0	0	0	0	0	1.24E-05	0	0	0	0	0	0	0	3.48E-05	0	0	0	0
D_0__Bacteria;D_1__Firmicutes;D_2__Clostridia;D_3__Clostridiales;D_4__Lachnospiraceae;D_5__Acetatifactor	0	0	0	0	0	0	0	0	0	0	0	0	0	0	0	0	0	0	0	0	0	0	0	0	0	0	0	0	0	0	0	0	0	0	0	0	0	2.83E-05	0	0	0	0	0	0	0	0	0	0	0
D_0__Bacteria;D_1__Firmicutes;D_2__Clostridia;D_3__Clostridiales;D_4__Lachnospiraceae;D_5__Anaerosporobacter	2.98E-05	3.47E-05	0.000121431	1.14E-05	5.50E-05	3.58E-05	4.35E-05	1.57E-05	6.98E-05	9.30E-05	3.62E-05	2.06E-05	0.000147512	0.000220207	0.0001391	1.02E-05	4.08E-05	4.67E-05	6.48E-05	9.22E-05	6.17E-05	6.66E-05	7.86E-05	0.000148352	1.85E-05	2.52E-05	1.37E-05	1.52E-05	0.00014679	1.47E-05	3.41E-05	5.69E-05	7.32E-05	0	6.71E-05	1.77E-05	4.98E-05	4.71E-05	2.51E-05	9.92E-05	1.35E-05	1.53E-05	7.35E-05	4.73E-05	3.48E-05	1.08E-05	6.01E-05	3.30E-05	0
D_0__Bacteria;D_1__Firmicutes;D_2__Clostridia;D_3__Clostridiales;D_4__Lachnospiraceae;D_5__Anaerostipes	0	0	2.60E-05	2.27E-05	7.07E-05	0	4.35E-05	7.83E-06	8.97E-05	4.65E-05	3.62E-05	1.03E-05	3.69E-05	5.34E-05	4.35E-05	1.02E-05	3.26E-05	9.35E-06	2.88E-05	6.15E-05	3.70E-05	4.44E-05	2.62E-05	2.12E-05	1.85E-05	8.41E-06	2.74E-05	4.57E-05	4.00E-05	1.47E-05	2.27E-05	7.97E-05	0.000109759	6.27E-05	8.95E-05	0	3.73E-05	0	6.27E-05	2.48E-05	6.74E-05	7.63E-05	7.35E-05	0	3.48E-05	0	3.61E-05	3.30E-05	0
D_0__Bacteria;D_1__Firmicutes;D_2__Clostridia;D_3__Clostridiales;D_4__Lachnospiraceae;D_5__Blautia	0	0	0	0	0	0	0	0	0	0	0	0	0	6.67E-06	0	0	0	0	0	0	0	0	0	0	0	0	0	0	0	0	1.14E-05	0	0	0	0	0	0	0	0	0	0.000229216	0	0	0	0	0	0	0	0
D_0__Bacteria;D_1__Firmicutes;D_2__Clostridia;D_3__Clostridiales;D_4__Lachnospiraceae;D_5__Cellulosilyticum	0	6.95E-06	2.60E-05	0	7.86E-06	2.15E-05	1.86E-05	0	2.99E-05	9.30E-06	3.62E-05	0	4.61E-05	0.000193515	0.000113019	0	2.45E-05	1.87E-05	2.16E-05	6.15E-05	0.000110989	6.66E-05	1.31E-05	0	9.27E-06	8.41E-06	2.74E-05	1.52E-05	9.34E-05	0	4.54E-05	0	1.83E-05	4.70E-05	4.48E-05	3.54E-05	1.24E-05	0	3.76E-05	2.48E-05	0	1.53E-05	0.000220546	0	0	1.08E-05	3.61E-05	0	0
D_0__Bacteria;D_1__Firmicutes;D_2__Clostridia;D_3__Clostridiales;D_4__Lachnospiraceae;D_5__Coprococcus 1	0	0	8.67E-06	0	0	0	0	1.57E-05	0	0	0	0	0	0	0	0	0	0	0	0	1.23E-05	0	0	0	0	1.68E-05	0	0	0	2.95E-05	0	0	0	1.57E-05	0	3.54E-05	0	0	2.51E-05	0	0	0	0	0	0	0	0	0	0
D_0__Bacteria;D_1__Firmicutes;D_2__Clostridia;D_3__Clostridiales;D_4__Lachnospiraceae;D_5__Coprococcus 2	0	0	0	0	0	0	0	0	0	0	0	0	0	0	0	0	0	0	1.44E-05	0	0	0	0	0	0	0	0	0	0	0	0	0	0	0	0	0	0	0	0	0	0	0	0	0	0	0	0	0	0
D_0__Bacteria;D_1__Firmicutes;D_2__Clostridia;D_3__Clostridiales;D_4__Lachnospiraceae;D_5__Epulopiscium	0	6.95E-06	2.60E-05	0	2.36E-05	7.16E-06	1.86E-05	0	9.97E-06	3.72E-05	1.21E-05	0	4.61E-05	2.00E-05	8.69E-06	1.02E-05	1.63E-05	2.80E-05	0	0	1.23E-05	2.22E-05	0	0	9.27E-06	0	0	0	0	1.47E-05	0	0	0	4.70E-05	0	0	0	0	2.51E-05	0	4.04E-05	0	5.88E-05	0	0	0	0	0	0
D_0__Bacteria;D_1__Firmicutes;D_2__Clostridia;D_3__Clostridiales;D_4__Lachnospiraceae;D_5__Johnsonella	0	0	0	0	0	0	0	0	9.97E-06	0	0	0	0	0	0	0	0	0	0	0	0	0	0	0	0	0	0	0	0	0	0	0	0	0	0	0	0	0	0	0	0	0	0	0	0	0	0	0	0
D_0__Bacteria;D_1__Firmicutes;D_2__Clostridia;D_3__Clostridiales;D_4__Lachnospiraceae;D_5__Lachnoanaerobaculum	0	0	0	0	0	7.16E-06	0	0	0	0	0	0	0	0	0	0	8.16E-06	0	0	0	0	0	0	0	0	0	0	0	0	0	0	0	0	0	0	0	0	0	1.25E-05	0	0	0	0	0	0	0	0	0	0
D_0__Bacteria;D_1__Firmicutes;D_2__Clostridia;D_3__Clostridiales;D_4__Lachnospiraceae;D_5__Lachnoclostridium	4.97E-05	9.03E-05	0.000537765	0.00017028	0.000290782	0.000114512	0.00016781	0.000125268	0.000378856	0.000399918	0.000374066	0.000134145	0.000387218	0.000507143	0.00034775	0.000204198	0.000269342	0.000196313	0.000438982	0.000440736	0.000369964	0.000333093	0.000196533	0.000370881	0.000111296	0.000109384	0.000192078	0.000426797	0.000600504	0.000294542	0.00023856	0.000853757	0.000347572	0.000360716	0.000313346	0.000265351	0.000199154	0.000376886	0.000375921	0.000409318	0.000808996	0.000228788	0.000352874	0.000520267	0.000313403	0.000140912	0.000384657	0.00036327	0
D_0__Bacteria;D_1__Firmicutes;D_2__Clostridia;D_3__Clostridiales;D_4__Lachnospiraceae;D_5__Lachnoclostridium 10	0	6.95E-06	2.60E-05	2.27E-05	3.93E-05	1.43E-05	3.11E-05	1.57E-05	1.99E-05	4.65E-05	6.03E-05	2.06E-05	0.000101414	9.34E-05	5.22E-05	3.06E-05	4.90E-05	2.80E-05	1.44E-05	4.10E-05	1.23E-05	1.11E-05	1.31E-05	3.18E-05	1.85E-05	2.52E-05	2.74E-05	3.05E-05	4.00E-05	0	2.27E-05	1.14E-05	7.32E-05	3.14E-05	2.24E-05	0	0	2.83E-05	0.000125307	0	0	1.53E-05	0.000132328	9.46E-05	3.48E-05	3.25E-05	7.21E-05	0	0
D_0__Bacteria;D_1__Firmicutes;D_2__Clostridia;D_3__Clostridiales;D_4__Lachnospiraceae;D_5__Lachnoclostridium 12	0	0	0	0	0	0	0	0	0	0	0	0	2.77E-05	0	0	0	0	0	0	0	0	0	0	0	0	0	0	0	0	0	0	0	0	0	0	0	0	9.42E-06	0	0	0	0	1.47E-05	0	3.48E-05	0	0	0	0
D_0__Bacteria;D_1__Firmicutes;D_2__Clostridia;D_3__Clostridiales;D_4__Lachnospiraceae;D_5__Lachnoclostridium 5	9.94E-06	2.08E-05	4.34E-05	6.81E-05	7.86E-05	5.01E-05	6.84E-05	7.83E-05	4.98E-05	0.000120905	7.24E-05	2.06E-05	0.000165951	0.000133459	0.000113019	7.15E-05	6.53E-05	4.67E-05	0.00010075	9.22E-05	0.000135653	0.000155443	6.55E-05	0.000137756	9.27E-06	5.05E-05	5.49E-05	4.57E-05	0.000186824	2.95E-05	0.00010224	0.000193518	0.000146346	6.27E-05	8.95E-05	8.85E-05	0.000174259	0.000179021	0.00035086	0.0003473	2.70E-05	6.10E-05	0.000235249	0.000141891	0.000104468	2.17E-05	0.000192328	9.91E-05	1.66E-05
D_0__Bacteria;D_1__Firmicutes;D_2__Clostridia;D_3__Clostridiales;D_4__Lachnospiraceae;D_5__Lachnospira	0	0	1.73E-05	0	0	0	0	0	0	0	0	0	0	0	0	0	0	0	0	0	1.23E-05	1.11E-05	0	0	9.27E-06	0	0	0	0	0	0	1.14E-05	0	1.57E-05	0	1.77E-05	0	0	0	0	0	0	0	0	0	0	1.20E-05	0	0
D_0__Bacteria;D_1__Firmicutes;D_2__Clostridia;D_3__Clostridiales;D_4__Lachnospiraceae;D_5__Lachnospiraceae AC2044 group	0	6.95E-06	0	1.14E-05	0	2.15E-05	0	0	0	0	1.21E-05	1.03E-05	0	1.33E-05	8.69E-06	0	0	9.35E-06	1.44E-05	1.02E-05	0	1.11E-05	0	0	0	0	0	0	2.67E-05	1.47E-05	0	0	0	0	0	0	0	9.42E-06	0	3.72E-05	5.39E-05	0.001448988	0	0.000141891	0	0	1.20E-05	0	0
D_0__Bacteria;D_1__Firmicutes;D_2__Clostridia;D_3__Clostridiales;D_4__Lachnospiraceae;D_5__Lachnospiraceae NC2004 group	0	0	8.67E-06	0	0	0	0	0	9.97E-06	0	0	0	0	0	0	0	0	0	0	0	0	0	0	0	0	0	0	0	0	0	1.14E-05	0	0	0	0	0	0	0	0	0	0	0	0	0	0	0	0	0	0
D_0__Bacteria;D_1__Firmicutes;D_2__Clostridia;D_3__Clostridiales;D_4__Lachnospiraceae;D_5__Lachnospiraceae NK4A136 group	0	6.95E-06	6.94E-05	1.14E-05	6.29E-05	2.86E-05	4.97E-05	7.83E-06	8.97E-05	2.79E-05	3.62E-05	2.06E-05	5.53E-05	6.67E-05	0.000113019	3.06E-05	4.08E-05	9.35E-06	3.60E-05	2.05E-05	4.93E-05	2.22E-05	1.31E-05	4.24E-05	9.27E-06	8.41E-06	1.37E-05	3.05E-05	4.00E-05	0	3.41E-05	7.97E-05	7.32E-05	3.14E-05	4.48E-05	1.77E-05	2.49E-05	2.83E-05	0	8.68E-05	0	1.53E-05	5.88E-05	4.73E-05	0.000104468	0	3.61E-05	1.65E-05	0
D_0__Bacteria;D_1__Firmicutes;D_2__Clostridia;D_3__Clostridiales;D_4__Lachnospiraceae;D_5__Lachnospiraceae NK4B4 group	0	0	0	0	0	2.15E-05	0	0	0	0	0	0	9.22E-06	6.67E-06	0	0	0	0	0	0	0	0	0	2.12E-05	0	0	0	0	0	1.47E-05	0	3.42E-05	0	0	0	1.77E-05	0	0	0	0	0	0	0	0	0	0	0	0	0
D_0__Bacteria;D_1__Firmicutes;D_2__Clostridia;D_3__Clostridiales;D_4__Lachnospiraceae;D_5__Lachnospiraceae UCG-001	9.94E-06	0	0	1.14E-05	7.86E-06	7.16E-06	6.22E-06	0	3.99E-05	9.30E-06	2.41E-05	0	0	0	0	1.02E-05	0	0	1.44E-05	1.02E-05	0	0	0	0	1.85E-05	8.41E-06	0	0	0	2.95E-05	1.14E-05	0	0	0	0	3.54E-05	0	0	1.25E-05	9.92E-05	0	0	0.000102922	0	3.48E-05	1.08E-05	1.20E-05	0	0
D_0__Bacteria;D_1__Firmicutes;D_2__Clostridia;D_3__Clostridiales;D_4__Lachnospiraceae;D_5__Lachnospiraceae UCG-008	0	0	0	0	0	0	0	0	0	0	0	0	0	0	0	0	0	0	0	2.05E-05	0	0	0	0	0	0	0	0	1.33E-05	0	0	0	0	0	0	0	0	0	1.25E-05	0	0.000242699	0	1.47E-05	0	0	0	0	0	0
D_0__Bacteria;D_1__Firmicutes;D_2__Clostridia;D_3__Clostridiales;D_4__Lachnospiraceae;D_5__Marvinbryantia	4.97E-05	8.34E-05	0.000268882	0.000306505	0.000432244	0.000314909	0.00015538	0.00010178	0.000129609	0.000279013	0.000422333	0.000134145	0.000543949	0.000487125	0.000365138	0.000214408	0.000228532	0.00031784	0.000323839	0.000245992	0.000443957	0.00046633	0.000170329	0.000529829	0.000129845	0.00010097	9.60E-05	0.000152427	0.000533782	0.000117817	0.000352161	0.000330119	0.000182932	6.27E-05	2.24E-05	0.00010614	4.98E-05	6.60E-05	0.000112776	0.0003473	0.00057978	0.000259293	0.000352874	0.000189188	0.000104468	4.34E-05	3.61E-05	4.95E-05	3.32E-05
D_0__Bacteria;D_1__Firmicutes;D_2__Clostridia;D_3__Clostridiales;D_4__Lachnospiraceae;D_5__Mobilitalea	0.000984125	0.002063446	0.008066475	0.004767851	0.007395299	0.004015087	0.01180887	0.013254936	0.013927938	0.007970462	0.005924728	0.003075018	0.005817491	0.007533748	0.008189524	0.00368578	0.011051167	0.005300452	0.012392234	0.009091468	0.008102209	0.006783989	0.004520263	0.00633676	0.002912234	0.002759851	0.003018371	0.012529533	0.011169382	0.015080557	0.005702731	0.020205585	0.019207903	0.009033594	0.011593814	0.007695165	0.011700274	0.006812207	0.008570999	0.011250031	0.008440525	0.008297363	0.013232764	0.010263444	0.00891458	0.004270725	0.003726365	0.002163108	0.000547273
D_0__Bacteria;D_1__Firmicutes;D_2__Clostridia;D_3__Clostridiales;D_4__Lachnospiraceae;D_5__Natranaerovirga	0	0	0	0	0	0	0	0	0	0	0	0	9.22E-06	0	0	1.02E-05	0	0	0	0	0	0	0	1.06E-05	0	0	0	0	0	0	0	0	0	0	0	1.77E-05	0	1.88E-05	0	0	1.35E-05	0	0	0	0	0	0	0	0
D_0__Bacteria;D_1__Firmicutes;D_2__Clostridia;D_3__Clostridiales;D_4__Lachnospiraceae;D_5__Roseburia	0	0	0	0	0	0	1.86E-05	0	0	0	0	0	9.22E-06	0	1.74E-05	0	0	0	0	0	1.23E-05	0	0	1.06E-05	0	0	0	0	0	0	0	0	1.83E-05	0	0	0	0	0	0	0	0	0	0	0	0	0	0	0	0
D_0__Bacteria;D_1__Firmicutes;D_2__Clostridia;D_3__Clostridiales;D_4__Lachnospiraceae;D_5__Stomatobaculum	0	0	0	0	0	0	0	0	0	0	0	0	0	0	0	0	0	0	0	0	0	0	0	0	0	0	0	0	0	0	0	0	0	0	0	0	0	5.65E-05	0	0	0	0	0	0	0	1.08E-05	0	0	0
D_0__Bacteria;D_1__Firmicutes;D_2__Clostridia;D_3__Clostridiales;D_4__Lachnospiraceae;D_5__Tyzzerella	0	0	8.67E-06	0	7.86E-06	7.16E-06	6.22E-06	0	0	2.79E-05	0	0	5.53E-05	2.00E-05	0	0	0	0	7.20E-06	0	0	0	0	1.06E-05	0	0	1.37E-05	0	1.33E-05	0	1.14E-05	0	0	0	0	1.77E-05	0	0	0	0	0	0	1.47E-05	0	0	0	2.40E-05	0	0
D_0__Bacteria;D_1__Firmicutes;D_2__Clostridia;D_3__Clostridiales;D_4__Lachnospiraceae;D_5__Tyzzerella 3	0	6.95E-06	2.60E-05	2.27E-05	9.43E-05	2.15E-05	1.24E-05	7.83E-06	3.99E-05	5.58E-05	6.03E-05	2.06E-05	0	3.34E-05	1.74E-05	3.06E-05	8.16E-05	9.35E-06	3.60E-05	2.05E-05	7.40E-05	3.33E-05	5.24E-05	5.30E-05	9.27E-06	3.37E-05	2.74E-05	3.05E-05	4.00E-05	4.42E-05	5.68E-05	0.000261819	0.000164639	3.14E-05	0.000111909	3.54E-05	8.71E-05	4.71E-05	0.000162899	0.000161246	0	0	7.35E-05	9.46E-05	6.96E-05	4.34E-05	3.61E-05	4.95E-05	0
D_0__Bacteria;D_1__Firmicutes;D_2__Clostridia;D_3__Clostridiales;D_4__Lachnospiraceae;D_5__Vallitalea	0	0	0	0	7.86E-06	0	0	0	0	0	0	0	0	0	0	0	0	0	0	1.02E-05	0	0	0	0	0	0	0	0	0	0	0	0	0	0	0	1.77E-05	0	0	0	0	0	0	0	0	0	0	0	0	0
D_0__Bacteria;D_1__Firmicutes;D_2__Clostridia;D_3__Clostridiales;D_4__Lachnospiraceae;D_5__[Eubacterium] hallii group	0	0	0	0	0	0	0	0	0	0	0	0	0	2.00E-05	0	0	0	9.35E-06	0	0	0	0	0	0	0	0	0	0	0	1.47E-05	0	0	0	3.14E-05	0	0	0	0	0	0	0	0	0	0	0	0	0	0	0
D_0__Bacteria;D_1__Firmicutes;D_2__Clostridia;D_3__Clostridiales;D_4__Lachnospiraceae;D_5__[Eubacterium] rectale group	0	0	0	0	0	0	0	0	0	0	0	0	1.84E-05	0	5.22E-05	0	0	0	0	0	0	0	0	0	1.85E-05	0	0	0	1.33E-05	0	0	1.14E-05	0	0	0	0	0	0	1.25E-05	0	0	0	0	0	0	0	0	0	0
D_0__Bacteria;D_1__Firmicutes;D_2__Clostridia;D_3__Clostridiales;D_4__Lachnospiraceae;D_5__[Eubacterium] ventriosum group	0	0	0	0	0	0	0	0	0	0	0	0	9.22E-06	0	0	0	0	0	0	0	0	1.11E-05	0	0	0	0	0	0	0	0	0	0	0	0	0	0	0	0	0	0	0	0	0	0	0	0	0	0	0
D_0__Bacteria;D_1__Firmicutes;D_2__Clostridia;D_3__Clostridiales;D_4__Lachnospiraceae;D_5__[Eubacterium] xylanophilum group	0	0	2.60E-05	1.14E-05	2.36E-05	7.16E-06	0	0	0	9.30E-06	0	0	2.77E-05	2.00E-05	0	1.02E-05	0	0	7.20E-06	0	1.23E-05	0	0	4.24E-05	9.27E-06	8.41E-06	0	1.52E-05	0	0	0	1.14E-05	0	0	0	0	0	9.42E-06	1.25E-05	0	0	0	0	0	0	0	0	0	0
D_0__Bacteria;D_1__Firmicutes;D_2__Clostridia;D_3__Clostridiales;D_4__Lachnospiraceae;D_5__[Ruminococcus] torques group	0	0	0	0	0	1.43E-05	0	0	0	0	0	0	0	0	0	0	0	9.35E-06	0	0	0	0	0	0	0	0	0	0	0	0	0	0	0	0	0	0	0	0	0	0	0	0	0	0	0	0	0	0	0
D_0__Bacteria;D_1__Firmicutes;D_2__Clostridia;D_3__Clostridiales;D_4__Lachnospiraceae;D_5__uncultured	3.98E-05	4.86E-05	0.000225514	0.00017028	0.000196474	0.000178925	0.000130519	0.000140927	0.000189428	0.000288313	0.000120667	0.00017542	0.000276584	0.000640602	0.000434688	0.000112309	0.000179561	0.000140224	0.000266268	0.000297241	0.000221978	0.000155443	0.000131022	0.000317898	0.00012057	0.000143041	0.000192078	0.000152427	0.000346958	0.000117817	0.0001704	0.000671622	0.000457331	0.000266616	0.000156673	0.00012383	0.000273836	0.000169599	0.000275675	0.000148843	9.44E-05	0.000152525	0.000264655	0.000425673	0.000104468	6.50E-05	7.21E-05	8.26E-05	4.98E-05
D_0__Bacteria;D_1__Firmicutes;D_2__Clostridia;D_3__Clostridiales;D_4__Lachnospiraceae;Other	3.98E-05	8.34E-05	0.000208167	9.08E-05	0.000267205	0.000100198	0.000192671	0.000117439	0.000279157	0.000334815	0.000193066	0.000113507	0.000405657	0.000593892	0.000425994	0.000224618	0.000383608	0.000196313	0.000223089	0.000379238	0.000283639	0.000399711	0.00023584	0.000328494	0.000157669	7.57E-05	0.000205798	0.000198156	0.000547126	0.000235634	0.000272641	0.000170751	0.000310985	0.0002823	0.000268583	0.00012383	0.000522778	0.000207287	0.000338329	0.000285282	0.000215732	0.000274545	0.000544014	0.000189188	0.000174113	6.50E-05	7.21E-05	8.26E-05	0
D_0__Bacteria;D_1__Firmicutes;D_2__Clostridia;D_3__Clostridiales;D_4__P. palm C-A 51;D_5__uncultured bacterium	0	0	0	1.14E-05	0	0	6.22E-06	0	0	0	0	0	0	0	1.74E-05	0	0	0	0	1.02E-05	0	0	0	0	0	0	0	0	0	0	1.14E-05	0	0	0	2.24E-05	0	0	0	0	0	0	0	0	0	0	1.08E-05	0	0	0
D_0__Bacteria;D_1__Firmicutes;D_2__Clostridia;D_3__Clostridiales;D_4__P. palm C-A 51;D_5__uncultured organism	2.98E-05	0	8.67E-06	3.41E-05	7.86E-06	0	1.24E-05	0	0	0	1.21E-05	0	9.22E-06	0	0	0	0	0	0	0	0	0	0	1.06E-05	0	0	0	0	0	0	0	0	0	0	0	0	0	0	0	0	0	0	0	0	0	0	0	0	0
D_0__Bacteria;D_1__Firmicutes;D_2__Clostridia;D_3__Clostridiales;D_4__P. palm C-A 51;Other	0	0	1.73E-05	0	0	0	0	0	0	0	0	0	0	6.67E-06	2.61E-05	0	0	1.87E-05	0	0	0	0	0	0	0	0	1.37E-05	0	0	0	0	0	1.83E-05	0	0	0	0	0	1.25E-05	0	0	0	0	0	0	0	0	0	0
D_0__Bacteria;D_1__Firmicutes;D_2__Clostridia;D_3__Clostridiales;D_4__Peptococcaceae;D_5__Cryptanaerobacter	0	2.08E-05	3.47E-05	2.27E-05	1.57E-05	7.16E-06	0	1.57E-05	4.98E-05	9.30E-06	1.21E-05	3.10E-05	0	2.00E-05	5.22E-05	5.10E-05	4.08E-05	1.87E-05	7.20E-06	5.12E-05	1.23E-05	1.11E-05	2.62E-05	0	0	1.68E-05	4.12E-05	4.57E-05	1.33E-05	7.36E-05	0	2.28E-05	3.66E-05	3.14E-05	2.24E-05	0	0	1.88E-05	1.25E-05	2.48E-05	1.35E-05	0	2.94E-05	4.73E-05	0.00013929	0	2.40E-05	0	3.32E-05
D_0__Bacteria;D_1__Firmicutes;D_2__Clostridia;D_3__Clostridiales;D_4__Peptococcaceae;D_5__Dehalobacter	1.99E-05	2.08E-05	0.000112757	1.14E-05	3.14E-05	1.43E-05	0.000118089	0.000203561	0.000199398	0.000120905	8.45E-05	7.22E-05	0.000119853	0.000240226	0.000217344	4.08E-05	0.000155075	8.41E-05	0.000266268	0.000163995	0.000135653	9.99E-05	6.55E-05	8.48E-05	8.35E-05	8.41E-05	4.12E-05	0.000182913	0.000133445	0.000161998	0.00013632	0.000671622	0.000219519	7.84E-05	0.000246201	0.000318421	0.000336072	0.000169599	0.000200491	6.20E-05	6.74E-05	1.53E-05	0.000205843	0.000236485	0.00013929	0.000563649	0.000108185	4.95E-05	0
D_0__Bacteria;D_1__Firmicutes;D_2__Clostridia;D_3__Clostridiales;D_4__Peptococcaceae;D_5__Dehalobacterium	0	6.95E-06	1.73E-05	2.27E-05	1.57E-05	0	2.49E-05	0	0	0	1.21E-05	0	0	6.01E-05	8.69E-06	1.02E-05	0	9.35E-06	0	2.05E-05	4.93E-05	1.11E-05	2.62E-05	1.06E-05	9.27E-06	8.41E-06	0	0	1.33E-05	0	2.27E-05	0	1.83E-05	3.14E-05	2.24E-05	3.54E-05	1.24E-05	1.88E-05	3.76E-05	0	0	3.05E-05	0.000132328	9.46E-05	3.48E-05	0	1.20E-05	1.65E-05	1.66E-05
D_0__Bacteria;D_1__Firmicutes;D_2__Clostridia;D_3__Clostridiales;D_4__Peptococcaceae;D_5__Desulfitibacter	3.98E-05	3.47E-05	0.000182146	0.000136224	0.00015718	0.000114512	0.000211317	0.000219219	0.000319037	0.000241811	0.000229266	7.22E-05	0.000248926	0.000440414	0.000295588	0.000102099	0.000228532	0.000177617	0.000237482	0.000440736	0.000209646	0.000155443	0.000183431	0.000222528	9.27E-05	8.41E-05	0.000137199	0.000381069	0.000373647	0.000265088	0.000295361	0.000808223	0.000439038	0.00042345	0.000223819	0.00022997	0.000547672	0.000197865	0.000400982	0.00038451	0.000512364	0.000350808	0.000235249	0.000236485	0.000348226	4.34E-05	4.81E-05	3.30E-05	1.66E-05
D_0__Bacteria;D_1__Firmicutes;D_2__Clostridia;D_3__Clostridiales;D_4__Peptococcaceae;D_5__Desulfitispora	0	0	0	0	0	0	0	0	0	0	0	0	0	6.67E-06	0	0	0	0	0	1.02E-05	0	0	0	0	0	0	0	0	0	0	1.14E-05	0	0	0	0	0	0	0	1.25E-05	0	0	0	0	0	0	0	0	0	0
D_0__Bacteria;D_1__Firmicutes;D_2__Clostridia;D_3__Clostridiales;D_4__Peptococcaceae;D_5__Desulfitobacterium	0.00014911	0.000284853	0.000659196	0.000658418	0.000479398	0.00033638	0.000671241	0.000782926	0.000987019	0.000809137	0.000458533	0.000443711	0.000802095	0.001321242	0.001695284	0.000592175	0.00109369	0.000551546	0.001324141	0.001445205	0.001011235	0.000599567	0.000537191	0.000688778	0.000510105	0.000496437	0.000685993	0.001310876	0.001507933	0.000809991	0.000999682	0.00239052	0.001884204	0.001631066	0.002573916	0.001415203	0.002800597	0.002270736	0.002656508	0.008930565	0.004678694	0.003325046	0.003043536	0.002175661	0.002089355	0.002417187	0.002476229	0.001981473	0.001094546
D_0__Bacteria;D_1__Firmicutes;D_2__Clostridia;D_3__Clostridiales;D_4__Peptococcaceae;D_5__Desulfosporosinus	0.001471217	0.00228577	0.005967457	0.003961857	0.005061182	0.00271251	0.00350537	0.002701095	0.00366892	0.007635647	0.005598928	0.003322671	0.01044567	0.011764392	0.01176266	0.004083966	0.007255899	0.004318887	0.011118467	0.008886475	0.008866801	0.007960917	0.006446287	0.00677122	0.008597583	0.006655616	0.005117511	0.012148464	0.014545552	0.007613914	0.009656019	0.027866632	0.013957743	0.012421191	0.014749659	0.009092678	0.019865571	0.013228685	0.016377625	0.017315373	0.016274304	0.012263014	0.017849529	0.012533699	0.010307483	0.007793531	0.010037143	0.006109542	0.003864077
D_0__Bacteria;D_1__Firmicutes;D_2__Clostridia;D_3__Clostridiales;D_4__Peptococcaceae;D_5__Desulfotomaculum	0.000228635	0.000298748	0.001344412	0.002486094	0.003088579	0.00170337	0.001156026	0.000399292	0.000538374	0.001925187	0.002352998	0.000866784	0.003236037	0.001741637	0.001408389	0.001031202	0.001673183	0.001233968	0.001655176	0.002480423	0.002824058	0.00308666	0.002974202	0.003306135	0.000843991	0.001186399	0.000370436	0.001524274	0.003389514	0.000824718	0.000772481	0.000774073	0.001737858	0.000595966	0.000895275	0.000424561	0.000597461	0.000508796	0.000476167	0.001624867	0.00276407	0.002226866	0.002264273	0.001182424	0.001114323	0.000281824	0.000288493	0.000231172	0.000116088
D_0__Bacteria;D_1__Firmicutes;D_2__Clostridia;D_3__Clostridiales;D_4__Peptococcaceae;D_5__Desulfurispora	0	5.56E-05	0.000372966	0.000306505	8.64E-05	0.000114512	0.000105658	2.35E-05	4.98E-05	0.000241811	0.000205133	5.16E-05	0.00070068	0.000593892	0.000356444	0.000102099	0.000163237	4.67E-05	8.64E-05	0.000215243	0.000147986	0.000488536	0.000104818	0.000116562	0.000231866	0.000143041	5.49E-05	6.10E-05	0.000600504	5.89E-05	0.00024992	0.000102451	0.000292692	6.27E-05	8.95E-05	7.08E-05	0	4.71E-05	7.52E-05	0.000582967	1.35E-05	7.63E-05	0.000735154	0.000283782	0.000208935	2.17E-05	1.20E-05	6.60E-05	4.98E-05
D_0__Bacteria;D_1__Firmicutes;D_2__Clostridia;D_3__Clostridiales;D_4__Peptococcaceae;D_5__Pelotomaculum	0.000258457	0.000229272	0.000667869	0.000578953	0.000856629	0.000536776	0.001348697	0.001918169	0.002193376	0.001209055	0.001110132	0.000299247	0.002046724	0.001194456	0.000956314	0.000469656	0.001591564	0.000570243	0.001496855	0.001465705	0.001886816	0.00197635	0.00171639	0.001080852	0.000834717	0.001573452	0.000576234	0.003719229	0.00220185	0.003181055	0.001170082	0.002720639	0.00332937	0.002101565	0.003021554	0.001698243	0.002265372	0.002770109	0.00304496	0.001910149	0.003316884	0.001128685	0.002837693	0.001797285	0.002159	0.001029743	0.000949622	0.000710028	0.000132672
D_0__Bacteria;D_1__Firmicutes;D_2__Clostridia;D_3__Clostridiales;D_4__Peptococcaceae;D_5__Sporotomaculum	0	0	8.67E-06	0	1.57E-05	1.43E-05	6.22E-06	0	9.97E-06	9.30E-06	1.21E-05	0	0	2.00E-05	1.74E-05	0	0	1.87E-05	1.44E-05	3.07E-05	0	0	0	3.18E-05	0	0	0	0	1.33E-05	0	1.14E-05	0	1.83E-05	0	0	0	0	0	0	0	0	3.05E-05	2.94E-05	0	0	0	0	0	0
D_0__Bacteria;D_1__Firmicutes;D_2__Clostridia;D_3__Clostridiales;D_4__Peptococcaceae;D_5__Thermincola	6.96E-05	6.25E-05	0.000173473	0.000215689	0.000290782	0.000128826	0.000205101	0.00010178	0.000249247	0.000362716	0.000422333	0.000196058	0.000829753	0.000660621	0.000782439	0.000347137	0.000408093	0.001505067	0.008103168	0.001322209	0.001455191	0.000732804	0.000655111	0.000487443	0.000473006	0.000605821	0.000425316	0.000899322	0.001494589	0.000736355	0.000658881	0.001946566	0.00067685	0.002321132	0.005729761	0.003891808	0.00068459	0.000640706	0.000588943	0.000310089	2.70E-05	0.000137273	0.001043918	0.000851346	0.001288435	0.000227627	0.000156267	0.000165123	4.98E-05
D_0__Bacteria;D_1__Firmicutes;D_2__Clostridia;D_3__Clostridiales;D_4__Peptococcaceae;D_5__uncultured	0.000129229	0.000284853	0.000867363	0.000681122	0.000943077	0.000508148	0.00080176	0.000829902	0.001156507	0.001274158	0.000977399	0.000443711	0.001373702	0.001921806	0.001625734	0.000551335	0.001322222	0.000944172	0.002720246	0.00194744	0.002367769	0.001387887	0.001166097	0.001430539	0.000602851	0.000790933	0.000603674	0.001966314	0.001854891	0.001929251	0.001488163	0.004519221	0.00321961	0.002383865	0.003827301	0.002511985	0.002427184	0.001158923	0.001954789	0.001401603	0.000755063	0.000838888	0.002734771	0.001702691	0.001497371	0.001008065	0.000709211	0.000445831	9.95E-05
D_0__Bacteria;D_1__Firmicutes;D_2__Clostridia;D_3__Clostridiales;D_4__Peptococcaceae;Other	0.000357864	0.000660025	0.002463311	0.001214667	0.000927359	0.000636975	0.00078933	0.000798584	0.001166477	0.001357862	0.001146332	0.000670725	0.001106337	0.001381298	0.001808303	0.001031202	0.00205679	0.001495719	0.004612905	0.00355664	0.002873386	0.00154333	0.00100887	0.0009325	0.001604511	0.001304198	0.001166189	0.001219419	0.002522119	0.00111926	0.001783523	0.00481519	0.003036678	0.003309181	0.004364467	0.006421483	0.006061738	0.004673382	0.006967069	0.006003324	0.003411267	0.002806461	0.003778689	0.00297971	0.003168855	0.003360215	0.002572394	0.001783326	0.000762865
D_0__Bacteria;D_1__Firmicutes;D_2__Clostridia;D_3__Clostridiales;D_4__Peptostreptococcaceae;Ambiguous_taxa	0	0	8.67E-06	0	1.57E-05	0	0	0	0	0	0	0	0	6.67E-06	0	0	0	0	0	0	0	0	0	0	0	0	0	0	0	0	0	0	0	0	0	0	0	9.42E-06	0	0	1.35E-05	0	0	0	0	0	1.20E-05	0	0
D_0__Bacteria;D_1__Firmicutes;D_2__Clostridia;D_3__Clostridiales;D_4__Peptostreptococcaceae;D_5__Intestinibacter	0.000109347	0.000104214	0.000659196	0.000544897	0.001108116	0.000565404	0.000441279	0.000274024	0.000279157	0.000790536	0.000711933	0.000309566	0.002092822	0.000987595	0.000956314	0.000428816	0.000620302	0.000504805	0.000575714	0.000840474	0.000702931	0.001210237	0.000642008	0.001494119	0.000352436	0.000244011	0.000246958	0.000518253	0.001120942	0.000206179	0.000397601	0.000489487	0.000512211	0.0003764	0.000559547	0.00021228	0.000597461	0.000367463	0.000501228	0.000930267	0.001051695	0.000945655	0.001176246	0.000804049	0.000522339	0.000108394	0.000300513	0.000115586	0.000149256
D_0__Bacteria;D_1__Firmicutes;D_2__Clostridia;D_3__Clostridiales;D_4__Peptostreptococcaceae;D_5__Paraclostridium	2.98E-05	2.78E-05	0.000173473	0.000147576	0.000212192	7.16E-05	6.84E-05	6.26E-05	0.000219338	0.000186008	0.0002534	6.19E-05	0.001032582	0.000313628	0.000399913	0.000173569	0.000301989	0.00021501	0.000244678	0.00030749	0.000332967	0.000433021	0.000222738	0.000328494	0.000324612	0.000218769	8.23E-05	0.00033534	0.000333614	0.000220907	0.00021584	0.000273202	0.000219519	0.0001882	0.000246201	0.00014152	0.000149365	9.42E-05	0.000213022	0.000210861	0.000444948	0.000137273	0.000264655	0.000283782	0.000522339	3.25E-05	4.81E-05	3.30E-05	4.98E-05
D_0__Bacteria;D_1__Firmicutes;D_2__Clostridia;D_3__Clostridiales;D_4__Peptostreptococcaceae;D_5__Peptoclostridium	0.001401632	0.00163964	0.008248621	0.005176524	0.00969012	0.005875912	0.00413932	0.002481875	0.003419673	0.006277785	0.00721586	0.003013105	0.023168551	0.010396439	0.009580526	0.003430532	0.005737792	0.00483304	0.005541243	0.007707761	0.008151537	0.012868484	0.006865558	0.012821871	0.005611152	0.003407743	0.002675374	0.005334959	0.013197753	0.003784866	0.006157132	0.004872107	0.006878258	0.002728898	0.003155845	0.001875144	0.005302465	0.00326006	0.005613754	0.007355312	0.015303508	0.022802495	0.012085925	0.007141844	0.006477	0.002243757	0.001995408	0.001717277	0.000812617
D_0__Bacteria;D_1__Firmicutes;D_2__Clostridia;D_3__Clostridiales;D_4__Peptostreptococcaceae;D_5__Sporacetigenium	1.99E-05	2.08E-05	0.000234188	0.000102168	0.000188615	0.000128826	8.08E-05	3.91E-05	5.98E-05	0.000204609	0.000156867	8.26E-05	0.000239706	0.000253572	0.000104325	0.000153149	0.000106104	8.41E-05	0.000143928	0.000112747	0.000135653	0.000299783	0.000157227	0.000243722	0.000111296	3.37E-05	2.74E-05	0.000228641	0.000413681	7.36E-05	0.00012496	0.000113834	3.66E-05	6.27E-05	0.000156673	1.77E-05	0.000136918	2.83E-05	2.51E-05	0.000136439	1.35E-05	9.15E-05	0.000161734	4.73E-05	6.96E-05	2.17E-05	6.01E-05	3.30E-05	0
D_0__Bacteria;D_1__Firmicutes;D_2__Clostridia;D_3__Clostridiales;D_4__Peptostreptococcaceae;D_5__Terrisporobacter	0	6.95E-06	0	2.27E-05	7.86E-06	2.15E-05	0	0	9.97E-06	1.86E-05	0	1.03E-05	7.38E-05	0	2.61E-05	0	8.16E-06	9.35E-06	1.44E-05	1.02E-05	1.23E-05	2.22E-05	1.31E-05	1.06E-05	0	0	0	0	5.34E-05	0	4.54E-05	0	0	0	0	0	0	1.88E-05	0	1.24E-05	0	3.05E-05	2.94E-05	0	0	1.08E-05	0	0	0
D_0__Bacteria;D_1__Firmicutes;D_2__Clostridia;D_3__Clostridiales;D_4__Peptostreptococcaceae;Other	0.000357864	0.000437701	0.001942893	0.0016801	0.002263386	0.001374147	0.001081444	0.000540219	0.00090726	0.001460166	0.001701399	0.000825508	0.006573488	0.002448969	0.002373397	0.000939312	0.001779287	0.001308754	0.001403302	0.002162683	0.00208413	0.003397546	0.002096354	0.003465084	0.00150249	0.000900317	0.000699713	0.001768158	0.003589682	0.000971989	0.001442723	0.001058659	0.002213482	0.000737116	0.001096712	0.000619151	0.001456311	0.000697238	0.001278131	0.002034184	0.002211256	0.002684441	0.003190567	0.002364849	0.001880419	0.000281824	0.000697191	0.000247684	0.000265344
D_0__Bacteria;D_1__Firmicutes;D_2__Clostridia;D_3__Clostridiales;D_4__Ruminococcaceae;Ambiguous_taxa	0	0	8.67E-06	3.41E-05	0	0	6.22E-06	0	0	1.86E-05	0	0	1.84E-05	6.01E-05	1.74E-05	0	1.63E-05	4.67E-05	2.88E-05	7.17E-05	6.17E-05	0	0	0	9.27E-06	8.41E-06	1.37E-05	4.57E-05	0	0	4.54E-05	0	9.15E-05	0	0	5.31E-05	3.73E-05	9.42E-06	8.77E-05	1.24E-05	0	3.05E-05	0.000102922	9.46E-05	0	0	0	1.65E-05	0
D_0__Bacteria;D_1__Firmicutes;D_2__Clostridia;D_3__Clostridiales;D_4__Ruminococcaceae;D_5__Acetanaerobacterium	0	1.39E-05	0	0	7.86E-06	0	0	0	0	0	0	1.03E-05	9.22E-06	2.00E-05	1.74E-05	1.02E-05	4.90E-05	9.35E-06	3.60E-05	5.12E-05	0	4.44E-05	0	0	0	1.68E-05	1.37E-05	0.000106699	6.67E-05	7.36E-05	4.54E-05	0.000125218	5.49E-05	3.14E-05	2.24E-05	1.77E-05	0	1.88E-05	0	3.72E-05	1.35E-05	0	4.41E-05	4.73E-05	0	0	1.20E-05	0	0
D_0__Bacteria;D_1__Firmicutes;D_2__Clostridia;D_3__Clostridiales;D_4__Ruminococcaceae;D_5__Acetivibrio	0	3.47E-05	0.000130104	3.41E-05	1.57E-05	3.58E-05	6.22E-05	4.70E-05	3.99E-05	9.30E-05	8.45E-05	4.13E-05	8.30E-05	0.000273591	0.001860465	0.000102099	7.35E-05	5.61E-05	0.000172714	0.000163995	2.47E-05	4.44E-05	3.93E-05	8.48E-05	2.78E-05	2.52E-05	9.60E-05	0.000137185	6.67E-05	0.00010309	0.00015904	0.000170751	0.000219519	0.000125467	4.48E-05	5.31E-05	4.98E-05	2.83E-05	7.52E-05	0.000148843	1.35E-05	3.05E-05	0.000411686	0.000567564	0.00013929	0	0	1.65E-05	3.32E-05
D_0__Bacteria;D_1__Firmicutes;D_2__Clostridia;D_3__Clostridiales;D_4__Ruminococcaceae;D_5__Anaerobacterium	1.99E-05	1.39E-05	3.47E-05	7.95E-05	3.93E-05	2.86E-05	5.59E-05	9.40E-05	0.000209368	0.000139506	2.41E-05	6.19E-05	0.000138292	0.000173496	0.000121713	0.000122519	0.000530521	0.000177617	0.000453374	0.000491985	0.000443957	0.000199856	7.86E-05	0.000158949	8.35E-05	0.000151455	0.000178358	0.000182913	0.000386992	0.000161998	0.000352161	0.001081426	0.001280527	0.000674383	0.000581929	0.000601461	0.001070451	0.000744349	0.001892136	0.001451217	0.000107866	0.001601513	0.000646935	0.000378376	0.000696452	0.000444416	0.00021637	9.91E-05	1.66E-05
D_0__Bacteria;D_1__Firmicutes;D_2__Clostridia;D_3__Clostridiales;D_4__Ruminococcaceae;D_5__Anaerotruncus	0	2.08E-05	0	3.41E-05	3.93E-05	5.73E-05	0.000161595	0.000227049	0.000179458	0.000120905	4.83E-05	3.10E-05	4.61E-05	0.000106767	8.69E-05	4.08E-05	0.000163237	9.35E-05	0.000287857	0.000215243	0.00017265	9.99E-05	2.62E-05	0	4.64E-05	5.05E-05	2.74E-05	0.000198156	0.000226857	0.000338723	0.00018176	0.000683006	0.000420745	0.000203883	0.000313346	0.000300731	0.000199154	0.000244976	0.000463636	0.000272878	0.002265189	0.000152525	0.000632232	0.000236485	6.96E-05	0.000108394	0.000108185	4.95E-05	0
D_0__Bacteria;D_1__Firmicutes;D_2__Clostridia;D_3__Clostridiales;D_4__Ruminococcaceae;D_5__Candidatus Soleaferrea	9.94E-06	1.39E-05	6.07E-05	1.14E-05	4.72E-05	0	4.35E-05	7.83E-06	9.97E-06	2.79E-05	1.21E-05	1.03E-05	7.38E-05	6.67E-05	8.69E-06	3.06E-05	5.71E-05	0	2.16E-05	9.22E-05	0.000123321	8.88E-05	0	5.30E-05	3.71E-05	2.52E-05	5.49E-05	3.05E-05	0.000120101	2.95E-05	0	0.000375653	0.000219519	9.41E-05	8.95E-05	5.31E-05	0.000136918	1.88E-05	2.51E-05	9.92E-05	2.70E-05	1.53E-05	0.000102922	9.46E-05	0.000174113	1.08E-05	1.20E-05	3.30E-05	0
D_0__Bacteria;D_1__Firmicutes;D_2__Clostridia;D_3__Clostridiales;D_4__Ruminococcaceae;D_5__Caproiciproducens	0.000109347	0.00011811	0.000199493	0.000351913	0.000133603	0.000164611	0.001597305	0.001393608	0.001605152	0.000585927	0.000265466	0.000185739	0.000202829	0.000440414	0.000660726	0.000398187	0.001265089	0.000420671	0.00076282	0.001024968	0.000850917	0.000555155	0.000170329	0.000243722	0.000528654	0.000681549	0.000891791	0.011416813	0.004483766	0.011516597	0.003839687	0.0079684	0.008177079	0.004469747	0.004386848	0.001892834	0.001194922	0.000942214	0.000864618	0.000806232	0.000876412	0.00036606	0.00148501	0.001040534	0.000522339	0.000216788	0.000492842	0.000379782	4.98E-05
D_0__Bacteria;D_1__Firmicutes;D_2__Clostridia;D_3__Clostridiales;D_4__Ruminococcaceae;D_5__Ethanoligenens	2.98E-05	0	1.73E-05	1.14E-05	1.57E-05	2.86E-05	3.73E-05	7.05E-05	3.99E-05	3.72E-05	2.41E-05	1.03E-05	5.53E-05	5.34E-05	4.35E-05	2.04E-05	9.79E-05	4.67E-05	0.000287857	0.000368989	0.000135653	0.000166546	7.86E-05	3.18E-05	4.64E-05	0.000193526	0.000109759	0.000487768	0.00044037	0.000530176	0.000261281	0.001570913	0.000457331	0.000392083	0.000962421	0.000495321	0.000634802	0.000508796	0.000313268	0.000297685	0.000364048	7.63E-05	0.000367577	9.46E-05	0.00013929	8.67E-05	0.000264452	6.60E-05	1.66E-05
D_0__Bacteria;D_1__Firmicutes;D_2__Clostridia;D_3__Clostridiales;D_4__Ruminococcaceae;D_5__Flavonifractor	0	0	0	0	0	0	0	0	0	9.30E-06	0	0	0	0	0	1.02E-05	1.63E-05	1.87E-05	0	0	0	0	0	0	0	0	0	0	0	0	0	0	0	0	0	0	0	0	0	3.72E-05	0	0	0	0	0	0	0	0	0
D_0__Bacteria;D_1__Firmicutes;D_2__Clostridia;D_3__Clostridiales;D_4__Ruminococcaceae;D_5__Hydrogenoanaerobacterium	0	0	0	0	7.86E-06	7.16E-06	0	7.83E-06	9.97E-06	0	0	0	0	4.67E-05	1.74E-05	0	4.08E-05	0	3.60E-05	1.02E-05	2.47E-05	2.22E-05	0	0	2.78E-05	0	1.37E-05	1.52E-05	5.34E-05	2.95E-05	1.14E-05	2.28E-05	1.83E-05	7.84E-05	4.48E-05	5.31E-05	1.24E-05	1.88E-05	0	0	0	1.53E-05	1.47E-05	0	3.48E-05	0	1.20E-05	0	0
D_0__Bacteria;D_1__Firmicutes;D_2__Clostridia;D_3__Clostridiales;D_4__Ruminococcaceae;D_5__Intestinimonas	0	6.95E-06	0	1.14E-05	0	0	6.22E-06	7.83E-06	9.97E-06	1.86E-05	0	1.03E-05	0	0	3.48E-05	2.04E-05	1.63E-05	0	7.20E-06	3.07E-05	3.70E-05	1.11E-05	0	0	0	0	0	3.05E-05	1.33E-05	1.47E-05	1.14E-05	4.55E-05	5.49E-05	3.14E-05	2.24E-05	3.54E-05	6.22E-05	7.54E-05	2.51E-05	2.48E-05	1.35E-05	3.05E-05	8.82E-05	4.73E-05	0	0.000336022	3.61E-05	6.60E-05	0
D_0__Bacteria;D_1__Firmicutes;D_2__Clostridia;D_3__Clostridiales;D_4__Ruminococcaceae;D_5__Oscillibacter	0	0	0	0	7.86E-06	7.16E-06	1.24E-05	5.48E-05	2.99E-05	9.30E-06	0	1.03E-05	0	0	0	0	0	9.35E-06	0	2.05E-05	0	0	0	0	0	0	1.37E-05	0	0	0	1.14E-05	2.28E-05	0	0	0	1.77E-05	0	1.88E-05	1.25E-05	1.24E-05	0	0	0	0	0	0	1.20E-05	0	0
D_0__Bacteria;D_1__Firmicutes;D_2__Clostridia;D_3__Clostridiales;D_4__Ruminococcaceae;D_5__Papillibacter	3.98E-05	1.39E-05	0.000112757	9.08E-05	0.000110026	5.73E-05	7.46E-05	5.48E-05	4.98E-05	0.000111605	8.45E-05	3.10E-05	0.000248926	0.000200188	0.00034775	8.17E-05	8.16E-05	7.48E-05	7.92E-05	0.000143496	0.000147986	0.000166546	9.17E-05	0.000264915	6.49E-05	3.37E-05	5.49E-05	0.000137185	0.000213513	0.00010309	0.00014768	0.000125218	0.000365865	6.27E-05	0.000111909	3.54E-05	0.000273836	0.000122488	6.27E-05	0.000272878	0.000431465	3.05E-05	0.000338171	0.000189188	6.96E-05	6.50E-05	8.41E-05	6.60E-05	1.66E-05
D_0__Bacteria;D_1__Firmicutes;D_2__Clostridia;D_3__Clostridiales;D_4__Ruminococcaceae;D_5__Pseudobacteroides	0	6.95E-06	1.73E-05	0	0	1.43E-05	1.24E-05	0	9.97E-06	1.86E-05	1.21E-05	0	2.77E-05	4.67E-05	3.48E-05	0	2.45E-05	9.35E-06	0	2.05E-05	0	0	0	4.24E-05	0	0	0	1.52E-05	2.67E-05	2.95E-05	2.27E-05	1.14E-05	1.83E-05	1.57E-05	0	0	0	9.42E-06	0	1.24E-05	1.35E-05	3.05E-05	1.47E-05	0	0.000104468	1.08E-05	0	0	0
D_0__Bacteria;D_1__Firmicutes;D_2__Clostridia;D_3__Clostridiales;D_4__Ruminococcaceae;D_5__Ruminiclostridium	0.000109347	0.000138953	0.000659196	0.000397321	0.00038509	0.000257653	0.000621519	0.000641999	0.00088732	0.000799836	0.0003982	0.000196058	0.000626925	0.001514757	0.001112802	0.000387977	0.000946776	0.000486109	0.002554729	0.001547702	0.001590845	0.001054794	0.000720622	0.000551023	0.000899639	0.000673134	0.000823192	0.002911363	0.002548808	0.003019057	0.002022084	0.008731089	0.00400622	0.002556382	0.003648246	0.002034354	0.002775703	0.002299002	0.001954789	0.001934956	0.002575304	0.000884645	0.003117051	0.000756752	0.001149145	0.00108394	0.001105889	0.000594442	0.000182424
D_0__Bacteria;D_1__Firmicutes;D_2__Clostridia;D_3__Clostridiales;D_4__Ruminococcaceae;D_5__Ruminiclostridium 1	0.00091454	0.001049092	0.002680151	0.001702804	0.001273155	0.001016297	0.005606106	0.0066627	0.006310941	0.003599263	0.002051332	0.001465277	0.002959453	0.004637693	0.006294284	0.002246181	0.00608059	0.003337322	0.01219793	0.00805625	0.006388043	0.004319103	0.002908691	0.002108721	0.002949333	0.002633638	0.002922332	0.008795061	0.008927499	0.010529881	0.006395692	0.022106617	0.017085887	0.010303943	0.013876765	0.010649401	0.021035599	0.015791507	0.017668287	0.016657984	0.012728204	0.025136129	0.023172041	0.013053966	0.00999408	0.007034773	0.009628445	0.00558115	0.003316805
D_0__Bacteria;D_1__Firmicutes;D_2__Clostridia;D_3__Clostridiales;D_4__Ruminococcaceae;D_5__Ruminiclostridium 5	0	0	0	0	0	0	0	0	0	0	0	0	0	0	0	1.02E-05	0	0	1.44E-05	0	3.70E-05	0	1.31E-05	0	0	0	0	0	0	0	0	0	0	0	0	0	0	0	0	0	0	0	0	0	0	0	0	0	0
D_0__Bacteria;D_1__Firmicutes;D_2__Clostridia;D_3__Clostridiales;D_4__Ruminococcaceae;D_5__Ruminiclostridium 6	0	0	0	0	0	0	0	7.83E-06	0	1.86E-05	0	0	0	6.67E-06	0	0	1.63E-05	0	7.20E-06	1.02E-05	1.23E-05	2.22E-05	0	0	0	0	0	3.05E-05	1.33E-05	0	1.14E-05	0	0	0	2.24E-05	0	0	0	0	0	0	0	0	0	0	0	0	0	0
D_0__Bacteria;D_1__Firmicutes;D_2__Clostridia;D_3__Clostridiales;D_4__Ruminococcaceae;D_5__Ruminiclostridium 9	0	0	0	1.14E-05	0	0	6.22E-06	0	0	1.86E-05	0	0	9.22E-06	2.67E-05	8.69E-06	0	1.63E-05	0	2.16E-05	0	2.47E-05	0	0	0	0	0	0	1.52E-05	1.33E-05	0	0	7.97E-05	0	0	0	0	0	1.88E-05	0	1.24E-05	0	0	0	0	3.48E-05	0	1.20E-05	0	0
D_0__Bacteria;D_1__Firmicutes;D_2__Clostridia;D_3__Clostridiales;D_4__Ruminococcaceae;D_5__Ruminococcaceae NK4A214 group	3.98E-05	4.17E-05	0.000121431	5.68E-05	2.36E-05	7.16E-06	0.000180241	0.000156585	0.000199398	0.000176708	7.24E-05	1.03E-05	9.22E-05	0.000273591	0.0002782	8.17E-05	0.000204047	6.54E-05	0.0002015	0.000245992	0.000197314	0.000233165	6.55E-05	3.18E-05	6.49E-05	8.41E-05	8.23E-05	0.000426797	0.000346958	0.000544903	0.0001704	0.000808223	0.00062197	0.000250933	0.000514783	0.000442251	0.000585014	0.000480529	0.000426044	0.000446528	0.000471914	0.000137273	0.000691044	0.000283782	0.000383048	6.50E-05	0.000312534	0.000198147	4.98E-05
D_0__Bacteria;D_1__Firmicutes;D_2__Clostridia;D_3__Clostridiales;D_4__Ruminococcaceae;D_5__Ruminococcaceae UCG-001	0	0	0	0	0	0	0	0	0	0	0	0	1.84E-05	0	0	0	0	0	0	0	0	0	0	0	0	0	0	0	0	0	0	0	0	0	0	0	0	0	0	0	0	0	0	0	0	0	0	0	0
D_0__Bacteria;D_1__Firmicutes;D_2__Clostridia;D_3__Clostridiales;D_4__Ruminococcaceae;D_5__Ruminococcaceae UCG-002	0	0	0	0	0	0	0	0	0	0	0	0	0	6.67E-06	0	0	0	0	0	0	0	0	0	0	0	0	0	0	0	0	0	0	0	0	0	0	0	0	0	0	0	0	1.47E-05	0	0	0	0	0	0
[truncated: 899 more rows]
[truncated: 83 more columns]
