# Supplementary material for: Influence of CO2 Degassing on the Microbial Community in a Dry Mofette Field in Hartoušov, Czech Republic (Western Eger Rift)
Source: Front Microbiol. 2018 Nov 21;9:2787. doi: 10.3389/fmicb.2018.02787 (PMC6258768; doi:10.3389/fmicb.2018.02787)
Supplement: Supplementary file 9 [file Data_Sheet_9.CSV]

Taxon	Av. dissim	Contrib. %	Cumulative %	mean_mofette	mean_reference site
D_0__Bacteria;D_1__Bacteroidetes;D_2__Bacteroidetes vadinHA17;Ambiguous_taxa;Ambiguous_taxa;Ambiguous_taxa	3.357	5.02	5.02	0.0692	0.00207
D_0__Bacteria;D_1__Acidobacteria;D_2__Acidobacteria;D_3__Acidobacteriales;D_4__Acidobacteriaceae (Subgroup 1);D_5__uncultured	3.154	4.718	9.738	0.0203	0.0834
D_0__Bacteria;D_1__Actinobacteria;D_2__Actinobacteria;D_3__Frankiales;D_4__Acidothermaceae;D_5__Acidothermus	3.146	4.705	14.44	0.00547	0.0684
D_0__Bacteria;D_1__Acidobacteria;D_2__Holophagae;D_3__Holophagae Incertae Sedis;D_4__Unknown Family;D_5__Thermoanaerobaculum	3.133	4.686	19.13	0.0652	0.00255
D_0__Bacteria;D_1__Proteobacteria;D_2__Deltaproteobacteria;D_3__Syntrophobacterales;D_4__Syntrophaceae;D_5__Desulfobacca	2.165	3.238	22.37	0.0573	0.0141
D_0__Bacteria;D_1__Caldiserica;D_2__Caldisericia;D_3__Caldisericales;D_4__Caldisericaceae;D_5__Caldisericum	2.161	3.232	25.6	0.0554	0.0122
D_0__Bacteria;D_1__Proteobacteria;D_2__Epsilonproteobacteria;D_3__Campylobacterales;D_4__Helicobacteraceae;D_5__Sulfurovum	2.043	3.056	28.66	0.0418	0.000918
D_0__Bacteria;D_1__Bacteroidetes;D_2__Bacteroidetes vadinHA17;Other;Other;Other	2.017	3.016	31.67	0.041	0.000706
D_0__Bacteria;D_1__Chloroflexi;D_2__Anaerolineae;D_3__Anaerolineales;D_4__Anaerolineaceae;D_5__uncultured	1.628	2.436	34.11	0.0505	0.0197
D_0__Bacteria;D_1__Acidobacteria;D_2__Subgroup 13;D_3__uncultured bacterium;D_4__uncultured bacterium;D_5__uncultured bacterium	1.311	1.961	36.07	0.0039	0.0301
D_0__Archaea;D_1__Bathyarchaeota;D_2__uncultured archaeon;D_3__uncultured archaeon;D_4__uncultured archaeon;D_5__uncultured archaeon	1.288	1.926	37.99	0.013	0.0349
D_0__Archaea;D_1__Bathyarchaeota;Other;Other;Other;Other	1.25	1.869	39.86	0.0272	0.00218
D_0__Bacteria;D_1__Nitrospirae;D_2__Nitrospira;D_3__Nitrospirales;D_4__Nitrospiraceae;D_5__uncultured	1.079	1.614	41.48	0.0258	0.00441
D_0__Bacteria;D_1__Actinobacteria;D_2__Thermoleophilia;D_3__Gaiellales;D_4__uncultured;D_5__uncultured bacterium	0.9996	1.495	42.97	0.0282	0.0197
Unassigned;Other;Other;Other;Other;Other	0.9268	1.386	44.36	0.0299	0.012
D_0__Bacteria;D_1__Ignavibacteriae;D_2__Ignavibacteria;D_3__Ignavibacteriales;D_4__BSV26;D_5__uncultured bacterium	0.8808	1.317	45.68	0.0251	0.00778
D_0__Bacteria;D_1__Proteobacteria;D_2__Alphaproteobacteria;D_3__Rhizobiales;D_4__Bradyrhizobiaceae;D_5__Bradyrhizobium	0.8474	1.267	46.94	0.00169	0.0186
D_0__Bacteria;D_1__Bacteroidetes;D_2__Bacteroidetes vadinHA17;D_3__uncultured bacterium;D_4__uncultured bacterium;D_5__uncultured bacterium	0.8159	1.22	48.16	0.0171	0.000799
D_0__Bacteria;D_1__Proteobacteria;D_2__Gammaproteobacteria;D_3__Pseudomonadales;D_4__Moraxellaceae;D_5__Acinetobacter	0.7488	1.12	49.28	0.00037	0.0153
D_0__Bacteria;D_1__Chloroflexi;D_2__Dehalococcoidia;D_3__GIF9;D_4__uncultured bacterium;D_5__uncultured bacterium	0.7028	1.051	50.33	0.0153	0.00122
D_0__Bacteria;D_1__Verrucomicrobia;D_2__Spartobacteria;D_3__Chthoniobacterales;D_4__DA101 soil group;D_5__uncultured bacterium	0.6894	1.031	51.37	0.00106	0.0149
D_0__Bacteria;D_1__Proteobacteria;D_2__Betaproteobacteria;D_3__Burkholderiales;D_4__Burkholderiaceae;D_5__Ralstonia	0.6872	1.028	52.39	0.00134	0.015
D_0__Bacteria;D_1__Actinobacteria;D_2__Thermoleophilia;D_3__Gaiellales;D_4__uncultured;Ambiguous_taxa	0.6829	1.021	53.41	0.000721	0.0144
D_0__Bacteria;D_1__Acidobacteria;D_2__Subgroup 2;Other;Other;Other	0.6639	0.9929	54.41	0.00258	0.0159
D_0__Bacteria;D_1__Proteobacteria;D_2__Alphaproteobacteria;D_3__Rhizobiales;D_4__Xanthobacteraceae;D_5__Variibacter	0.658	0.9841	55.39	0.00304	0.0162
D_0__Bacteria;D_1__Parcubacteria;D_2__Candidatus Moranbacteria;D_3__uncultured Parcubacteria group bacterium;D_4__uncultured Parcubacteria group bacterium;D_5__uncultured Parcubacteria group bacterium	0.6497	0.9717	56.36	0.0132	0.000207
D_0__Bacteria;D_1__Nitrospirae;D_2__Nitrospira;D_3__Nitrospirales;D_4__FW13;Other	0.6393	0.9562	57.32	0.000962	0.0137
D_0__Bacteria;D_1__Actinobacteria;D_2__Thermoleophilia;D_3__Solirubrobacterales;D_4__YNPFFP1;D_5__uncultured bacterium	0.6121	0.9155	58.23	0.000699	0.0129
D_0__Bacteria;D_1__Chloroflexi;D_2__JG30-KF-CM66;D_3__uncultured bacterium;D_4__uncultured bacterium;D_5__uncultured bacterium	0.5264	0.7873	59.02	0.0147	0.00416
D_0__Bacteria;D_1__Firmicutes;D_2__Bacilli;D_3__Bacillales;D_4__Bacillaceae;D_5__Bacillus	0.4905	0.7335	59.76	0.0182	0.0228
D_0__Bacteria;D_1__Proteobacteria;D_2__Gammaproteobacteria;D_3__Acidithiobacillales;D_4__Acidithiobacillaceae;D_5__Acidithiobacillus	0.4872	0.7286	60.48	0.0141	0.00572
D_0__Bacteria;D_1__Planctomycetes;D_2__Planctomycetacia;D_3__Planctomycetales;D_4__Planctomycetaceae;D_5__uncultured	0.4857	0.7264	61.21	0.00231	0.012
D_0__Bacteria;D_1__Planctomycetes;D_2__Phycisphaerae;D_3__S15A-MN16;Other;Other	0.4685	0.7007	61.91	0.00956	0.000189
D_0__Bacteria;D_1__Proteobacteria;D_2__Betaproteobacteria;D_3__Nitrosomonadales;D_4__Nitrosomonadaceae;D_5__uncultured	0.4607	0.689	62.6	0.00132	0.0105
D_0__Bacteria;D_1__Proteobacteria;D_2__Deltaproteobacteria;D_3__Syntrophobacterales;D_4__Syntrophaceae;D_5__Syntrophus	0.4542	0.6793	63.28	0.0113	0.00218
D_0__Bacteria;D_1__Acidobacteria;D_2__Subgroup 2;D_3__uncultured bacterium;D_4__uncultured bacterium;D_5__uncultured bacterium	0.4473	0.669	63.95	0.00123	0.0102
D_0__Bacteria;D_1__Chloroflexi;D_2__KD4-96;D_3__uncultured bacterium;D_4__uncultured bacterium;D_5__uncultured bacterium	0.4352	0.6509	64.6	0.0154	0.00739
D_0__Bacteria;D_1__Proteobacteria;D_2__Deltaproteobacteria;D_3__Syntrophobacterales;D_4__Syntrophobacteraceae;D_5__uncultured	0.4268	0.6384	65.24	0.00966	0.00112
D_0__Bacteria;D_1__Acidobacteria;D_2__Solibacteres;D_3__Solibacterales;D_4__Solibacteraceae (Subgroup 3);D_5__Candidatus Solibacter	0.3893	0.5823	65.82	0.00397	0.0118
D_0__Bacteria;D_1__Proteobacteria;D_2__Betaproteobacteria;D_3__Burkholderiales;D_4__Burkholderiaceae;D_5__Burkholderia-Paraburkholderia	0.3829	0.5727	66.39	0.000783	0.00844
D_0__Bacteria;D_1__Spirochaetae;D_2__Spirochaetes;D_3__Spirochaetales;D_4__Spirochaetaceae;D_5__Spirochaeta 2	0.3813	0.5702	66.96	0.011	0.00334
D_0__Bacteria;D_1__Proteobacteria;D_2__Alphaproteobacteria;D_3__Rhizobiales;D_4__Roseiarcaceae;D_5__Roseiarcus	0.3811	0.57	67.53	0.000504	0.00813
D_0__Bacteria;D_1__Acidobacteria;D_2__Holophagae;D_3__TPD-58;D_4__uncultured bacterium;D_5__uncultured bacterium	0.3658	0.547	68.08	0.0083	0.000982
D_0__Bacteria;D_1__Chloroflexi;D_2__Ktedonobacteria;D_3__JG30-KF-AS9;D_4__uncultured bacterium;D_5__uncultured bacterium	0.3633	0.5434	68.62	0.000827	0.00809
D_0__Bacteria;D_1__Actinobacteria;D_2__Thermoleophilia;D_3__Solirubrobacterales;D_4__TM146;Other	0.347	0.519	69.14	0.0012	0.00805
D_0__Bacteria;D_1__Planctomycetes;D_2__Phycisphaerae;D_3__MSBL9;D_4__uncultured bacterium;D_5__uncultured bacterium	0.3352	0.5013	69.64	0.00683	0.00013
D_0__Bacteria;D_1__Firmicutes;D_2__Clostridia;D_3__Clostridiales;D_4__Clostridiaceae 1;D_5__Clostridium sensu stricto 1	0.3341	0.4996	70.14	0.00633	0.00919
D_0__Bacteria;D_1__Proteobacteria;D_2__Alphaproteobacteria;D_3__Rhodospirillales;D_4__Acetobacteraceae;D_5__uncultured	0.3169	0.4739	70.62	0.00175	0.00808
D_0__Bacteria;D_1__Proteobacteria;D_2__Betaproteobacteria;Other;Other;Other	0.2941	0.4399	71.06	0.00122	0.0071
D_0__Bacteria;D_1__Acidobacteria;D_2__Solibacteres;D_3__Solibacterales;D_4__Solibacteraceae (Subgroup 3);D_5__Bryobacter	0.2932	0.4384	71.5	0.00252	0.00838
D_0__Bacteria;D_1__Chloroflexi;D_2__Dehalococcoidia;D_3__GIF3;D_4__uncultured bacterium;D_5__uncultured bacterium	0.284	0.4248	71.92	0.00767	0.00251
D_0__Bacteria;D_1__Proteobacteria;D_2__Deltaproteobacteria;D_3__Myxococcales;D_4__bacteriap25;D_5__uncultured bacterium	0.2742	0.4101	72.33	0.00873	0.00332
D_0__Bacteria;D_1__Proteobacteria;D_2__Gammaproteobacteria;D_3__Xanthomonadales;D_4__uncultured;D_5__uncultured bacterium	0.2728	0.4081	72.74	0.000377	0.00583
D_0__Bacteria;D_1__Acidobacteria;D_2__Subgroup 6;D_3__uncultured bacterium;D_4__uncultured bacterium;D_5__uncultured bacterium	0.2711	0.4055	73.14	0.000508	0.00593
D_0__Bacteria;D_1__Firmicutes;D_2__Clostridia;D_3__D8A-2;D_4__uncultured bacterium;D_5__uncultured bacterium	0.267	0.3993	73.54	0.000101	0.00544
D_0__Bacteria;D_1__Chloroflexi;D_2__JG37-AG-4;D_3__uncultured bacterium;D_4__uncultured bacterium;D_5__uncultured bacterium	0.2594	0.388	73.93	0.00296	0.00806
D_0__Bacteria;D_1__Planctomycetes;D_2__Planctomycetacia;D_3__Planctomycetales;D_4__Planctomycetaceae;D_5__Isosphaera	0.2557	0.3825	74.31	0.000488	0.0056
D_0__Bacteria;D_1__Firmicutes;D_2__Clostridia;D_3__Clostridiales;D_4__Heliobacteriaceae;D_5__Hydrogenispora	0.2429	0.3633	74.68	0.00142	0.00625
D_0__Bacteria;D_1__Acidobacteria;D_2__Solibacteres;D_3__Solibacterales;D_4__Solibacteraceae (Subgroup 3);D_5__GOUTB8	0.2193	0.328	75.01	0.00527	0.000885
D_0__Bacteria;D_1__Gemmatimonadetes;D_2__Gemmatimonadetes;D_3__Gemmatimonadales;D_4__Gemmatimonadaceae;D_5__Gemmatimonas	0.2167	0.3241	75.33	0.000456	0.00479
D_0__Bacteria;D_1__Gemmatimonadetes;D_2__Gemmatimonadetes;D_3__Gemmatimonadales;D_4__Gemmatimonadaceae;D_5__uncultured	0.2161	0.3233	75.65	0.000568	0.00489
D_0__Bacteria;D_1__Nitrospirae;D_2__Nitrospira;D_3__Nitrospirales;D_4__FW13;D_5__uncultured bacterium	0.213	0.3185	75.97	0.00194	0.0052
D_0__Bacteria;D_1__Firmicutes;D_2__Clostridia;D_3__Clostridiales;D_4__Clostridiaceae 1;D_5__Clostridium sensu stricto 13	0.2123	0.3175	76.29	0.0107	0.00955
D_0__Bacteria;D_1__Proteobacteria;D_2__Deltaproteobacteria;D_3__Syntrophobacterales;D_4__Syntrophaceae;D_5__Smithella	0.2119	0.3169	76.61	0.00442	0.000181
D_0__Bacteria;D_1__Proteobacteria;D_2__Betaproteobacteria;D_3__Nitrosomonadales;D_4__Gallionellaceae;D_5__Sideroxydans	0.2059	0.308	76.91	0.00188	0.006
D_0__Bacteria;D_1__Actinobacteria;D_2__Thermoleophilia;D_3__Gaiellales;D_4__uncultured;Other	0.205	0.3065	77.22	0.00573	0.00163
D_0__Bacteria;D_1__Proteobacteria;D_2__Deltaproteobacteria;D_3__Desulfurellales;D_4__Desulfurellaceae;D_5__H16	0.2012	0.3009	77.52	0.00663	0.01
D_0__Bacteria;D_1__Proteobacteria;D_2__Betaproteobacteria;D_3__Burkholderiales;D_4__Oxalobacteraceae;D_5__Undibacterium	0.1998	0.2988	77.82	0.000499	0.00423
D_0__Bacteria;D_1__Proteobacteria;D_2__Gammaproteobacteria;D_3__Xanthomonadales;D_4__Xanthomonadales Incertae Sedis;D_5__Acidibacter	0.1972	0.2949	78.11	0.00134	0.00496
D_0__Bacteria;D_1__Chloroflexi;D_2__KD4-96;Ambiguous_taxa;Ambiguous_taxa;Ambiguous_taxa	0.1931	0.2887	78.4	0.00689	0.00839
D_0__Bacteria;D_1__Bacteroidetes;D_2__Sphingobacteriia;D_3__Sphingobacteriales;D_4__Chitinophagaceae;D_5__uncultured	0.1895	0.2835	78.69	0.000278	0.00407
D_0__Bacteria;D_1__Chloroflexi;D_2__Ktedonobacteria;D_3__Ktedonobacterales;D_4__HSB OF53-F07;D_5__uncultured bacterium	0.1852	0.277	78.96	0.00202	0.00572
D_0__Bacteria;D_1__Proteobacteria;D_2__Deltaproteobacteria;D_3__Myxococcales;D_4__Haliangiaceae;D_5__Haliangium	0.1836	0.2746	79.24	0.000193	0.00386
D_0__Archaea;D_1__Bathyarchaeota;Ambiguous_taxa;Ambiguous_taxa;Ambiguous_taxa;Ambiguous_taxa	0.1806	0.2701	79.51	0.00381	0.000198
D_0__Bacteria;D_1__Acidobacteria;D_2__Subgroup 2;Ambiguous_taxa;Ambiguous_taxa;Ambiguous_taxa	0.1798	0.2689	79.78	0.000238	0.00383
D_0__Bacteria;D_1__Chloroflexi;D_2__Anaerolineae;D_3__Anaerolineales;D_4__Anaerolineaceae;D_5__Leptolinea	0.1733	0.2591	80.04	0.00431	0.000846
D_0__Bacteria;D_1__Acidobacteria;D_2__Acidobacteria;D_3__Acidobacteriales;D_4__Acidobacteriaceae (Subgroup 1);D_5__Candidatus Koribacter	0.171	0.2558	80.29	0.00206	0.0051
D_0__Bacteria;D_1__Firmicutes;D_2__Clostridia;D_3__Halanaerobiales;D_4__ODP1230B8.23;D_5__uncultured bacterium	0.1696	0.2537	80.55	0.000364	0.00376
D_0__Bacteria;D_1__Proteobacteria;D_2__Alphaproteobacteria;D_3__Rhizobiales;D_4__Rhizobiales Incertae Sedis;D_5__Rhizomicrobium	0.1693	0.2533	80.8	0.000818	0.0042
D_0__Bacteria;D_1__Acidobacteria;D_2__Holophagae;D_3__Subgroup 7;D_4__uncultured bacterium;D_5__uncultured bacterium	0.1682	0.2515	81.05	0.00115	0.00451
D_0__Bacteria;D_1__Nitrospirae;D_2__Nitrospira;D_3__Nitrospirales;D_4__0319-6A21;Other	0.1642	0.2455	81.3	0.000414	0.0037
D_0__Bacteria;D_1__Firmicutes;D_2__Bacilli;D_3__Bacillales;D_4__Alicyclobacillaceae;D_5__Alicyclobacillus	0.1595	0.2386	81.54	0.000687	0.00387
D_0__Bacteria;D_1__Actinobacteria;D_2__Thermoleophilia;D_3__Solirubrobacterales;Ambiguous_taxa;Ambiguous_taxa	0.1545	0.2311	81.77	0.000222	0.00331
D_0__Bacteria;D_1__Actinobacteria;D_2__Acidimicrobiia;D_3__Acidimicrobiales;D_4__uncultured;Other	0.1544	0.2309	82	0.00247	0.00452
D_0__Bacteria;D_1__Bacteroidetes;D_2__Bacteroidetes BD2-2;D_3__uncultured Cytophagales bacterium;D_4__uncultured Cytophagales bacterium;D_5__uncultured Cytophagales bacterium	0.1536	0.2298	82.23	0.00312	0.0000485
D_0__Bacteria;D_1__Proteobacteria;D_2__Alphaproteobacteria;D_3__Rhizobiales;D_4__Xanthobacteraceae;Other	0.1478	0.2211	82.45	0.000522	0.00348
D_0__Archaea;D_1__Thaumarchaeota;D_2__FHMa11 terrestrial group;Other;Other;Other	0.1472	0.2202	82.67	0.000326	0.00326
D_0__Bacteria;D_1__Verrucomicrobia;D_2__OPB35 soil group;D_3__uncultured bacterium;D_4__uncultured bacterium;D_5__uncultured bacterium	0.139	0.2079	82.88	0.00771	0.0066
D_0__Bacteria;D_1__Aminicenantes;D_2__uncultured bacterium;D_3__uncultured bacterium;D_4__uncultured bacterium;D_5__uncultured bacterium	0.1386	0.2073	83.08	0.00405	0.00198
D_0__Bacteria;D_1__Acidobacteria;D_2__Subgroup 6;Ambiguous_taxa;Ambiguous_taxa;Ambiguous_taxa	0.1376	0.2058	83.29	0.000249	0.003
D_0__Bacteria;D_1__Chloroflexi;D_2__TK10;D_3__uncultured bacterium;D_4__uncultured bacterium;D_5__uncultured bacterium	0.1363	0.2038	83.49	0.000358	0.00308
D_0__Bacteria;D_1__Firmicutes;D_2__Clostridia;D_3__Clostridiales;D_4__Peptococcaceae;Other	0.1345	0.2012	83.69	0.00154	0.00411
D_0__Bacteria;D_1__Firmicutes;D_2__Bacilli;D_3__Bacillales;D_4__Paenibacillaceae;D_5__Paenibacillus	0.134	0.2005	83.89	0.000275	0.00296
D_0__Bacteria;D_1__Proteobacteria;D_2__Betaproteobacteria;D_3__SC-I-84;Other;Other	0.1322	0.1978	84.09	0.000313	0.00296
D_0__Bacteria;D_1__Actinobacteria;D_2__Actinobacteria;D_3__Micrococcales;D_4__Micrococcaceae;D_5__Pseudarthrobacter	0.1299	0.1943	84.29	0.000344	0.00294
D_0__Bacteria;D_1__Chloroflexi;D_2__Ktedonobacteria;D_3__Ktedonobacterales;D_4__HSB OF53-F07;Other	0.1295	0.1937	84.48	0.000781	0.00337
D_0__Bacteria;D_1__Planctomycetes;D_2__Planctomycetacia;D_3__Planctomycetales;D_4__Planctomycetaceae;Ambiguous_taxa	0.1292	0.1932	84.67	0.0001	0.00268
D_0__Bacteria;D_1__Microgenomates;D_2__Candidatus Woesebacteria;Other;Other;Other	0.128	0.1914	84.86	0.000015	0.00257
D_0__Bacteria;D_1__Actinobacteria;D_2__Acidimicrobiia;D_3__Acidimicrobiales;D_4__uncultured;Ambiguous_taxa	0.1274	0.1906	85.06	0.000622	0.00317
D_0__Bacteria;D_1__Proteobacteria;D_2__Alphaproteobacteria;D_3__Rhodospirillales;D_4__DA111;D_5__uncultured bacterium	0.1241	0.1856	85.24	0.000267	0.00275
D_0__Bacteria;D_1__Verrucomicrobia;D_2__OPB35 soil group;Other;Other;Other	0.1241	0.1856	85.43	0.00218	0.00352
D_0__Bacteria;D_1__Fibrobacteres;D_2__Fibrobacteria;D_3__Fibrobacterales;D_4__possible family 01;D_5__uncultured microorganism	0.1234	0.1846	85.61	0.00253	0.0000569
D_0__Bacteria;D_1__Chloroflexi;D_2__Ktedonobacteria;D_3__Ktedonobacterales;D_4__JG30a-KF-32;D_5__uncultured bacterium	0.122	0.1824	85.79	0.000879	0.00332
D_0__Bacteria;D_1__Proteobacteria;D_2__Gammaproteobacteria;D_3__Xanthomonadales;D_4__Xanthomonadaceae;D_5__Metallibacterium	0.1218	0.1822	85.98	0.00263	0.000201
D_0__Archaea;D_1__Euryarchaeota;D_2__Thermoplasmata;D_3__Thermoplasmatales;D_4__ASC21;D_5__uncultured archaeon	0.1206	0.1804	86.16	0.000211	0.00262
D_0__Bacteria;D_1__Actinobacteria;D_2__Acidimicrobiia;D_3__Acidimicrobiales;D_4__uncultured;D_5__uncultured bacterium	0.1205	0.1803	86.34	0.00306	0.00374
D_0__Bacteria;D_1__Parcubacteria;D_2__Candidatus Magasanikbacteria;D_3__uncultured bacterium;D_4__uncultured bacterium;D_5__uncultured bacterium	0.1196	0.1789	86.52	0.00254	0.000194
D_0__Bacteria;D_1__Planctomycetes;D_2__Planctomycetacia;D_3__Planctomycetales;D_4__Planctomycetaceae;D_5__Planctomyces	0.1182	0.1767	86.69	0.000192	0.00256
D_0__Bacteria;D_1__Cyanobacteria;D_2__ML635J-21;D_3__uncultured bacterium;D_4__uncultured bacterium;D_5__uncultured bacterium	0.118	0.1765	86.87	0.000489	0.0028
D_0__Bacteria;D_1__Microgenomates;D_2__Candidatus Woesebacteria;D_3__uncultured Microgenomates group bacterium;D_4__uncultured Microgenomates group bacterium;D_5__uncultured Microgenomates group bacterium	0.1157	0.1731	87.04	0.00162	0.0027
D_0__Bacteria;D_1__Acidobacteria;D_2__Subgroup 15;D_3__uncultured bacterium;D_4__uncultured bacterium;D_5__uncultured bacterium	0.1134	0.1696	87.21	0.000203	0.00247
D_0__Bacteria;D_1__Actinobacteria;D_2__Actinobacteria;D_3__Catenulisporales;D_4__Catenulisporaceae;D_5__Catenulispora	0.1133	0.1695	87.38	0.000169	0.00244
D_0__Bacteria;D_1__Chloroflexi;D_2__SBR2076;D_3__uncultured Anaerolineaceae bacterium;D_4__uncultured Anaerolineaceae bacterium;D_5__uncultured Anaerolineaceae bacterium	0.1126	0.1684	87.55	0.000231	0.00248
D_0__Bacteria;D_1__Acidobacteria;D_2__Subgroup 18;Ambiguous_taxa;Ambiguous_taxa;Ambiguous_taxa	0.1124	0.1681	87.72	0.00251	0.000258
D_0__Bacteria;D_1__Planctomycetes;D_2__Phycisphaerae;D_3__CPla-3 termite group;D_4__uncultured bacterium;D_5__uncultured bacterium	0.1086	0.1625	87.88	0.00242	0.000313
D_0__Bacteria;D_1__Firmicutes;D_2__Clostridia;D_3__Clostridiales;D_4__Peptococcaceae;D_5__Desulfosporosinus	0.1078	0.1612	88.04	0.00369	0.00387
D_0__Bacteria;D_1__Proteobacteria;D_2__Alphaproteobacteria;D_3__Rhodospirillales;D_4__Acetobacteraceae;D_5__Acidiphilium	0.101	0.1511	88.19	0.00303	0.00199
D_0__Bacteria;D_1__Firmicutes;D_2__Bacilli;D_3__Lactobacillales;D_4__Streptococcaceae;D_5__Streptococcus	0.1007	0.1505	88.34	0.0000276	0.00202
D_0__Bacteria;D_1__Acidobacteria;D_2__Acidobacteria;D_3__Acidobacteriales;D_4__Acidobacteriaceae (Subgroup 1);Other	0.1	0.1496	88.49	0.000342	0.00234
D_0__Bacteria;D_1__Chloroflexi;D_2__Dehalococcoidia;D_3__FS117-23B-02;D_4__uncultured bacterium;D_5__uncultured bacterium	0.0999	0.1494	88.64	0.00203	0.0000342
D_0__Bacteria;D_1__Proteobacteria;D_2__Betaproteobacteria;D_3__Burkholderiales;D_4__Comamonadaceae;Other	0.09927	0.1485	88.79	0.000232	0.00221
D_0__Bacteria;D_1__Proteobacteria;D_2__Betaproteobacteria;D_3__Hydrogenophilales;D_4__Hydrogenophilaceae;D_5__Sulfuriferula	0.09488	0.1419	88.93	0.00251	0.000755
D_0__Bacteria;D_1__Chloroflexi;D_2__SBR2076;D_3__uncultured bacterium;D_4__uncultured bacterium;D_5__uncultured bacterium	0.09419	0.1409	89.07	0.000157	0.00204
D_0__Bacteria;D_1__Chloroflexi;D_2__Dehalococcoidia;D_3__vadinBA26;D_4__uncultured bacterium;D_5__uncultured bacterium	0.09328	0.1395	89.21	0.00245	0.0032
D_0__Bacteria;D_1__Ignavibacteriae;D_2__Ignavibacteria;D_3__Ignavibacteriales;Other;Other	0.0913	0.1365	89.35	0.00213	0.000302
D_0__Bacteria;D_1__Acidobacteria;D_2__Holophagae;D_3__Subgroup 7;Other;Other	0.09061	0.1355	89.48	0.00055	0.00236
D_0__Bacteria;D_1__Planctomycetes;D_2__Phycisphaerae;D_3__Phycisphaerales;Other;Other	0.09044	0.1353	89.62	0.00221	0.000448
D_0__Bacteria;D_1__Proteobacteria;D_2__Deltaproteobacteria;D_3__Desulfuromonadales;D_4__Geobacteraceae;D_5__Geobacter	0.08927	0.1335	89.75	0.000911	0.00254
D_0__Bacteria;D_1__Chloroflexi;D_2__Anaerolineae;D_3__Anaerolineales;D_4__Anaerolineaceae;D_5__Pelolinea	0.08842	0.1322	89.89	0.00185	0.0000859
D_0__Bacteria;D_1__Proteobacteria;D_2__Alphaproteobacteria;D_3__Rhizobiales;D_4__Rhodobiaceae;D_5__uncultured	0.08837	0.1322	90.02	0.000636	0.0024
D_0__Bacteria;D_1__Chloroflexi;D_2__SBR2076;Other;Other;Other	0.0879	0.1315	90.15	0.000811	0.00256
D_0__Bacteria;D_1__Proteobacteria;D_2__Deltaproteobacteria;D_3__Sva0485;D_4__uncultured bacterium;D_5__uncultured bacterium	0.08618	0.1289	90.28	0.000874	0.0026
D_0__Bacteria;D_1__Acidobacteria;D_2__Acidobacteria;D_3__Acidobacteriales;D_4__Acidobacteriaceae (Subgroup 1);D_5__Granulicella	0.08532	0.1276	90.41	0.000381	0.00204
D_0__Archaea;D_1__Thaumarchaeota;D_2__Group C3;Ambiguous_taxa;Ambiguous_taxa;Ambiguous_taxa	0.08493	0.127	90.53	0.00174	0.0000421
D_0__Bacteria;D_1__Proteobacteria;D_2__Alphaproteobacteria;D_3__Rhizobiales;D_4__Xanthobacteraceae;D_5__Pseudolabrys	0.08199	0.1226	90.66	0.00036	0.002
D_0__Bacteria;D_1__Actinobacteria;D_2__Thermoleophilia;D_3__Solirubrobacterales;Other;Other	0.0805	0.1204	90.78	0.00181	0.00304
D_0__Bacteria;D_1__Proteobacteria;D_2__Betaproteobacteria;D_3__Burkholderiales;D_4__Comamonadaceae;D_5__Comamonas	0.08043	0.1203	90.9	0.0000571	0.00167
D_0__Archaea;D_1__Aenigmarchaeota;D_2__Deep Sea Euryarchaeotic Group(DSEG);D_3__uncultured archaeon;D_4__uncultured archaeon;D_5__uncultured archaeon	0.08033	0.1201	91.02	0.000242	0.00184
D_0__Bacteria;D_1__Actinobacteria;D_2__Acidimicrobiia;D_3__Acidimicrobiales;Other;Other	0.07794	0.1166	91.13	0.000123	0.00168
D_0__Bacteria;D_1__Parcubacteria;D_2__uncultured bacterium;D_3__uncultured bacterium;D_4__uncultured bacterium;D_5__uncultured bacterium	0.07712	0.1153	91.25	0.00157	0.0000273
D_0__Bacteria;D_1__Proteobacteria;D_2__Deltaproteobacteria;D_3__Myxococcales;D_4__Archangiaceae;D_5__Anaeromyxobacter	0.07669	0.1147	91.36	0.000341	0.00188
D_0__Bacteria;D_1__RBG-1 (Zixibacteria);D_2__uncultured bacterium;D_3__uncultured bacterium;D_4__uncultured bacterium;D_5__uncultured bacterium	0.07584	0.1134	91.48	0.000247	0.00164
D_0__Bacteria;D_1__Actinobacteria;D_2__Actinobacteria;D_3__Streptomycetales;D_4__Streptomycetaceae;D_5__Streptomyces	0.07295	0.1091	91.59	0.000316	0.00175
D_0__Bacteria;D_1__Proteobacteria;D_2__Deltaproteobacteria;D_3__Myxococcales;D_4__Polyangiaceae;D_5__Sorangium	0.07253	0.1085	91.69	0.000161	0.00161
D_0__Bacteria;D_1__Proteobacteria;D_2__Alphaproteobacteria;D_3__Rhizobiales;D_4__Bradyrhizobiaceae;D_5__Afipia	0.0721	0.1078	91.8	0.000125	0.00157
D_0__Bacteria;D_1__Firmicutes;D_2__Clostridia;D_3__Clostridiales;D_4__Ruminococcaceae;D_5__Ruminiclostridium 1	0.07197	0.1076	91.91	0.00248	0.00125
D_0__Bacteria;D_1__Chloroflexi;D_2__Ktedonobacteria;D_3__Ktedonobacterales;D_4__Ktedonobacteraceae;Other	0.07036	0.1052	92.01	0.0000601	0.00147
D_0__Bacteria;D_1__Actinobacteria;D_2__Actinobacteria;D_3__Micrococcales;D_4__Micrococcaceae;D_5__Micrococcus	0.06985	0.1045	92.12	0.000026	0.00141
D_0__Bacteria;D_1__Verrucomicrobia;D_2__Spartobacteria;D_3__Chthoniobacterales;D_4__Xiphinematobacteraceae;D_5__Candidatus Xiphinematobacter	0.06836	0.1022	92.22	0.0000896	0.00146
D_0__Bacteria;D_1__Actinobacteria;D_2__Actinobacteria;D_3__Frankiales;D_4__Frankiaceae;D_5__Jatrophihabitans	0.06735	0.1007	92.32	0.000104	0.00145
D_0__Bacteria;D_1__Firmicutes;D_2__Bacilli;D_3__Bacillales;D_4__Planococcaceae;Other	0.06627	0.09911	92.42	0.00283	0.00326
D_0__Bacteria;D_1__Planctomycetes;D_2__Planctomycetacia;D_3__Planctomycetales;D_4__Planctomycetaceae;D_5__Singulisphaera	0.06554	0.09802	92.52	0.000108	0.00142
D_0__Bacteria;D_1__Firmicutes;D_2__Clostridia;D_3__Halanaerobiales;D_4__ODP1230B8.23;Other	0.06542	0.09785	92.62	0.00138	0.0000763
D_0__Bacteria;D_1__Nitrospirae;D_2__Nitrospira;D_3__Nitrospirales;D_4__Sh765B-TzT-35;D_5__uncultured bacterium	0.06505	0.09729	92.71	0.00284	0.00296
D_0__Bacteria;D_1__Actinobacteria;D_2__Thermoleophilia;D_3__Solirubrobacterales;D_4__Elev-16S-1332;D_5__uncultured bacterium	0.06504	0.09727	92.81	0.000232	0.00153
D_0__Bacteria;D_1__Elusimicrobia;D_2__Elusimicrobia;D_3__HydGH-Bac75;D_4__uncultured bacterium;D_5__uncultured bacterium	0.06455	0.09654	92.91	0.00132	0.0000259
D_0__Bacteria;D_1__Proteobacteria;D_2__Alphaproteobacteria;D_3__Rhodospirillales;D_4__DA111;Other	0.06399	0.0957	93	0.000213	0.00149
D_0__Bacteria;D_1__Chloroflexi;D_2__S085;D_3__uncultured bacterium;D_4__uncultured bacterium;D_5__uncultured bacterium	0.06396	0.09565	93.1	0.000417	0.0017
D_0__Bacteria;D_1__Proteobacteria;D_2__Deltaproteobacteria;D_3__Syntrophobacterales;D_4__Syntrophaceae;D_5__Desulfomonile	0.06237	0.09328	93.19	0.00147	0.000257
D_0__Bacteria;D_1__Chloroflexi;D_2__KD4-96;Other;Other;Other	0.06142	0.09186	93.28	0.000183	0.00141
D_0__Bacteria;D_1__Firmicutes;D_2__Clostridia;D_3__Clostridiales;D_4__Clostridiaceae 1;D_5__Clostridium sensu stricto 9	0.06108	0.09135	93.38	0.00298	0.00204
D_0__Bacteria;D_1__Proteobacteria;D_2__Alphaproteobacteria;D_3__Rhizobiales;Other;Other	0.06102	0.09126	93.47	0.0000507	0.00127
D_0__Bacteria;D_1__Omnitrophica;D_2__uncultured bacterium;D_3__uncultured bacterium;D_4__uncultured bacterium;D_5__uncultured bacterium	0.06077	0.09089	93.56	0.00126	0.000049
D_0__Bacteria;D_1__Planctomycetes;D_2__Phycisphaerae;D_3__Tepidisphaerales;D_4__Tepidisphaeraceae;Other	0.0601	0.08989	93.65	0.00123	0.0000294
D_0__Bacteria;D_1__Actinobacteria;D_2__Actinobacteria;D_3__Corynebacteriales;D_4__Mycobacteriaceae;D_5__Mycobacterium	0.05943	0.08889	93.74	0.000806	0.00172
D_0__Bacteria;D_1__Proteobacteria;D_2__Deltaproteobacteria;D_3__Sva0485;Other;Other	0.05855	0.08756	93.82	0.000337	0.00143
D_0__Bacteria;D_1__Ignavibacteriae;D_2__Ignavibacteria;D_3__Ignavibacteriales;D_4__PHOS-HE36;D_5__uncultured bacterium	0.05769	0.08628	93.91	0.00118	0.00003
D_0__Bacteria;D_1__Acidobacteria;D_2__Solibacteres;D_3__Solibacterales;D_4__Solibacteraceae (Subgroup 3);D_5__Paludibaculum	0.05664	0.08471	94	0.00134	0.000208
D_0__Bacteria;D_1__Proteobacteria;D_2__Betaproteobacteria;D_3__SC-I-84;Ambiguous_taxa;Ambiguous_taxa	0.05661	0.08467	94.08	0.000344	0.00148
D_0__Bacteria;D_1__Proteobacteria;D_2__Betaproteobacteria;D_3__TRA3-20;D_4__uncultured bacterium;D_5__uncultured bacterium	0.05609	0.08389	94.16	0.0000702	0.00119
D_0__Bacteria;D_1__Acidobacteria;D_2__Subgroup 2;D_3__uncultured Acidobacteria bacterium;D_4__uncultured Acidobacteria bacterium;D_5__uncultured Acidobacteria bacterium	0.05606	0.08384	94.25	0.000533	0.00165
D_0__Bacteria;D_1__Parcubacteria;D_2__Candidatus Falkowbacteria;D_3__uncultured Parcubacteria group bacterium;D_4__uncultured Parcubacteria group bacterium;D_5__uncultured Parcubacteria group bacterium	0.05425	0.08114	94.33	0.0011	0.0000132
D_0__Bacteria;D_1__Planctomycetes;D_2__Phycisphaerae;D_3__ODP1230B30.09;Other;Other	0.05417	0.08102	94.41	0.00111	0.0000307
D_0__Bacteria;D_1__FCPU426;D_2__uncultured bacterium;D_3__uncultured bacterium;D_4__uncultured bacterium;D_5__uncultured bacterium	0.05349	0.08	94.49	0.00109	0.0000179
D_0__Bacteria;D_1__Actinobacteria;D_2__Thermoleophilia;D_3__Solirubrobacterales;D_4__Elev-16S-1332;Other	0.0534	0.07986	94.57	0.000089	0.00116
D_0__Bacteria;D_1__Fibrobacteres;D_2__Fibrobacteria;D_3__Fibrobacterales;D_4__B122;D_5__uncultured bacterium	0.05338	0.07984	94.65	0.00108	0.0000168
D_0__Bacteria;D_1__Acidobacteria;D_2__Acidobacteria;D_3__Acidobacteriales;D_4__Acidobacteriaceae (Subgroup 1);D_5__Acidobacterium	0.05315	0.07949	94.73	0.000212	0.00128
D_0__Bacteria;D_1__Proteobacteria;D_2__Gammaproteobacteria;D_3__Legionellales;D_4__Coxiellaceae;D_5__Rickettsiella	0.05293	0.07915	94.81	0.00112	0.0000708
D_0__Bacteria;D_1__Actinobacteria;D_2__Actinobacteria;D_3__Actinomycetales;D_4__Actinomycetaceae;D_5__Actinomyces	0.05281	0.07898	94.89	0.0000757	0.00108
D_0__Bacteria;D_1__Proteobacteria;D_2__Deltaproteobacteria;Other;Other;Other	0.05224	0.07813	94.97	0.00108	0.0000318
D_0__Bacteria;D_1__Chloroflexi;D_2__Anaerolineae;D_3__Anaerolineales;D_4__Anaerolineaceae;D_5__Bellilinea	0.05164	0.07724	95.04	0.00106	0.0000245
D_0__Bacteria;D_1__Actinobacteria;D_2__Actinobacteria;D_3__Corynebacteriales;D_4__Corynebacteriaceae;D_5__uncultured	0.05072	0.07586	95.12	0.0000214	0.00104
D_0__Bacteria;D_1__Proteobacteria;D_2__Betaproteobacteria;D_3__Methylophilales;D_4__Methylophilaceae;D_5__uncultured	0.04955	0.07411	95.19	0.0000853	0.00103
D_0__Bacteria;D_1__Candidatus Berkelbacteria;D_2__uncultured bacterium;D_3__uncultured bacterium;D_4__uncultured bacterium;D_5__uncultured bacterium	0.04939	0.07387	95.27	0.00108	0.000919
D_0__Archaea;D_1__Thaumarchaeota;D_2__South African Gold Mine Gp 1(SAGMCG-1);D_3__uncultured archaeon;D_4__uncultured archaeon;D_5__uncultured archaeon	0.04741	0.07091	95.34	0.00123	0.000327
D_0__Bacteria;D_1__Proteobacteria;D_2__Alphaproteobacteria;D_3__Rhizobiales;D_4__Phyllobacteriaceae;D_5__Mesorhizobium	0.0467	0.06984	95.41	0.0000449	0.000976
D_0__Bacteria;D_1__Acidobacteria;D_2__Solibacteres;D_3__Solibacterales;D_4__Solibacteraceae (Subgroup 3);D_5__AKIW659	0.04606	0.06889	95.48	0.00103	0.000107
D_0__Bacteria;D_1__Bacteroidetes;D_2__SB-5;D_3__uncultured organism;D_4__uncultured organism;D_5__uncultured organism	0.04548	0.06802	95.54	0.000948	0.0000383
D_0__Bacteria;D_1__Firmicutes;D_2__Clostridia;D_3__Clostridiales;D_4__Peptococcaceae;D_5__Desulfitobacterium	0.04442	0.06643	95.61	0.00113	0.000242
D_0__Bacteria;D_1__Lentisphaerae;D_2__Oligosphaeria;D_3__Oligosphaerales;D_4__MVP-94;Other	0.04437	0.06636	95.68	0.000923	0.000036
D_0__Archaea;D_1__Thaumarchaeota;D_2__AK59;Ambiguous_taxa;Ambiguous_taxa;Ambiguous_taxa	0.04379	0.06549	95.74	0.00112	0.000295
D_0__Bacteria;D_1__GN01;D_2__uncultured bacterium;D_3__uncultured bacterium;D_4__uncultured bacterium;D_5__uncultured bacterium	0.04321	0.06462	95.81	0.000892	0.0000276
D_0__Bacteria;D_1__Chloroflexi;D_2__Dehalococcoidia;D_3__Dehalococcoidales;D_4__uncultured;Other	0.04282	0.06404	95.87	0.000896	0.0000396
D_0__Bacteria;D_1__Proteobacteria;D_2__Alphaproteobacteria;D_3__Rhodospirillales;D_4__Rhodospirillaceae;D_5__uncultured	0.04138	0.06189	95.93	0.0000235	0.000848
D_0__Bacteria;D_1__Chloroflexi;D_2__Ktedonobacteria;D_3__C0119;D_4__uncultured bacterium;D_5__uncultured bacterium	0.04094	0.06123	95.99	0.0000779	0.000897
D_0__Bacteria;D_1__Proteobacteria;D_2__Gammaproteobacteria;D_3__Xanthomonadales;D_4__Xanthomonadaceae;D_5__Dokdonella	0.04092	0.0612	96.06	0.00012	0.000939
D_0__Bacteria;D_1__Firmicutes;D_2__Clostridia;D_3__Clostridiales;D_4__Lachnospiraceae;D_5__Mobilitalea	0.04056	0.06066	96.12	0.0016	0.0013
D_0__Bacteria;D_1__Actinobacteria;D_2__Actinobacteria;D_3__Micrococcales;D_4__Intrasporangiaceae;Other	0.04007	0.05992	96.18	0.0000258	0.000827
D_0__Bacteria;D_1__Verrucomicrobia;D_2__Spartobacteria;D_3__Chthoniobacterales;D_4__DA101 soil group;Other	0.03999	0.05981	96.24	0.0000774	0.000877
D_0__Bacteria;D_1__Verrucomicrobia;D_2__Spartobacteria;D_3__Chthoniobacterales;D_4__DA101 soil group;Ambiguous_taxa	0.03997	0.05978	96.3	0.0000354	0.000835
D_0__Bacteria;D_1__Proteobacteria;D_2__Alphaproteobacteria;D_3__Caulobacterales;D_4__Caulobacteraceae;D_5__uncultured	0.03982	0.05956	96.36	0.0000697	0.000866
D_0__Bacteria;D_1__Proteobacteria;D_2__Alphaproteobacteria;D_3__Rhodospirillales;D_4__Rhodospirillales Incertae Sedis;D_5__Reyranella	0.03947	0.05903	96.41	0.000084	0.000873
D_0__Bacteria;D_1__Firmicutes;D_2__Clostridia;D_3__Clostridiales;D_4__Clostridiaceae 1;D_5__Oxobacter	0.03922	0.05865	96.47	0.00108	0.000295
D_0__Bacteria;D_1__Proteobacteria;D_2__Gammaproteobacteria;D_3__Pseudomonadales;D_4__Pseudomonadaceae;D_5__Pseudomonas	0.0392	0.05863	96.53	0.000347	0.00112
D_0__Bacteria;D_1__Chloroflexi;D_2__Dehalococcoidia;D_3__GIF3;Other;Other	0.03917	0.05859	96.59	0.000867	0.0000882
D_0__Bacteria;D_1__Bacteroidetes;D_2__Bacteroidetes vadinHA17;D_3__uncultured Bacteroidales bacterium;D_4__uncultured Bacteroidales bacterium;D_5__uncultured Bacteroidales bacterium	0.03862	0.05776	96.65	0.000815	0.0000421
D_0__Bacteria;D_1__Proteobacteria;D_2__Deltaproteobacteria;D_3__Bdellovibrionales;D_4__Bacteriovoracaceae;D_5__uncultured	0.03763	0.05627	96.7	0.00136	0.000804
D_0__Bacteria;D_1__Gemmatimonadetes;D_2__S0134 terrestrial group;D_3__uncultured bacterium;D_4__uncultured bacterium;D_5__uncultured bacterium	0.03733	0.05583	96.76	0.00104	0.000432
D_0__Bacteria;D_1__Proteobacteria;D_2__Betaproteobacteria;D_3__Ferrovales;D_4__Ferrovaceae;D_5__Ferrovum	0.03727	0.05574	96.82	0.00118	0.000511
D_0__Bacteria;D_1__Proteobacteria;D_2__Gammaproteobacteria;D_3__Acidiferrobacterales;D_4__Acidiferrobacteraceae;D_5__Sulfurifustis	0.03716	0.05557	96.87	0.000127	0.000866
D_0__Bacteria;D_1__Chloroflexi;D_2__Ktedonobacteria;D_3__Ktedonobacterales;D_4__Thermosporotrichaceae;D_5__uncultured	0.03706	0.05542	96.93	0.0000357	0.000777
D_0__Bacteria;D_1__Proteobacteria;D_2__Alphaproteobacteria;D_3__Rhizobiales;D_4__KF-JG30-B3;D_5__uncultured bacterium	0.03671	0.0549	96.98	0.000137	0.000871
D_0__Bacteria;D_1__Actinobacteria;D_2__Actinobacteria;D_3__Micrococcales;D_4__Microbacteriaceae;Ambiguous_taxa	0.03671	0.0549	97.04	0.0000915	0.000822
D_0__Bacteria;D_1__Planctomycetes;D_2__Phycisphaerae;D_3__Tepidisphaerales;D_4__Tepidisphaeraceae;D_5__uncultured bacterium	0.03623	0.05418	97.09	0.0000283	0.000753
D_0__Bacteria;D_1__Actinobacteria;D_2__Actinobacteria;D_3__Micrococcales;D_4__Microbacteriaceae;D_5__Leifsonia	0.03539	0.05294	97.14	0.0000565	0.000764
D_0__Bacteria;D_1__Firmicutes;D_2__Clostridia;D_3__Clostridiales;D_4__Peptostreptococcaceae;D_5__Peptoclostridium	0.03507	0.05245	97.2	0.00116	0.000496
D_0__Bacteria;D_1__Actinobacteria;D_2__Actinobacteria;D_3__Micrococcales;D_4__Micrococcaceae;D_5__Arthrobacter	0.03434	0.05136	97.25	0.000141	0.000828
D_0__Bacteria;D_1__Nitrospirae;D_2__Nitrospira;D_3__Nitrospirales;D_4__Nitrospiraceae;D_5__Nitrospira	0.0342	0.05115	97.3	0.000104	0.000788
D_0__Bacteria;D_1__Latescibacteria;D_2__uncultured bacterium;D_3__uncultured bacterium;D_4__uncultured bacterium;D_5__uncultured bacterium	0.03299	0.04933	97.35	0.000234	0.000893
D_0__Bacteria;D_1__Chloroflexi;D_2__TK10;Other;Other;Other	0.03291	0.04923	97.4	0.000189	0.000831
D_0__Bacteria;D_1__Acidobacteria;D_2__Acidobacteria;D_3__Acidobacteriales;D_4__Acidobacteriaceae (Subgroup 1);D_5__Terriglobus	0.03273	0.04896	97.45	0.00166	0.00136
D_0__Bacteria;D_1__Actinobacteria;D_2__Actinobacteria;D_3__Corynebacteriales;D_4__Nocardiaceae;D_5__Nocardia	0.03168	0.04738	97.49	0.0000274	0.000661
D_0__Bacteria;D_1__Proteobacteria;D_2__Betaproteobacteria;D_3__Burkholderiales;D_4__Comamonadaceae;Ambiguous_taxa	0.03162	0.04729	97.54	0.000058	0.00069
D_0__Bacteria;D_1__Acidobacteria;D_2__Acidobacteria;D_3__Acidobacteriales;D_4__Acidobacteriaceae (Subgroup 1);Ambiguous_taxa	0.03136	0.04691	97.59	0.000088	0.000715
D_0__Bacteria;D_1__Actinobacteria;D_2__Acidimicrobiia;D_3__Acidimicrobiales;D_4__Acidimicrobiaceae;D_5__uncultured	0.02969	0.0444	97.63	0.0000263	0.00062
D_0__Bacteria;D_1__Chloroflexi;D_2__Ktedonobacteria;D_3__Ktedonobacterales;D_4__1959-1;D_5__uncultured bacterium	0.02939	0.04395	97.68	0.0000321	0.00062
D_0__Bacteria;D_1__Proteobacteria;D_2__Alphaproteobacteria;D_3__Rhizobiales;D_4__Beijerinckiaceae;Ambiguous_taxa	0.02898	0.04335	97.72	0.000714	0.000199
D_0__Bacteria;D_1__Firmicutes;D_2__Clostridia;D_3__Clostridiales;D_4__Clostridiaceae 1;D_5__Clostridium sensu stricto 12	0.02875	0.043	97.76	0.0011	0.00106
D_0__Bacteria;D_1__Chloroflexi;D_2__S085;Ambiguous_taxa;Ambiguous_taxa;Ambiguous_taxa	0.02856	0.04271	97.8	0.0000708	0.000642
D_0__Bacteria;D_1__Chloroflexi;D_2__Ktedonobacteria;D_3__Ktedonobacterales;D_4__FCPS473;Other	0.0285	0.04263	97.85	0.000358	0.000926
D_0__Bacteria;D_1__Verrucomicrobia;D_2__OPB35 soil group;D_3__Unknown Order;D_4__Unknown Family;D_5__Pedosphaera	0.02797	0.04184	97.89	0.0000155	0.000575
D_0__Bacteria;D_1__Firmicutes;D_2__Clostridia;D_3__Clostridiales;D_4__Ruminococcaceae;D_5__uncultured	0.02795	0.0418	97.93	0.000743	0.000198
D_0__Bacteria;D_1__Proteobacteria;D_2__Gammaproteobacteria;D_3__Xanthomonadales;D_4__Xanthomonadaceae;D_5__Lysobacter	0.02748	0.04109	97.97	0.000112	0.000662
D_0__Bacteria;D_1__Proteobacteria;D_2__Gammaproteobacteria;D_3__Xanthomonadales;D_4__Xanthomonadaceae;D_5__Rhodanobacter	0.02612	0.03906	98.01	0.000233	0.000704
D_0__Bacteria;D_1__Proteobacteria;D_2__Deltaproteobacteria;D_3__Myxococcales;D_4__Myxococcaceae;Other	0.02607	0.039	98.05	0.0000516	0.000573
D_0__Bacteria;D_1__Acidobacteria;D_2__Subgroup 13;Ambiguous_taxa;Ambiguous_taxa;Ambiguous_taxa	0.02584	0.03864	98.09	0.000165	0.000682
D_0__Bacteria;D_1__Nitrospirae;D_2__Nitrospira;D_3__Nitrospirales;D_4__0319-6A21;D_5__uncultured bacterium	0.02579	0.03857	98.13	0.000195	0.000709
D_0__Bacteria;D_1__Proteobacteria;D_2__Deltaproteobacteria;D_3__43F-1404R;Ambiguous_taxa;Ambiguous_taxa	0.02571	0.03845	98.17	0.0000977	0.000602
D_0__Bacteria;D_1__Actinobacteria;D_2__Actinobacteria;D_3__Catenulisporales;D_4__Actinospicaceae;D_5__Actinospica	0.02524	0.03774	98.2	0.0000354	0.00054
D_0__Bacteria;D_1__Actinobacteria;D_2__Actinobacteria;D_3__Frankiales;D_4__Nakamurellaceae;D_5__Nakamurella	0.02508	0.03751	98.24	0.0000263	0.000526
D_0__Bacteria;D_1__Actinobacteria;D_2__OPB41;Ambiguous_taxa;Ambiguous_taxa;Ambiguous_taxa	0.02473	0.03699	98.28	0.000379	0.00069
D_0__Bacteria;D_1__Firmicutes;D_2__Clostridia;D_3__Clostridiales;D_4__Clostridiaceae 1;D_5__Fonticella	0.02451	0.03666	98.31	0.000974	0.0011
D_0__Bacteria;D_1__Chloroflexi;D_2__Ktedonobacteria;D_3__Ktedonobacterales;D_4__JG30a-KF-32;Other	0.02426	0.03628	98.35	0.0000592	0.000544
D_0__Bacteria;D_1__Proteobacteria;D_2__Deltaproteobacteria;D_3__Myxococcales;D_4__BIrii41;D_5__uncultured bacterium	0.02319	0.03468	98.39	0.0000632	0.000527
D_0__Bacteria;D_1__Proteobacteria;D_2__Alphaproteobacteria;D_3__Rhodospirillales;D_4__JG37-AG-20;D_5__uncultured bacterium	0.0228	0.0341	98.42	0.0000514	0.000507
D_0__Archaea;D_1__Thaumarchaeota;D_2__Soil Crenarchaeotic Group(SCG);D_3__uncultured archaeon;D_4__uncultured archaeon;D_5__uncultured archaeon	0.02279	0.03409	98.45	0.0000442	0.0005
D_0__Bacteria;D_1__Firmicutes;D_2__Clostridia;D_3__Clostridiales;D_4__Clostridiaceae 1;D_5__Clostridium sensu stricto 8	0.02276	0.03404	98.49	0.000732	0.00028
D_0__Bacteria;D_1__Chloroflexi;D_2__Ktedonobacteria;D_3__Ktedonobacterales;D_4__FCPS473;D_5__uncultured Ktedobacteria bacterium	0.02262	0.03383	98.52	0.000241	0.000694
D_0__Bacteria;D_1__Bacteroidetes;D_2__Sphingobacteriia;D_3__Sphingobacteriales;D_4__Sphingobacteriaceae;D_5__Mucilaginibacter	0.02159	0.03228	98.55	0.000124	0.000543
D_0__Bacteria;D_1__Chloroflexi;D_2__Ktedonobacteria;D_3__Ktedonobacterales;D_4__BacC-u-018;D_5__uncultured bacterium	0.02077	0.03106	98.59	0.000139	0.000552
D_0__Bacteria;D_1__Bacteroidetes;D_2__Cytophagia;D_3__Cytophagales;D_4__Cytophagaceae;D_5__uncultured	0.01967	0.02942	98.61	0.0000354	0.000429
D_0__Bacteria;D_1__Chloroflexi;D_2__Anaerolineae;D_3__Anaerolineales;D_4__Anaerolineaceae;Other	0.01943	0.02906	98.64	0.000531	0.000242
D_0__Bacteria;D_1__Chlorobi;D_2__Chlorobia;D_3__Chlorobiales;D_4__OPB56;D_5__uncultured bacterium	0.01869	0.02795	98.67	0.000715	0.000614
D_0__Bacteria;D_1__Firmicutes;D_2__Bacilli;D_3__Bacillales;D_4__Planococcaceae;D_5__Sporosarcina	0.01857	0.02777	98.7	0.000422	0.000593
D_0__Bacteria;D_1__Chloroflexi;D_2__SJA-15;D_3__uncultured bacterium;D_4__uncultured bacterium;D_5__uncultured bacterium	0.01848	0.02764	98.73	0.00045	0.0000824
D_0__Bacteria;D_1__Ignavibacteriae;D_2__Ignavibacteria;D_3__Ignavibacteriales;D_4__BSV26;Other	0.01819	0.0272	98.75	0.0000964	0.000404
D_0__Bacteria;D_1__Verrucomicrobia;D_2__OPB35 soil group;Ambiguous_taxa;Ambiguous_taxa;Ambiguous_taxa	0.01799	0.02691	98.78	0.0000531	0.000413
D_0__Bacteria;D_1__Chloroflexi;D_2__SBR2076;Ambiguous_taxa;Ambiguous_taxa;Ambiguous_taxa	0.01747	0.02612	98.81	0.000365	0.0000201
D_0__Bacteria;D_1__Proteobacteria;D_2__Betaproteobacteria;D_3__Burkholderiales;D_4__Comamonadaceae;D_5__Variovorax	0.0168	0.02513	98.83	0.0000498	0.000385
D_0__Bacteria;D_1__Acidobacteria;D_2__Acidobacteria;D_3__Acidobacteriales;D_4__Acidobacteriaceae (Subgroup 1);D_5__Acidicapsa	0.01656	0.02476	98.86	0.000352	0.0000245
D_0__Bacteria;D_1__Firmicutes;D_2__Clostridia;D_3__Clostridiales;D_4__Clostridiaceae 1;D_5__Clostridium sensu stricto 10	0.01642	0.02455	98.88	0.0005	0.000329
D_0__Bacteria;D_1__Proteobacteria;D_2__Gammaproteobacteria;D_3__Xanthomonadales;D_4__uncultured;Other	0.01623	0.02427	98.91	0.000051	0.000376
D_0__Bacteria;D_1__Firmicutes;D_2__Clostridia;D_3__Clostridiales;D_4__Gracilibacteraceae;D_5__Lutispora	0.01591	0.02379	98.93	0.000438	0.00017
D_0__Bacteria;D_1__Proteobacteria;D_2__Alphaproteobacteria;D_3__Rhizobiales;D_4__Beijerinckiaceae;Other	0.01531	0.0229	98.95	0.000151	0.000445
D_0__Bacteria;D_1__Firmicutes;D_2__Bacilli;D_3__Bacillales;D_4__Paenibacillaceae;D_5__Cohnella	0.0148	0.02213	98.97	0.000368	0.0000722
D_0__Bacteria;D_1__Firmicutes;D_2__Bacilli;D_3__Bacillales;D_4__Planococcaceae;D_5__Lysinibacillus	0.01476	0.02207	99	0.000413	0.0006
D_0__Bacteria;D_1__Proteobacteria;D_2__Betaproteobacteria;D_3__SC-I-84;D_4__uncultured Rhodocyclaceae bacterium;D_5__uncultured Rhodocyclaceae bacterium	0.01468	0.02196	99.02	0.0000951	0.000389
D_0__Bacteria;D_1__Firmicutes;D_2__Bacilli;D_3__Bacillales;D_4__Planococcaceae;Ambiguous_taxa	0.01388	0.02076	99.04	0.000124	0.000353
D_0__Bacteria;D_1__Chloroflexi;D_2__Ktedonobacteria;D_3__Ktedonobacterales;D_4__1921-3;Other	0.01371	0.0205	99.06	0.000106	0.00037
D_0__Bacteria;D_1__Proteobacteria;D_2__Alphaproteobacteria;D_3__Rhizobiales;D_4__Methylocystaceae;Other	0.01354	0.02026	99.08	0.000352	0.000421
D_0__Bacteria;D_1__Acidobacteria;D_2__Subgroup 6;D_3__uncultured Acidobacteria bacterium;D_4__uncultured Acidobacteria bacterium;D_5__uncultured Acidobacteria bacterium	0.01331	0.0199	99.1	0.0000445	0.000311
D_0__Bacteria;D_1__Planctomycetes;D_2__Planctomycetacia;D_3__Planctomycetales;D_4__Planctomycetaceae;D_5__Gemmata	0.01329	0.01987	99.12	0.0000205	0.000286
D_0__Bacteria;D_1__Planctomycetes;D_2__Phycisphaerae;D_3__CPla-3 termite group;D_4__uncultured planctomycete;D_5__uncultured planctomycete	0.01305	0.01952	99.14	0.000039	0.0003
D_0__Bacteria;D_1__Proteobacteria;D_2__Betaproteobacteria;D_3__Burkholderiales;D_4__Oxalobacteraceae;Other	0.01301	0.01945	99.16	0.0000731	0.000333
D_0__Bacteria;D_1__Proteobacteria;D_2__Betaproteobacteria;D_3__Nitrosomonadales;D_4__Gallionellaceae;Other	0.01299	0.01943	99.18	0.0000479	0.000294
D_0__Bacteria;D_1__Firmicutes;D_2__Bacilli;D_3__Bacillales;D_4__Planococcaceae;D_5__Psychrobacillus	0.0127	0.01899	99.2	0.000448	0.000277
D_0__Bacteria;D_1__Proteobacteria;D_2__Deltaproteobacteria;D_3__SAR324 clade(Marine group B);Ambiguous_taxa;Ambiguous_taxa	0.01225	0.01832	99.22	0.0000699	0.000313
D_0__Bacteria;D_1__Elusimicrobia;D_2__Elusimicrobia;D_3__Lineage IIa;Other;Other	0.01159	0.01734	99.23	0.0000347	0.000267
D_0__Bacteria;D_1__Ignavibacteriae;D_2__Ignavibacteria;D_3__Ignavibacteriales;D_4__LD-RB-34;Other	0.01157	0.01731	99.25	0.000459	0.000322
D_0__Bacteria;D_1__Acidobacteria;D_2__Subgroup 17;D_3__uncultured bacterium;D_4__uncultured bacterium;D_5__uncultured bacterium	0.0115	0.01719	99.27	0.0000406	0.000271
D_0__Bacteria;D_1__Firmicutes;D_2__Bacilli;D_3__Bacillales;D_4__Paenibacillaceae;D_5__Ammoniphilus	0.01148	0.01717	99.28	0.000355	0.000371
D_0__Bacteria;D_1__Firmicutes;D_2__Bacilli;D_3__Bacillales;D_4__Planococcaceae;D_5__uncultured	0.01144	0.01711	99.3	0.0000984	0.000312
D_0__Bacteria;D_1__Proteobacteria;D_2__Deltaproteobacteria;D_3__Syntrophobacterales;D_4__Syntrophobacteraceae;D_5__Syntrophobacter	0.01136	0.01699	99.32	0.000238	0.000348
D_0__Bacteria;D_1__Chloroflexi;D_2__Ktedonobacteria;D_3__JG30-KF-AS9;Other;Other	0.01133	0.01695	99.34	0.000091	0.000317
D_0__Bacteria;D_1__Chloroflexi;D_2__Anaerolineae;D_3__Anaerolineales;D_4__Anaerolineaceae;D_5__Anaerolinea	0.01126	0.01684	99.35	0.000105	0.00033
D_0__Bacteria;D_1__Firmicutes;D_2__Clostridia;D_3__Clostridiales;D_4__Peptostreptococcaceae;Other	0.0108	0.01615	99.37	0.000315	0.0000989
D_0__Bacteria;D_1__Proteobacteria;D_2__Betaproteobacteria;D_3__Nitrosomonadales;D_4__Gallionellaceae;D_5__Gallionella	0.01057	0.01581	99.38	0.0000312	0.000243
D_0__Bacteria;D_1__Firmicutes;D_2__Clostridia;D_3__Clostridiales;D_4__Christensenellaceae;D_5__uncultured	0.01052	0.01573	99.4	0.000229	0.0000253
D_0__Bacteria;D_1__Firmicutes;D_2__Erysipelotrichia;D_3__Erysipelotrichales;D_4__Erysipelotrichaceae;D_5__Turicibacter	0.01042	0.01559	99.42	0.000317	0.000109
D_0__Bacteria;D_1__Proteobacteria;D_2__Alphaproteobacteria;D_3__Rhodospirillales;Other;Other	0.01019	0.01524	99.43	0.0000497	0.00023
D_0__Bacteria;D_1__Actinobacteria;D_2__Thermoleophilia;D_3__Gaiellales;D_4__Gaiellaceae;D_5__Gaiella	0.009999	0.01495	99.45	0.0000306	0.000231
D_0__Bacteria;D_1__Firmicutes;D_2__Bacilli;D_3__Bacillales;D_4__Alicyclobacillaceae;D_5__Tumebacillus	0.009955	0.01489	99.46	0.000189	0.000371
D_0__Bacteria;D_1__Firmicutes;D_2__Clostridia;D_3__Clostridiales;D_4__Clostridiaceae 1;D_5__Clostridium sensu stricto 11	0.009685	0.01448	99.48	0.000375	0.00021
D_0__Bacteria;D_1__Spirochaetae;D_2__Spirochaetes;D_3__Spirochaetales;D_4__Spirochaetaceae;D_5__uncultured	0.009267	0.01386	99.49	0.000227	0.0000417
D_0__Bacteria;D_1__Proteobacteria;D_2__Alphaproteobacteria;D_3__Rhodospirillales;D_4__JG37-AG-20;Other	0.00888	0.01328	99.5	0.0000872	0.000265
D_0__Bacteria;D_1__Firmicutes;D_2__Clostridia;D_3__Clostridiales;D_4__Clostridiales vadinBB60 group;D_5__uncultured bacterium	0.008832	0.01321	99.52	0.000255	0.0000788
D_0__Bacteria;D_1__Proteobacteria;D_2__Deltaproteobacteria;D_3__SAR324 clade(Marine group B);Other;Other	0.008786	0.01314	99.53	0.0000395	0.000215
D_0__Bacteria;D_1__Actinobacteria;D_2__Coriobacteriia;D_3__Coriobacteriales;D_4__Coriobacteriaceae;D_5__uncultured	0.00875	0.01309	99.54	0.000168	0.000154
D_0__Bacteria;D_1__Firmicutes;D_2__Clostridia;D_3__Clostridiales;D_4__Family XVII;D_5__Sulfobacillus	0.008667	0.01296	99.56	0.000364	0.000226
D_0__Bacteria;D_1__Firmicutes;D_2__Clostridia;D_3__Clostridiales;D_4__Peptococcaceae;D_5__Pelotomaculum	0.008472	0.01267	99.57	0.000233	0.000104
D_0__Bacteria;D_1__Nitrospirae;D_2__Nitrospira;D_3__Nitrospirales;D_4__FW13;Ambiguous_taxa	0.008249	0.01234	99.58	0.000208	0.000179
D_0__Bacteria;D_1__Actinobacteria;D_2__Acidimicrobiia;D_3__Acidimicrobiales;D_4__Acidimicrobiaceae;D_5__Ferrithrix	0.008206	0.01227	99.59	0.000242	0.000159
D_0__Bacteria;D_1__Proteobacteria;D_2__Betaproteobacteria;D_3__Hydrogenophilales;D_4__Hydrogenophilaceae;D_5__Sulfuricella	0.008029	0.01201	99.6	0.0002	0.0000586
D_0__Bacteria;D_1__Planctomycetes;D_2__Pla4 lineage;D_3__uncultured bacterium;D_4__uncultured bacterium;D_5__uncultured bacterium	0.007763	0.01161	99.62	0.00023	0.0000844
D_0__Bacteria;D_1__Proteobacteria;D_2__Betaproteobacteria;D_3__Nitrosomonadales;D_4__Gallionellaceae;D_5__Candidatus Nitrotoga	0.007728	0.01156	99.63	0.0000978	0.000218
D_0__Bacteria;D_1__Acidobacteria;D_2__Acidobacteria;D_3__Acidobacteriales;D_4__Acidobacteriaceae (Subgroup 1);D_5__Edaphobacter	0.007672	0.01147	99.64	0.0000207	0.000174
D_0__Bacteria;D_1__Chloroflexi;D_2__Ktedonobacteria;D_3__Ktedonobacterales;D_4__G12-WMSP1;Other	0.007308	0.01093	99.65	0.000108	0.000238
D_0__Bacteria;D_1__Proteobacteria;D_2__Alphaproteobacteria;D_3__Rhodospirillales;D_4__DA111;D_5__uncultured alpha proteobacterium	0.007035	0.01052	99.66	0.0000203	0.000159
D_0__Bacteria;D_1__Proteobacteria;D_2__Gammaproteobacteria;D_3__Enterobacteriales;D_4__Enterobacteriaceae;D_5__Escherichia-Shigella	0.007026	0.01051	99.67	0.000331	0.000468
D_0__Bacteria;D_1__Firmicutes;D_2__Clostridia;D_3__Clostridiales;D_4__Peptococcaceae;D_5__uncultured	0.006903	0.01032	99.68	0.0000597	0.000182
D_0__Bacteria;D_1__Firmicutes;D_2__Clostridia;D_3__Clostridiales;D_4__Family XVII;D_5__uncultured	0.006866	0.01027	99.69	0.000299	0.000178
D_0__Bacteria;D_1__Proteobacteria;D_2__Betaproteobacteria;D_3__Nitrosomonadales;D_4__Gallionellaceae;D_5__uncultured	0.006851	0.01025	99.7	0.000076	0.000198
D_0__Bacteria;D_1__Proteobacteria;D_2__Alphaproteobacteria;D_3__Rhizobiales;D_4__Hyphomicrobiaceae;D_5__uncultured	0.00667	0.009975	99.71	0.000147	0.000245
D_0__Bacteria;D_1__Proteobacteria;D_2__Alphaproteobacteria;D_3__Caulobacterales;D_4__Caulobacteraceae;Other	0.006539	0.00978	99.72	0.0000193	0.00015
D_0__Bacteria;D_1__Acidobacteria;D_2__Subgroup 6;Other;Other;Other	0.006339	0.00948	99.73	0.000263	0.000163
D_0__Bacteria;D_1__Chlorobi;D_2__Chlorobia;D_3__Chlorobiales;D_4__SJA-28;D_5__uncultured bacterium	0.006254	0.009354	99.74	0.000201	0.000167
D_0__Bacteria;D_1__Proteobacteria;D_2__Alphaproteobacteria;D_3__Sphingomonadales;D_4__Sphingomonadaceae;D_5__Sphingomonas	0.006133	0.009172	99.75	0.000113	0.0000923
D_0__Archaea;D_1__Thaumarchaeota;D_2__FHMa11 terrestrial group;D_3__uncultured archaeon;D_4__uncultured archaeon;D_5__uncultured archaeon	0.006013	0.008993	99.76	0.000055	0.000166
D_0__Bacteria;D_1__Proteobacteria;D_2__Deltaproteobacteria;D_3__Myxococcales;D_4__Sandaracinaceae;D_5__uncultured	0.005976	0.008937	99.77	0.0000427	0.000162
D_0__Bacteria;D_1__Firmicutes;D_2__Clostridia;D_3__Clostridiales;D_4__Peptostreptococcaceae;D_5__Intestinibacter	0.005965	0.008921	99.78	0.000156	0.0000368
D_0__Bacteria;D_1__Actinobacteria;D_2__Acidimicrobiia;D_3__Acidimicrobiales;D_4__uncultured;D_5__uncultured actinobacterium	0.005581	0.008347	99.78	0.000135	0.0000782
D_0__Archaea;D_1__Thaumarchaeota;D_2__Soil Crenarchaeotic Group(SCG);Other;Other;Other	0.005466	0.008175	99.79	0.0000149	0.000124
D_0__Bacteria;D_1__Acidobacteria;D_2__Blastocatellia;D_3__Blastocatellales;D_4__Blastocatellaceae (Subgroup 4);D_5__uncultured	0.005194	0.007768	99.8	0.000035	0.000138
D_0__Bacteria;D_1__Acidobacteria;D_2__Subgroup 11;D_3__uncultured Acidobacteria bacterium;D_4__uncultured Acidobacteria bacterium;D_5__uncultured Acidobacteria bacterium	0.005096	0.007622	99.81	0.0000137	0.000113
D_0__Bacteria;D_1__Proteobacteria;D_2__Betaproteobacteria;D_3__SC-I-84;D_4__uncultured beta proteobacterium;D_5__uncultured beta proteobacterium	0.004924	0.007364	99.82	0.0000148	0.000113
D_0__Archaea;D_1__Euryarchaeota;D_2__Methanomicrobia;D_3__Methanosarcinales;D_4__GOM Arc I;D_5__uncultured archaeon	0.004713	0.007048	99.82	0.0000272	0.000109
D_0__Bacteria;D_1__Proteobacteria;D_2__Betaproteobacteria;D_3__Rhodocyclales;D_4__Rhodocyclaceae;D_5__Sterolibacterium	0.004622	0.006912	99.83	0.0000625	0.000133
D_0__Archaea;D_1__Thaumarchaeota;D_2__South African Gold Mine Gp 1(SAGMCG-1);D_3__Unknown Order;D_4__Unknown Family;D_5__Candidatus Nitrosotalea	0.004612	0.006898	99.84	0.00013	0.0000929
D_0__Bacteria;D_1__Firmicutes;D_2__Clostridia;D_3__Clostridiales;D_4__Ruminococcaceae;D_5__Caproiciproducens	0.004163	0.006227	99.84	0.000134	0.000116
D_0__Bacteria;D_1__Firmicutes;D_2__Clostridia;D_3__Clostridiales;D_4__Family XI;D_5__uncultured	0.004085	0.00611	99.85	0.0000343	0.000113
D_0__Bacteria;D_1__Acidobacteria;D_2__Subgroup 18;D_3__uncultured bacterium;D_4__uncultured bacterium;D_5__uncultured bacterium	0.004049	0.006055	99.86	0.000105	0.000122
D_0__Bacteria;D_1__Firmicutes;D_2__Bacilli;D_3__Bacillales;D_4__Thermoactinomycetaceae;D_5__Thermoflavimicrobium	0.003851	0.00576	99.86	0.000192	0.000134
D_0__Bacteria;D_1__Proteobacteria;D_2__Deltaproteobacteria;D_3__Deltaproteobacteria Incertae Sedis;D_4__Syntrophorhabdaceae;D_5__Syntrophorhabdus	0.003759	0.005622	99.87	0.0000438	0.000112
D_0__Bacteria;D_1__Firmicutes;D_2__Clostridia;D_3__Clostridiales;D_4__Caldicoprobacteraceae;D_5__Caldicoprobacter	0.003695	0.005527	99.87	0.0000371	0.0000875
D_0__Bacteria;D_1__Proteobacteria;D_2__Alphaproteobacteria;D_3__Rhizobiales;D_4__Methylobacteriaceae;D_5__uncultured	0.003677	0.0055	99.88	0.0000571	0.000125
D_0__Bacteria;D_1__Verrucomicrobia;D_2__S-BQ2-57 soil group;D_3__uncultured bacterium;D_4__uncultured bacterium;D_5__uncultured bacterium	0.003541	0.005296	99.88	0.0000168	0.0000851
D_0__Bacteria;D_1__Firmicutes;D_2__Clostridia;D_3__Clostridiales;D_4__Ruminococcaceae;D_5__Anaerobacterium	0.003517	0.00526	99.89	0.0000989	0.0000599
D_0__Bacteria;D_1__Armatimonadetes;D_2__uncultured;D_3__uncultured bacterium;D_4__uncultured bacterium;D_5__uncultured bacterium	0.003509	0.005249	99.89	0.0000907	0.0000323
D_0__Bacteria;D_1__Proteobacteria;D_2__Alphaproteobacteria;D_3__Rhodospirillales;D_4__Acetobacteraceae;Other	0.003506	0.005243	99.9	0.000111	0.0000625
D_0__Bacteria;D_1__Actinobacteria;D_2__Actinobacteria;D_3__Frankiales;D_4__Geodermatophilaceae;D_5__Blastococcus	0.003421	0.005117	99.9	0.0000554	0.0000441
D_0__Bacteria;D_1__Proteobacteria;D_2__Alphaproteobacteria;D_3__Caulobacterales;D_4__Caulobacteraceae;D_5__Brevundimonas	0.003302	0.004939	99.91	0.0000787	0.0000448
D_0__Bacteria;D_1__Chloroflexi;D_2__uncultured Bellilinea sp.;D_3__uncultured Bellilinea sp.;D_4__uncultured Bellilinea sp.;D_5__uncultured Bellilinea sp.	0.003278	0.004903	99.91	0.0000387	0.000101
D_0__Bacteria;D_1__Firmicutes;D_2__Clostridia;D_3__Clostridiales;D_4__Gracilibacteraceae;D_5__uncultured	0.003221	0.004818	99.92	0.000127	0.0000814
D_0__Bacteria;D_1__Planctomycetes;D_2__Planctomycetacia;D_3__Planctomycetales;D_4__Planctomycetaceae;Other	0.003114	0.004657	99.92	0.000108	0.0000833
D_0__Bacteria;D_1__Firmicutes;D_2__Clostridia;D_3__Clostridiales;D_4__Ruminococcaceae;D_5__Ruminiclostridium	0.003025	0.004525	99.93	0.0000607	0.0000186
D_0__Bacteria;D_1__Bacteroidetes;D_2__Bacteroidia;D_3__Bacteroidales;D_4__Porphyromonadaceae;D_5__Microbacter	0.002963	0.004432	99.93	0.0000822	0.0000288
D_0__Bacteria;D_1__Firmicutes;D_2__Clostridia;D_3__Clostridiales;D_4__Peptococcaceae;D_5__Desulfotomaculum	0.002784	0.004164	99.94	0.0000829	0.0000676
D_0__Bacteria;D_1__Bacteroidetes;D_2__Sphingobacteriia;D_3__Sphingobacteriales;D_4__CWT CU03-E12;Other	0.002718	0.004065	99.94	0.0000631	0.0000836
D_0__Bacteria;D_1__Firmicutes;D_2__Bacilli;D_3__Bacillales;D_4__Thermoactinomycetaceae;D_5__Thermoactinomyces	0.002697	0.004034	99.94	0.0000302	0.0000711
D_0__Bacteria;D_1__Saccharibacteria;D_2__uncultured bacterium;D_3__uncultured bacterium;D_4__uncultured bacterium;D_5__uncultured bacterium	0.002682	0.004011	99.95	0.0000745	0.0000285
D_0__Bacteria;D_1__Acidobacteria;D_2__Blastocatellia;D_3__Blastocatellales;D_4__Blastocatellaceae (Subgroup 4);D_5__11-24	0.002527	0.00378	99.95	0.0000296	0.0000657
D_0__Bacteria;D_1__Proteobacteria;D_2__Betaproteobacteria;D_3__Hydrogenophilales;D_4__Hydrogenophilaceae;D_5__uncultured	0.002355	0.003522	99.96	0.0000372	0.0000694
D_0__Bacteria;D_1__Latescibacteria;Ambiguous_taxa;Ambiguous_taxa;Ambiguous_taxa;Ambiguous_taxa	0.002333	0.00349	99.96	0.0000271	0.0000691
D_0__Bacteria;D_1__Firmicutes;D_2__Clostridia;D_3__Clostridiales;D_4__Christensenellaceae;D_5__Christensenellaceae R-7 group	0.002318	0.003467	99.96	0.0000515	0.0000462
D_0__Bacteria;D_1__Proteobacteria;D_2__Betaproteobacteria;D_3__Burkholderiales;D_4__Burkholderiales Incertae Sedis;D_5__Thiomonas	0.002199	0.003289	99.97	0.0000821	0.0000513
D_0__Bacteria;D_1__Firmicutes;D_2__Bacilli;D_3__Bacillales;D_4__Bacillaceae;D_5__Ureibacillus	0.002007	0.003001	99.97	0.0000788	0.0000609
D_0__Bacteria;D_1__Firmicutes;D_2__Clostridia;D_3__Clostridiales;D_4__Peptostreptococcaceae;D_5__Paraclostridium	0.002004	0.002997	99.97	0.0000307	0.0000581
D_0__Archaea;D_1__Thaumarchaeota;D_2__FHMa11 terrestrial group;D_3__uncultured thaumarchaeote;D_4__uncultured thaumarchaeote;D_5__uncultured thaumarchaeote	0.001976	0.002955	99.97	0.0000307	0.0000566
D_0__Bacteria;D_1__Firmicutes;D_2__Clostridia;D_3__Clostridiales;D_4__Clostridiales Incertae Sedis;D_5__Proteiniborus	0.001715	0.002565	99.98	0.0000558	0.0000272
D_0__Bacteria;D_1__Firmicutes;D_2__Bacilli;D_3__Bacillales;D_4__Thermoactinomycetaceae;D_5__Planifilum	0.001696	0.002536	99.98	0.0000487	0.0000361
D_0__Bacteria;D_1__Elusimicrobia;D_2__Elusimicrobia;D_3__Lineage IV;Other;Other	0.001664	0.002489	99.98	0.000036	0.0000279
D_0__Bacteria;D_1__Parcubacteria;D_2__Candidatus Jorgensenbacteria bacterium GW2011_GWF2_41_8;D_3__Candidatus Jorgensenbacteria bacterium GW2011_GWF2_41_8;D_4__Candidatus Jorgensenbacteria bacterium GW2011_GWF2_41_8;D_5__Candidatus Jorgensenbacteria bacterium GW2011_GWF2_41_8	0.001652	0.002471	99.98	0.0000418	0.0000126
D_0__Bacteria;D_1__Firmicutes;D_2__Clostridia;D_3__D8A-2;Other;Other	0.001502	0.002246	99.99	0.0000476	0.0000338
D_0__Bacteria;D_1__Firmicutes;D_2__Clostridia;D_3__Clostridiales;D_4__Peptococcaceae;D_5__Thermincola	0.001451	0.00217	99.99	0.0000525	0.0000579
D_0__Bacteria;D_1__Firmicutes;D_2__Clostridia;D_3__Clostridiales;D_4__Lachnospiraceae;D_5__Marvinbryantia	0.001229	0.001839	99.99	0.000034	0.0000102
D_0__Bacteria;D_1__Proteobacteria;D_2__Betaproteobacteria;D_3__Nitrosomonadales;D_4__Nitrosomonadaceae;Other	0.0012	0.001794	99.99	0.0000323	0.000022
D_0__Bacteria;D_1__Armatimonadetes;D_2__Armatimonadia;D_3__Armatimonadales;D_4__uncultured bacterium;D_5__uncultured bacterium	0.0009178	0.001373	99.99	0.0000209	0.000021
D_0__Bacteria;D_1__Armatimonadetes;D_2__Chthonomonadetes;D_3__Chthonomonadales;D_4__uncultured bacterium;D_5__uncultured bacterium	0.0008614	0.001288	100	0.0000523	0.0000434
D_0__Bacteria;D_1__Actinobacteria;D_2__Acidimicrobiia;D_3__Acidimicrobiales;D_4__Acidimicrobiaceae;D_5__Acidithrix	0.0008181	0.001224	100	0.0000242	0.0000159
D_0__Bacteria;D_1__Cyanobacteria;D_2__Melainabacteria;D_3__Gastranaerophilales;D_4__uncultured bacterium;D_5__uncultured bacterium	0.000805	0.001204	100	0.0000144	0.00000979
D_0__Bacteria;D_1__Firmicutes;D_2__Bacilli;D_3__Bacillales;D_4__Bacillaceae;D_5__Anaerobacillus	0.0007626	0.001141	100	0.0000276	0.0000192
D_0__Bacteria;D_1__Chloroflexi;D_2__Elev-1554;D_3__uncultured bacterium;D_4__uncultured bacterium;D_5__uncultured bacterium	0.0006461	0.0009663	100	0.000014	0.00000528
