# Supplementary material for: Influence of CO2 Degassing on the Microbial Community in a Dry Mofette Field in Hartoušov, Czech Republic (Western Eger Rift)
Source: Front Microbiol. 2018 Nov 21;9:2787. doi: 10.3389/fmicb.2018.02787 (PMC6258768; doi:10.3389/fmicb.2018.02787)
Supplement: Supplementary file 10 [file Data_Sheet_10.CSV]

	OTUs specific for the mofette	OTUs shared between both sites	OTUs specific for the reference site
OTU count (0- 275 cm)	138 (0.015 %)	1626 (99.97 %)	128 (0.014 %)
OTU count (100- 275 cm)	184 (0.09 %)	1336 (99.81 %)	198 (0.10 %)
OTU count (200- 275 cm)	124 (0.22 %)	1045 (99.34 %)	330 (0.44 %)
