# Supplementary material for: Influence of CO2 Degassing on the Microbial Community in a Dry Mofette Field in Hartoušov, Czech Republic (Western Eger Rift)
Source: Front Microbiol. 2018 Nov 21;9:2787. doi: 10.3389/fmicb.2018.02787 (PMC6258768; doi:10.3389/fmicb.2018.02787)
Supplement: Supplementary file 11 [file Data_Sheet_11.CSV]

	pH	Conductivity (mg/L)	TOC	Sulfate (mg/L)	Water content (%)	NH4 (mg/L)	K (mg/L)	Mg (mg/L)	Ca (mg/L)	Na (mg/L)
Mofette	0.0005	0.0025	0.0145	0.0015	0.1625	0.1705	0.121	0.1255	0.187	0.1995
Reference site	0.0005	0.044	0.022	0.0065	0.259	0.2245	0.111	0.13	0.0645	0.258
Mofette and Reference site	0.0005	0.1714	0.0915	0.0035	0.5302	0.1539	0.7371	0.6687	0.0035	0.1814
