# Supplementary material for: Influence of CO2 Degassing on the Microbial Community in a Dry Mofette Field in Hartoušov, Czech Republic (Western Eger Rift)
Source: Front Microbiol. 2018 Nov 21;9:2787. doi: 10.3389/fmicb.2018.02787 (PMC6258768; doi:10.3389/fmicb.2018.02787)
Supplement: Supplementary file 12 [file Data_Sheet_12.CSV]

Phylum/class/order	Mofettes (10-20 cm)		Reference sites (10-20 cm)
	HMF	La Sima1	HMF	La Sima1
Chloroflexi	8.7	76.7	11.7	14.6
Ktedonobacteria	0.6	51.6	5.5	13.7
Anaerolineae	0.5	-	1.8	-
JG37-AG-4	4.4	-	1.5	-
JG30-KF-CM66	0.7	-	0.3	-
KD4-96	2.1	-	1.7	-
TK10	0.1	-	0.4	-
Acidobacteria	27.9	1.6	34.5	18.4
Acidobacteria Gp4	-	-	-	9.9
Acidobacteria Gp3	-	0.9	-	1.8
Acidobacteria Gp1	24.7	0.7	13.7	0.6
Acidobacteria Gp6	0.1	-	1.8	4.7
Acidobacteria Gp2	0.6	-	7.7	-
Holophagae	1.6	-	4.4	-
Solibacteres	0.6	-	6	-
Proteobacteria	25.6	6.9	23.2	14.1
Alphaproteobacteria	3.9	6.6	10.1	11.7
Rhizobiales	0.7	4.6	8.2	7.8
Rhodospirillales	3.1	-	1.8	-
Betaproteobacteria	3.2	0.1	6.1	1.1
Burkholderiales	0.3	0.1	0.3	0.7
Ferrovales	1.4	-	0.1	-
Hydrogenophilales	0.9	-	0.3	-
Nitrosomonadales	0.5	-	3	-
SC-I-84	0.1	-	2.1	-
Gammaproteobacteria	8.6	0.1	2.8	0.4
Acidithiobacillales	8	-	0.6	-
Xanthomonadales	0.7	-	1.9	-
Deltaproteobacteria	8.6	-	4.2	-
Bdellovibrionales	0.5	-	0.1	-
Desulfurellales	1.2	-	1.8	-
Myxococcales	5	-	1.1	-
Syntrophobacterales	1.7	-	0.6	-
Desulfuromonadales	< 0.1	-	0.5	-
Verrucomicrobia	0.8	0.3	5.2	13.3
OPB35 soil group	0.7	-	2.4	-
Spartobacteria	0.2	0.2	2.7	10.3
Gemmatimonadetes	0.2	0.1	2.4	10
Actinobacteria	8.4	0.6	10.1	4
Acidimicrobiales	4.8	-	1.5	-
Frankiales	1.1	-	2.9	-
Actinomycetales	-	0.2	-	1.6
Gaiellales	0.7	-	3.3	-
Solirubrobacterales	1.6	0.4	1.3	1.4
Planctomycetes	3.4	0.3	2.5	3.6
Planctomycetacia	2.3	0.2	2.3	2.7
Phycisphaerae	1.1	-	0.2	-
Firmicutes	15.3	1.3	4.6	1.9
Bacillales	4.3	0.1	2.4	1
Clostridiales	10.6	-	1.9	-
Halanaerobiales	0.1	-	0.3	-
Armatimonadetes	-	0.6	-	0.7
Chthonomonadales	-	0.3	-	0.4
Bacteroidetes	0.6	0.1	0.9	0.6
vadinHA17	0.4	-	0.3	-
Chitinophagales	-	0.1	-	0.5
Sphingobacteriales	0.1	-	0.6	-
